# Supplementary material for: Crystal structure and Hirshfeld surface analysis of (C7H9N4O2)[ZnCl3(H2O)]
Source: Acta Crystallogr E Crystallogr Commun. 2020 Mar 10;76(Pt 4):506–9. doi: 10.1107/S2056989020002753 (PMC7133037; doi:10.1107/S2056989020002753)
Supplement: Supplementary file 1 [file e-76-00506-sup1.cif]

##############################################################################
#                                                                            #
# This CIF contains the data in a paper accepted for publication in          #
# Acta Crystallographica Section E. It conforms to the requirements of       #
# Notes for Authors for Acta Crystallographica Section E, and has been       #
# peer reviewed under the auspices of the IUCr Commission on Journals.       #
#                                                                            #
# Full details of the Crystallographic Information File format               #
# are given in the paper "The Crystallographic Information File (CIF):       #
# a New Standard Archive File for Crystallography" by S. R. Hall, F. H.      #
# Allen and I. D. Brown [Acta Cryst. (1991), A47, 655-685].                  #
#                                                                            #
# The current version of the core CIF dictionary is obtainable from          #
# ftp://ftp.iucr.org/pub/cif_core.dic.                                       #
#                                                                            #
# Software is freely available for graphical display of the structure(s)     #
# in this CIF. For information consult the CIF software page                 #
# http://www.iucr.org/resources/cif/software.                                #
#                                                                            #
# This file may be used for bona fide research purposes within the           #
# scientific community so long as proper attribution is given to the journal # 
# article from which it was obtained.                                        #
#                                                                            #
##############################################################################
data_I
_audit_creation_method     'SHELXL-2018/3'
_journal_date_recd_electronic     2020-01-29
_journal_date_accepted     2020-02-27
_journal_name_full     'Acta Crystallographica, Section E'
_journal_year     2020
_journal_volume     76
_journal_issue      4
_journal_page_first     506
_journal_page_last     509
_journal_paper_category     GM
_journal_paper_doi     10.1107/S2056989020002753
_journal_coeditor_code     HB7891
_publ_contact_author_name     'Hicham EL Hamdani'
_publ_contact_author_address
;
Equipe Metallation, Complexes Moleculaires et Applications,
Universit\'e Moulay Ismail, Facult\'e des Sciences, BP 11201 Zitoune,
50000 Mekn\'es,
Morocco
;
_publ_contact_author_email     elhamdanihicham40@gmail.com
_publ_contact_author_fax     ?
_publ_contact_author_phone     ?
_publ_section_title
;
Crystal structure and Hirshfeld surface analysis of
(C~7~H~9~N~4~O~2~)[ZnCl~3~(H~2~O)]
;
loop_
    _publ_author_name
    _publ_author_footnote
    _publ_author_address
    'EL Hamdani, Hicham' .
;
Equipe Metallation, Complexes Moleculaires et Applications,
Universit\'e Moulay Ismail, Facult\'e des Sciences, BP 11201 Zitoune,
50000 Mekn\'es,
Morocco
;
    'EL Amane, Mohamed' .
;
Equipe Metallation, Complexes Moleculaires et Applications,
Universit\'e Moulay Ismail, Facult\'e des Sciences, BP 11201 Zitoune,
50000 Mekn\'es,
Morocco
;
    'Saadi, Mohamed' .
;
Laboratoire de Chimie Appliqu\'ee des Mat\'eriaux,
Centre des Sciences des Mat\'eriaux, Faculty of Sciences,
Mohammed V University in Rabat, Avenue Ibn Batouta, BP 1014,
Rabat, Morocco
;
    'El Ammari, Lahcen' .
;
Laboratoire de Chimie Appliqu\'ee des Mat\'eriaux,
Centre des Sciences des Mat\'eriaux, Faculty of Sciences,
Mohammed V University in Rabat, Avenue Ibn Batouta, BP 1014,
Rabat, Morocco
;
_publ_section_synopsis
;
In the title molecular salt, (C~7~H~9~N~4~O~2~)\\cdot[ZnCl~3~(H~2~O)], the
crystal packing exhibits O---H...O, O---H...Cl, N---H...O and N---H...Cl
hydrogen bonds.
;
_chemical_name_systematic
;
1,3-Dimethyl-2,6-dioxo-2,3,6,7-tetrahydro-1<i>H</i>-purin-9-ium
aquatrichloridozincate(II)
;
_chemical_name_common     ?
_chemical_formula_moiety     'C7 H9 N4 O2 +, H2 O Cl3 Zn -'
_chemical_formula_sum     'C7 H11 Cl3 N4 O3 Zn'
_chemical_formula_iupac     '(C7 H9 N4 O2) [Zn Cl3 (H2 O)]'
_chemical_formula_weight     370.92
_chemical_melting_point     ?
_space_group_crystal_system     monoclinic
_space_group_name_H-M_alt     'P 21/c'
_space_group_name_Hall     '-P 2ybc'
loop_
    _space_group_symop_operation_xyz
    'x, y, z'
    '-x, y+1/2, -z+1/2'
    '-x, -y, -z'
    'x, -y-1/2, z-1/2'
_cell_length_a     8.0932(14)
_cell_length_b     13.744(3)
_cell_length_c     12.429(2)
_cell_angle_alpha     90
_cell_angle_beta     92.290(6)
_cell_angle_gamma     90
_cell_volume     1381.4(4)
_cell_formula_units_Z     4
_cell_measurement_reflns_used     3046
_cell_measurement_theta_min     2.210
_cell_measurement_theta_max     27.097
_cell_measurement_temperature     296(2)
_exptl_crystal_description     plate
_exptl_crystal_colour     colorless
_exptl_crystal_size_max     0.32
_exptl_crystal_size_mid     0.25
_exptl_crystal_size_min     0.11
_exptl_crystal_density_diffrn     1.783
_exptl_crystal_density_meas     ?
_exptl_crystal_density_method     ?
_exptl_crystal_F_000     744
_exptl_absorpt_coefficient_mu     2.362
_exptl_absorpt_correction_type     multi-scan
_exptl_absorpt_process_details
;
(SADABS; Krause <i>et al.</i>,  2015)
;
_exptl_absorpt_correction_T_min     0.5874
_exptl_absorpt_correction_T_max     0.7462
_diffrn_ambient_temperature     296(2)
_diffrn_source     'INCOATEC I\mS micro-focus source'
_diffrn_radiation_type     MoK\a
_diffrn_radiation_wavelength     0.71073
_diffrn_radiation_monochromator     'HELIOS mirror optics'
_diffrn_measurement_device_type     'Bruker D8 VENTURE Super DUO'
_diffrn_measurement_method     '\f and \w scans'
_diffrn_detector     'PHOTON100 CMOS area-detector'
_diffrn_detector_area_resol_mean     10.4167
_diffrn_reflns_number     29522
_diffrn_reflns_av_R_equivalents     0.0352
_diffrn_reflns_av_unetI/netI     0.0186
_diffrn_reflns_theta_min     2.210
_diffrn_reflns_theta_max     27.097
_diffrn_reflns_theta_full     25.242
_diffrn_measured_fraction_theta_max     1.000
_diffrn_measured_fraction_theta_full     1.000
_diffrn_reflns_limit_h_min     -10
_diffrn_reflns_limit_h_max     10
_diffrn_reflns_limit_k_min     -17
_diffrn_reflns_limit_k_max     17
_diffrn_reflns_limit_l_min     -15
_diffrn_reflns_limit_l_max     15
_reflns_number_total     3046
_reflns_number_gt     2753
_reflns_threshold_expression     'I > 2\s(I)'
_refine_ls_structure_factor_coef     Fsqd
_refine_ls_matrix_type     full
_refine_ls_R_factor_all     0.0287
_refine_ls_R_factor_gt     0.0253
_refine_ls_wR_factor_gt     0.0672
_refine_ls_wR_factor_ref     0.0698
_refine_ls_goodness_of_fit_ref     1.040
_refine_ls_restrained_S_all     1.040
_refine_ls_number_reflns     3046
_refine_ls_number_parameters     166
_refine_ls_number_restraints     0
_refine_ls_hydrogen_treatment     constr
_refine_ls_weighting_scheme     calc
_refine_ls_weighting_details
              'w=1/[\s^2^(Fo^2^)+(0.0361P)^2^+0.7104P] where P=(Fo^2^+2Fc^2^)/3'
_atom_sites_solution_hydrogens     mixed
_atom_sites_solution_primary     dual
_atom_sites_solution_secondary     ?
_refine_ls_shift/su_max     0.001
_refine_ls_shift/su_mean     0.000
_refine_diff_density_max     0.420
_refine_diff_density_min     -0.264
_refine_ls_extinction_method
;
<i>SHELXL2018/3</i> (Sheldrick 2015b)
;
_refine_ls_extinction_coef     0.0116(9)
_refine_ls_extinction_expression
                                  'Fc^*^=kFc[1+0.001xFc^2^\l^3^/sin(2\q)]^-1/4^'
loop_
    _atom_type_symbol
    _atom_type_description
    _atom_type_scat_dispersion_real
    _atom_type_scat_dispersion_imag
    _atom_type_scat_source
    'C' 'C' 0.0033 0.0016
                         'International Tables Vol C Tables 4.2.6.8 and 6.1.1.4'
    'H' 'H' 0.0000 0.0000
                         'International Tables Vol C Tables 4.2.6.8 and 6.1.1.4'
    'N' 'N' 0.0061 0.0033
                         'International Tables Vol C Tables 4.2.6.8 and 6.1.1.4'
    'O' 'O' 0.0106 0.0060
                         'International Tables Vol C Tables 4.2.6.8 and 6.1.1.4'
    'Cl' 'Cl' 0.1484 0.1585
                         'International Tables Vol C Tables 4.2.6.8 and 6.1.1.4'
    'Zn' 'Zn' 0.2839 1.4301
                         'International Tables Vol C Tables 4.2.6.8 and 6.1.1.4'
_computing_data_collection
;
APEX3 (Bruker, 2016)
;
_computing_cell_refinement
;
SAINT (Bruker, 2016)
;
_computing_data_reduction
;
SAINT (Bruker, 2016)
;
_computing_structure_solution
;
<i>SHELXT2014/5</i> (Sheldrick, 2015a)
;
_computing_structure_refinement
;
<i>SHELXL2018/3</i> (Sheldrick 2015b)
;
_computing_molecular_graphics
;
Mercury  (Macrae <i>et al.</i>,  2020)
;
_computing_publication_material
;
publCIF (Westrip, 2010)
;
loop_
    _atom_site_type_symbol
    _atom_site_label
    _atom_site_fract_x
    _atom_site_fract_y
    _atom_site_fract_z
    _atom_site_U_iso_or_equiv
    _atom_site_adp_type
    _atom_site_calc_flag
    _atom_site_occupancy
    _atom_site_disorder_assembly
    _atom_site_disorder_group
    C C1 0.3890(2) 0.73981(12) 0.43314(14) 0.0328(4) Uani d 1 . .
    C C2 0.23025(19) 0.88256(11) 0.49620(13) 0.0270(3) Uani d 1 . .
    C C3 0.09587(19) 0.84313(11) 0.43243(13) 0.0275(3) Uani d 1 . .
    C C4 -0.1427(2) 0.81114(13) 0.35170(15) 0.0347(4) Uani d 1 . .
    H H4 -0.252141 0.816209 0.326593 0.042 Uiso calc 1 . .
    C C5 0.10920(19) 0.75700(12) 0.37968(13) 0.0279(3) Uani d 1 . .
    C C6 0.2625(3) 0.61496(16) 0.3140(2) 0.0534(6) Uani d 1 . .
    H H6A 0.175032 0.571204 0.331328 0.080 Uiso calc 1 . .
    H H6B 0.367334 0.584272 0.329585 0.080 Uiso calc 1 . .
    H H6C 0.253138 0.631212 0.238896 0.080 Uiso calc 1 . .
    C C7 0.5201(2) 0.85870(15) 0.55359(17) 0.0427(4) Uani d 1 . .
    H H7A 0.593033 0.889908 0.505244 0.064 Uiso calc 1 . .
    H H7B 0.575456 0.804184 0.587203 0.064 Uiso calc 1 . .
    H H7C 0.489054 0.904175 0.607817 0.064 Uiso calc 1 . .
    N N1 -0.06417(17) 0.87524(10) 0.41341(12) 0.0314(3) Uani d 1 . .
    H H1 -0.105499 0.928117 0.437743 0.038 Uiso calc 1 . .
    N N2 -0.04038(17) 0.73720(10) 0.33052(12) 0.0317(3) Uani d 1 . .
    H H2 -0.064969 0.686459 0.292687 0.038 Uiso calc 1 . .
    N N3 0.25046(17) 0.70379(10) 0.37848(12) 0.0316(3) Uani d 1 . .
    N N4 0.37091(16) 0.82468(10) 0.49296(12) 0.0307(3) Uani d 1 . .
    O O1 0.52249(16) 0.69911(11) 0.42937(12) 0.0463(3) Uani d 1 . .
    O O2 0.22824(15) 0.95718(8) 0.54976(10) 0.0348(3) Uani d 1 . .
    O O3 0.7194(2) 0.54071(11) 0.46116(13) 0.0567(4) Uani d 1 . .
    H H3A 0.791444 0.560052 0.496924 0.085 Uiso d 1 . .
    H H3B 0.653875 0.586278 0.454444 0.085 Uiso d 1 . .
    Cl Cl1 0.53785(8) 0.37606(5) 0.28558(6) 0.06943(19) Uani d 1 . .
    Cl Cl2 0.84322(7) 0.55879(3) 0.20036(4) 0.04325(13) Uani d 1 . .
    Cl Cl3 0.98173(7) 0.36721(4) 0.39782(4) 0.05047(15) Uani d 1 . .
    Zn Zn1 0.76669(3) 0.45595(2) 0.33282(2) 0.03798(10) Uani d 1 . .
loop_
    _atom_site_aniso_label
    _atom_site_aniso_U_11
    _atom_site_aniso_U_22
    _atom_site_aniso_U_33
    _atom_site_aniso_U_12
    _atom_site_aniso_U_13
    _atom_site_aniso_U_23
    C1 0.0309(8) 0.0313(8) 0.0364(9) 0.0047(7) 0.0020(7) 0.0003(7)
    C2 0.0268(7) 0.0248(7) 0.0293(7) 0.0002(6) 0.0002(6) 0.0013(6)
    C3 0.0244(7) 0.0245(7) 0.0333(8) 0.0023(6) -0.0005(6) -0.0009(6)
    C4 0.0276(8) 0.0346(9) 0.0414(9) -0.0006(7) -0.0030(7) -0.0028(7)
    C5 0.0289(8) 0.0250(7) 0.0299(8) -0.0004(6) 0.0014(6) 0.0003(6)
    C6 0.0538(13) 0.0432(11) 0.0627(13) 0.0120(9) -0.0033(10) -0.0252(10)
    C7 0.0269(8) 0.0451(10) 0.0551(12) 0.0004(7) -0.0089(8) -0.0086(9)
    N1 0.0257(7) 0.0273(7) 0.0411(8) 0.0027(5) -0.0018(6) -0.0044(6)
    N2 0.0307(7) 0.0281(7) 0.0359(7) -0.0026(5) -0.0021(6) -0.0055(6)
    N3 0.0316(7) 0.0269(7) 0.0364(7) 0.0046(5) 0.0013(6) -0.0055(6)
    N4 0.0246(6) 0.0305(7) 0.0366(7) 0.0018(5) -0.0027(5) -0.0025(6)
    O1 0.0334(7) 0.0440(8) 0.0612(9) 0.0146(6) -0.0020(6) -0.0063(6)
    O2 0.0335(6) 0.0302(6) 0.0401(7) 0.0031(5) -0.0052(5) -0.0086(5)
    O3 0.0556(9) 0.0577(9) 0.0556(9) 0.0250(7) -0.0129(7) -0.0217(7)
    Cl1 0.0508(3) 0.0742(4) 0.0829(4) -0.0221(3) -0.0032(3) -0.0209(3)
    Cl2 0.0543(3) 0.0337(2) 0.0405(2) -0.00102(19) -0.0130(2) -0.00533(17)
    Cl3 0.0538(3) 0.0503(3) 0.0467(3) 0.0195(2) -0.0059(2) 0.0006(2)
    Zn1 0.03676(14) 0.03346(14) 0.04306(15) 0.00315(8) -0.00657(9) -0.00676(8)
_geom_special_details
;
 All esds (except the esd in the dihedral angle between two l.s. planes)
 are estimated using the full covariance matrix.  The cell esds are taken
 into account individually in the estimation of esds in distances, angles
 and torsion angles; correlations between esds in cell parameters are only
 used when they are defined by crystal symmetry.  An approximate (isotropic)
 treatment of cell esds is used for estimating esds involving l.s. planes.
;
loop_
    _geom_bond_atom_site_label_1
    _geom_bond_atom_site_label_2
    _geom_bond_site_symmetry_2
    _geom_bond_distance
    _geom_bond_publ_flag
    C1 O1 . 1.219(2) ?
    C1 N3 . 1.379(2) ?
    C1 N4 . 1.394(2) ?
    C2 O2 . 1.223(2) ?
    C2 N4 . 1.391(2) ?
    C2 C3 . 1.427(2) ?
    C3 C5 . 1.360(2) ?
    C3 N1 . 1.380(2) ?
    C4 N1 . 1.315(2) ?
    C4 N2 . 1.343(2) ?
    C4 H4 . 0.9300 ?
    C5 N3 . 1.358(2) ?
    C5 N2 . 1.362(2) ?
    C6 N3 . 1.466(2) ?
    C6 H6A . 0.9600 ?
    C6 H6B . 0.9600 ?
    C6 H6C . 0.9600 ?
    C7 N4 . 1.474(2) ?
    C7 H7A . 0.9600 ?
    C7 H7B . 0.9600 ?
    C7 H7C . 0.9600 ?
    N1 H1 . 0.8600 ?
    N2 H2 . 0.8600 ?
    O3 H3A . 0.7665 ?
    O3 H3B . 0.8227 ?
    Zn1 O3 . 2.0240(15) ?
    Zn1 Cl1 . 2.2121(7) ?
    Zn1 Cl2 . 2.2745(6) ?
    Zn1 Cl3 . 2.2487(6) ?
loop_
    _geom_angle_atom_site_label_1
    _geom_angle_atom_site_label_2
    _geom_angle_atom_site_label_3
    _geom_angle_site_symmetry_1
    _geom_angle_site_symmetry_3
    _geom_angle
    _geom_angle_publ_flag
    O1 C1 N3 . . 121.36(16) ?
    O1 C1 N4 . . 121.10(16) ?
    N3 C1 N4 . . 117.55(14) ?
    O2 C2 N4 . . 121.61(15) ?
    O2 C2 C3 . . 126.47(15) ?
    N4 C2 C3 . . 111.92(14) ?
    C5 C3 N1 . . 106.73(14) ?
    C5 C3 C2 . . 121.68(15) ?
    N1 C3 C2 . . 131.54(15) ?
    N1 C4 N2 . . 109.50(15) ?
    N1 C4 H4 . . 125.2 ?
    N2 C4 H4 . . 125.2 ?
    N3 C5 C3 . . 123.88(15) ?
    N3 C5 N2 . . 128.42(15) ?
    C3 C5 N2 . . 107.71(14) ?
    N3 C6 H6A . . 109.5 ?
    N3 C6 H6B . . 109.5 ?
    H6A C6 H6B . . 109.5 ?
    N3 C6 H6C . . 109.5 ?
    H6A C6 H6C . . 109.5 ?
    H6B C6 H6C . . 109.5 ?
    N4 C7 H7A . . 109.5 ?
    N4 C7 H7B . . 109.5 ?
    H7A C7 H7B . . 109.5 ?
    N4 C7 H7C . . 109.5 ?
    H7A C7 H7C . . 109.5 ?
    H7B C7 H7C . . 109.5 ?
    C4 N1 C3 . . 108.30(14) ?
    C4 N1 H1 . . 125.8 ?
    C3 N1 H1 . . 125.8 ?
    C4 N2 C5 . . 107.74(14) ?
    C4 N2 H2 . . 126.1 ?
    C5 N2 H2 . . 126.1 ?
    C5 N3 C1 . . 117.99(14) ?
    C5 N3 C6 . . 121.95(15) ?
    C1 N3 C6 . . 119.84(15) ?
    C2 N4 C1 . . 126.70(14) ?
    C2 N4 C7 . . 117.30(14) ?
    C1 N4 C7 . . 115.90(14) ?
    Zn1 O3 H3A . . 119.6 ?
    Zn1 O3 H3B . . 120.0 ?
    H3A O3 H3B . . 105.5 ?
    O3 Zn1 Cl3 . . 101.36(5) ?
    O3 Zn1 Cl2 . . 106.16(6) ?
    O3 Zn1 Cl1 . . 108.19(5) ?
    Cl1 Zn1 Cl2 . . 111.45(3) ?
    Cl3 Zn1 Cl2 . . 111.58(2) ?
    Cl1 Zn1 Cl3 . . 116.99(3) ?
loop_
    _geom_torsion_atom_site_label_1
    _geom_torsion_atom_site_label_2
    _geom_torsion_atom_site_label_3
    _geom_torsion_atom_site_label_4
    _geom_torsion_site_symmetry_1
    _geom_torsion_site_symmetry_2
    _geom_torsion_site_symmetry_3
    _geom_torsion_site_symmetry_4
    _geom_torsion
    _geom_torsion_publ_flag
    O2 C2 C3 C5 . . . . -176.95(16) ?
    N4 C2 C3 C5 . . . . 2.2(2) ?
    O2 C2 C3 N1 . . . . 0.2(3) ?
    N4 C2 C3 N1 . . . . 179.38(17) ?
    N1 C3 C5 N3 . . . . 179.06(15) ?
    C2 C3 C5 N3 . . . . -3.2(3) ?
    N1 C3 C5 N2 . . . . -0.48(18) ?
    C2 C3 C5 N2 . . . . 177.31(15) ?
    N2 C4 N1 C3 . . . . 0.8(2) ?
    C5 C3 N1 C4 . . . . -0.18(19) ?
    C2 C3 N1 C4 . . . . -177.67(18) ?
    N1 C4 N2 C5 . . . . -1.1(2) ?
    N3 C5 N2 C4 . . . . -178.56(16) ?
    C3 C5 N2 C4 . . . . 0.95(19) ?
    C3 C5 N3 C1 . . . . -0.7(2) ?
    N2 C5 N3 C1 . . . . 178.75(17) ?
    C3 C5 N3 C6 . . . . -175.40(18) ?
    N2 C5 N3 C6 . . . . 4.0(3) ?
    O1 C1 N3 C5 . . . . -175.01(17) ?
    N4 C1 N3 C5 . . . . 5.0(2) ?
    O1 C1 N3 C6 . . . . -0.2(3) ?
    N4 C1 N3 C6 . . . . 179.78(18) ?
    O2 C2 N4 C1 . . . . -178.35(16) ?
    C3 C2 N4 C1 . . . . 2.4(2) ?
    O2 C2 N4 C7 . . . . -2.2(2) ?
    C3 C2 N4 C7 . . . . 178.56(15) ?
    O1 C1 N4 C2 . . . . 173.82(17) ?
    N3 C1 N4 C2 . . . . -6.1(3) ?
    O1 C1 N4 C7 . . . . -2.3(3) ?
    N3 C1 N4 C7 . . . . 177.68(16) ?
loop_
    _geom_hbond_atom_site_label_D
    _geom_hbond_atom_site_label_H
    _geom_hbond_atom_site_label_A
    _geom_hbond_site_symmetry_A
    _geom_hbond_distance_DH
    _geom_hbond_distance_HA
    _geom_hbond_distance_DA
    _geom_hbond_angle_DHA
    _geom_hbond_publ_flag
    N1 H1 O2 3_576 0.86 1.87 2.7067(18) 163 yes
    N2 H2 Cl2 1_455 0.86 2.21 3.0652(15) 174 yes
    C6 H6C O2 4_575 0.96 2.65 3.431(3) 139 yes
    O3 H3A Cl3 3_766 0.77 2.43 3.1915(17) 176 yes
    O3 H3B O1 . 0.82 1.90 2.718(2) 173 yes
_shelx_space_group_comment
;
The symmetry employed for this shelxl refinement is uniquely defined
by the following loop, which should always be used as a source of
symmetry information in preference to the above space-group names.
They are only intended as comments.
;
_shelx_estimated_absorpt_T_min     ?
_shelx_estimated_absorpt_T_max     ?
_shelx_hkl_file
;
   1   0   0  218.48    7.30
   1   0   0  215.88    7.40
   2   0   0  217.68    7.60
   2   0   0  229.48    7.60
   2   0   0  226.98    7.70
  -2   0   0  221.58    7.60
  -2   0   0  230.88    7.70
  -2   0   0  227.28    7.60
  -2   0   0  225.98    7.70
   2   0   0  219.58    7.70
  -3   0   0  792.92   26.20
   3   0   0  771.72   26.20
  -3   0   0  804.72   26.20
   3   0   0  728.93   26.10
  -4   0   0 2126.59   74.89
  -4   0   0 2055.19   74.29
  -5   0   0   98.99    3.50
  -5   0   0   98.89    3.60
  -5   0   0   99.49    3.70
   5   0   0  104.99    3.50
   5   0   0   95.09    3.70
   5   0   0  102.59    3.60
  -5   0   0  100.79    3.70
   6   0   0  145.09    5.40
  -6   0   0  151.68    5.20
   6   0   0  139.59    5.30
  -6   0   0  150.98    5.30
  -6   0   0  144.09    5.30
  -6   0   0  138.99    5.20
   6   0   0  147.79    5.00
   6   0   0  154.68    5.00
  -6   0   0  149.99    5.40
  -6   0   0  144.59    5.10
  -7   0   0   71.79    2.70
  -7   0   0   70.29    3.10
   7   0   0   74.09    2.90
   7   0   0   77.59    2.60
   7   0   0   76.49    2.60
   7   0   0   71.29    3.10
  -7   0   0   75.09    2.80
  -7   0   0   75.49    2.80
  -8   0   0  265.97    9.70
  -8   0   0  272.77    9.40
   8   0   0  268.47    9.80
  -8   0   0  276.77    9.50
  -8   0   0  279.87    9.40
  -9   0   0   28.60    2.10
   9   0   0   23.50    2.20
  -9   0   0   29.20    1.40
  -9   0   0   28.30    1.60
 -10   0   0   45.70    2.00
 -10   0   0   42.00    2.70
  10   0   0   51.09    2.90
  11   0   0   13.20    1.70
 -11   0   0   12.30    1.60
   1  -1   0  930.41   36.50
  -1  -1   0 1114.19   37.30
   1   1   0 1121.19   37.20
  -1   1   0  974.70   36.50
   2  -1   0  277.87    9.60
  -2  -1   0  288.07    9.60
  -2  -1   0  286.67    9.60
  -2  -1   0  280.87    9.60
   2  -1   0  270.37    9.60
  -2  -1   0  297.47    9.70
  -2  -1   0  277.67    9.60
   2  -1   0  279.57    9.60
   2   1   0  279.77    9.60
   2   1   0  294.57    9.60
  -2   1   0  276.87    9.60
  -2   1   0  296.17    9.60
   2   1   0  277.47    9.60
  -2   1   0  282.17    9.60
  -3  -1   0  109.19    3.80
   3  -1   0  105.49    3.70
  -3  -1   0  107.49    3.70
   3  -1   0  102.29    3.80
   3  -1   0  105.89    3.80
  -3  -1   0  111.79    3.80
  -3  -1   0  108.39    3.80
   3  -1   0  107.39    3.80
  -3  -1   0  110.29    3.80
  -3  -1   0  101.59    3.70
   3   1   0  108.69    3.80
  -3   1   0  107.09    3.70
   3   1   0  107.69    3.70
  -3   1   0  109.79    3.80
   3   1   0  111.39    3.70
  -3   1   0  112.89    3.80
  -4  -1   0   14.50    0.90
  -4  -1   0   14.80    0.70
   4  -1   0   13.70    0.80
  -4  -1   0   16.00    0.70
  -4  -1   0   14.40    0.80
   4  -1   0   15.20    0.60
   4  -1   0   13.40    0.90
  -4  -1   0   15.10    0.70
   4   1   0   13.20    0.70
  -4   1   0   15.20    0.90
   4   1   0   15.50    0.70
  -4   1   0   15.00    0.60
  -4   1   0   15.00    0.80
  -4   1   0   13.90    0.80
  -5  -1   0  168.08    5.80
  -5  -1   0  164.18    5.80
   5  -1   0  156.38    5.80
   5  -1   0  160.78    5.70
  -5  -1   0  165.58    5.70
  -5  -1   0  166.38    5.60
  -5  -1   0  161.28    5.60
  -5  -1   0  148.69    5.70
   5  -1   0  153.18    5.70
   5   1   0  165.88    5.60
  -5   1   0  164.88    5.70
  -5   1   0  168.38    5.70
  -5   1   0  161.18    5.50
   5   1   0  162.28    5.60
  -5   1   0  164.88    5.80
   5   1   0  151.38    5.80
   6  -1   0   42.80    1.90
  -6  -1   0   45.30    1.90
  -6  -1   0   41.00    1.90
  -6  -1   0   42.90    2.00
  -6  -1   0   44.40    1.70
   6  -1   0   40.10    2.00
  -6  -1   0   44.70    1.70
  -6  -1   0   43.40    1.70
  -6   1   0   44.40    1.80
  -6   1   0   43.10    1.90
  -6   1   0   44.80    1.60
   6   1   0   42.90    1.80
   6   1   0   43.50    2.00
   6   1   0   46.00    1.60
  -6   1   0   40.70    1.90
  -7  -1   0  152.18    5.20
  -7  -1   0  145.19    5.20
  -7  -1   0  142.79    5.20
   7  -1   0  143.69    5.40
  -7  -1   0  142.59    5.40
  -7   1   0  143.49    5.10
   7   1   0  144.49    5.00
  -7   1   0  145.99    5.20
   7   1   0  145.59    5.50
  -7   1   0  146.69    5.40
   7   1   0  144.99    5.20
   7   1   0  151.98    5.00
  -7   1   0  143.59    5.10
  -8  -1   0   42.00    1.80
   8  -1   0   40.90    2.30
  -8  -1   0   40.50    1.80
  -8  -1   0   38.70    2.20
  -8  -1   0   41.50    1.80
   8   1   0   37.60    2.30
  -8   1   0   36.60    2.20
   8   1   0   42.80    2.00
  -8   1   0   42.20    1.70
   8   1   0   41.10    1.50
  -8   1   0   41.80    1.70
   8   1   0   42.20    1.50
  -8   1   0   43.20    1.80
  -8   1   0   43.60    1.90
  -9  -1   0    9.60    1.20
  -9  -1   0    8.30    0.80
   9  -1   0    8.20    1.20
   9   1   0    6.80    1.10
  -9   1   0   11.00    1.00
  -9   1   0    8.00    0.90
  -9   1   0    5.60    1.10
  -9   1   0    7.90    0.90
  10  -1   0    6.80    1.30
 -10  -1   0    6.70    1.30
  10   1   0    6.60    2.10
 -10   1   0    7.40    1.30
 -10   1   0    8.80    0.90
  11  -1   0    2.20    1.30
 -11  -1   0    2.70    1.40
  11   1   0    3.40    1.40
 -11   1   0    3.60    1.40
   0  -2   0  222.98    7.50
   0  -2   0  211.78    7.50
   0   2   0  226.28    7.50
   0   2   0  232.68    7.60
   0   2   0  222.68    7.50
   0   2   0  218.78    7.50
  -1  -2   0   79.89    2.80
   1  -2   0   80.29    2.80
  -1  -2   0   80.89    2.80
   1  -2   0   79.59    2.80
   1  -2   0   83.69    2.80
   1  -2   0   77.09    2.80
  -1  -2   0   82.29    2.80
  -1  -2   0   81.79    2.80
  -1   2   0   82.39    2.80
   1   2   0   78.59    2.80
  -1   2   0   79.79    2.80
  -1   2   0   77.59    2.80
   1   2   0   85.79    2.80
   1   2   0   80.79    2.80
   1   2   0   86.09    2.80
  -1   2   0   81.79    2.80
  -1   2   0   81.49    2.80
   2  -2   0 3043.20  117.09
  -2  -2   0 3644.44  119.09
   2   2   0 3586.94  118.49
  -2   2   0 3274.27  117.09
   3  -2   0  316.27   11.20
  -3  -2   0  350.06   11.40
   3  -2   0  322.17   11.30
   3  -2   0  331.07   11.30
  -3  -2   0  323.77   11.30
  -3  -2   0  329.97   11.30
   3   2   0  329.07   11.30
   3   2   0  324.87   11.30
  -3   2   0  340.87   11.30
   3   2   0  341.97   11.40
  -3   2   0  353.16   11.30
  -3   2   0  339.07   11.30
  -3   2   0  331.07   11.30
  -3   2   0  319.27   11.20
  -4  -2   0  625.94   19.90
   4  -2   0  562.74   19.90
   4  -2   0  578.84   19.90
  -4  -2   0  573.84   19.80
  -4  -2   0  580.34   19.80
  -4  -2   0  584.14   19.90
  -4  -2   0  588.24   19.90
  -4   2   0  574.84   19.70
   4   2   0  559.44   19.80
  -4   2   0  591.64   19.90
   4   2   0  606.24   19.80
   4   2   0  576.44   19.90
  -4   2   0  597.54   19.90
  -4   2   0  581.34   19.80
  -4   2   0  597.04   19.90
  -5  -2   0  156.18    5.40
   5  -2   0  146.79    5.50
   5  -2   0  155.18    5.60
  -5  -2   0  149.69    5.40
  -5  -2   0  158.98    5.60
  -5  -2   0  159.88    5.60
  -5  -2   0  153.58    5.60
  -5   2   0  157.78    5.50
  -5   2   0  157.08    5.40
  -5   2   0  160.98    5.50
   5   2   0  157.18    5.60
  -5   2   0  153.68    5.30
   5   2   0  162.18    5.40
  -5   2   0  148.79    5.50
   5   2   0  153.58    5.40
   6  -2   0   52.69    2.40
  -6  -2   0   55.59    2.20
   6  -2   0   56.29    2.40
  -6  -2   0   53.69    2.40
  -6  -2   0   58.39    2.20
  -6  -2   0   55.89    2.40
  -6  -2   0   54.79    2.40
   6   2   0   56.69    2.10
   6   2   0   55.19    2.20
  -6   2   0   56.79    2.10
  -6   2   0   57.89    2.30
  -6   2   0   56.89    2.30
   6   2   0   59.59    2.10
  -6   2   0   56.19    2.30
   6   2   0   55.69    2.40
  -6   2   0   54.69    2.00
   7  -2   0   14.50    1.40
  -7  -2   0   15.40    1.00
  -7  -2   0   15.00    1.00
  -7  -2   0   14.30    1.30
  -7   2   0   14.90    0.90
  -7   2   0   14.20    0.80
   7   2   0   14.80    1.10
   7   2   0   12.00    1.10
   7   2   0   15.60    0.80
  -7   2   0   14.20    1.10
  -8  -2   0    5.60    0.70
   8  -2   0    5.60    1.00
  -8  -2   0    5.80    0.70
  -8  -2   0    5.40    0.90
  -8   2   0    3.10    0.90
  -8   2   0    5.50    0.60
   8   2   0    7.10    0.80
  -8   2   0    5.90    0.60
   8   2   0    7.10    0.60
   8   2   0    3.90    0.90
  -8   2   0    5.50    0.80
   8   2   0    5.70    0.50
  -8   2   0    5.70    0.60
   9  -2   0   32.80    2.30
  -9  -2   0   32.10    2.20
  -9  -2   0   31.50    1.60
  -9   2   0   32.40    1.40
  -9   2   0   34.60    1.80
   9   2   0   30.70    1.30
  -9   2   0   29.60    2.10
  -9   2   0   33.50    1.50
   9   2   0   33.00    2.40
 -10  -2   0    9.60    1.50
  10  -2   0    9.60    1.40
 -10   2   0   10.80    1.40
  10   2   0    6.10    1.80
 -11  -2   0   12.60    1.70
  11  -2   0   10.70    1.60
 -11   2   0   10.30    1.60
  11   2   0   12.60    1.70
   0  -3   0   -0.20    0.10
   0  -3   0    0.00    0.10
   0  -3   0    0.40    0.20
   0   3   0    0.00    0.10
   0   3   0    0.10    0.10
   0   3   0    0.10    0.10
   0   3   0    0.00    0.10
   0   3   0    0.30    0.20
  -1  -3   0  259.77    8.90
  -1  -3   0  269.87    8.90
  -1  -3   0  255.17    8.90
  -1  -3   0  265.17    8.80
   1  -3   0  264.67    8.90
   1  -3   0  246.48    8.80
  -1   3   0  253.17    8.80
  -1   3   0  252.37    8.90
  -1   3   0  271.97    8.90
  -1   3   0  259.57    8.80
   1   3   0  258.87    8.80
   1   3   0  259.67    8.90
   1   3   0  271.07    8.90
  -1   3   0  267.07    8.80
   1   3   0  253.87    8.90
   2  -3   0   36.50    1.30
   2  -3   0   36.00    1.20
   2  -3   0   33.20    1.30
   2  -3   0   33.40    1.30
  -2  -3   0   35.00    1.40
  -2  -3   0   36.30    1.40
  -2  -3   0   32.40    1.30
  -2   3   0   37.70    1.30
  -2   3   0   35.70    1.30
   2   3   0   35.00    1.30
  -2   3   0   35.40    1.30
   2   3   0   35.20    1.40
  -2   3   0   34.60    1.20
   2   3   0   34.00    1.40
   2   3   0   34.80    1.40
   3  -3   0  578.14   19.70
  -3  -3   0  572.24   19.70
  -3  -3   0  565.64   19.70
  -3  -3   0  612.64   19.80
  -3  -3   0  576.44   19.80
   3  -3   0  551.34   19.70
  -3   3   0  574.24   19.70
   3   3   0  578.34   19.80
   3   3   0  596.14   19.80
   3   3   0  573.94   19.70
   3   3   0  611.54   19.70
  -3   3   0  589.34   19.70
  -3   3   0  590.74   19.80
  -3   3   0  578.24   19.70
  -4  -3   0  119.99    4.20
  -4  -3   0  108.79    4.10
  -4  -3   0  115.49    4.10
  -4  -3   0  111.29    4.10
   4  -3   0  111.29    3.90
   4  -3   0  111.19    4.10
  -4   3   0  119.19    4.10
  -4   3   0  113.39    4.10
  -4   3   0  113.29    3.90
  -4   3   0  113.09    4.00
   4   3   0  121.79    4.00
   4   3   0  105.29    4.10
   4   3   0  113.89    4.00
  -4   3   0  119.19    4.10
  -5  -3   0 1056.99   36.00
   5  -3   0 1065.69   36.10
  -5  -3   0 1019.50   36.00
  -5  -3   0 1040.80   36.10
  -5  -3   0 1076.09   36.10
   5  -3   0 1010.30   36.10
  -5  -3   0 1154.08   36.20
  -5   3   0 1024.20   35.90
  -5   3   0 1117.09   36.10
   5   3   0 1037.00   36.10
  -5   3   0 1086.29   36.10
  -5   3   0 1070.79   36.10
   5   3   0 1034.60   36.00
   5   3   0 1126.09   36.00
   6  -3   0   86.29    3.40
   6  -3   0   88.59    3.50
  -6  -3   0   89.59    3.40
  -6  -3   0   90.09    3.50
  -6  -3   0   90.29    3.50
  -6  -3   0   93.59    3.30
  -6  -3   0   90.89    3.50
   6   3   0   93.29    3.30
  -6   3   0   92.79    3.40
  -6   3   0   92.49    3.40
   6   3   0   90.59    3.30
   6   3   0   85.79    3.50
  -6   3   0   91.19    3.20
  -6   3   0   80.09    3.20
   6   3   0   87.99    3.20
  -6   3   0   91.69    3.40
   7  -3   0    0.30    0.70
  -7  -3   0    0.30    0.50
  -7  -3   0   -0.60    0.70
   7  -3   0   -0.40    0.60
  -7  -3   0    1.10    0.60
   7   3   0   -0.70    0.70
  -7   3   0    0.50    0.30
   7   3   0    0.40    0.50
   7   3   0    2.10    0.40
   7   3   0    0.50    0.30
  -7   3   0    1.60    0.60
  -7   3   0   -0.10    0.40
  -8  -3   0  125.09    4.90
  -8  -3   0  127.59    4.60
  -8  -3   0  124.29    4.70
   8  -3   0  128.19    4.90
  -8   3   0  122.29    4.70
  -8   3   0  129.79    4.30
   8   3   0  127.09    4.60
   8   3   0  123.39    5.00
  -8   3   0  124.49    4.50
   8   3   0  124.29    4.40
   9  -3   0   51.59    2.80
  -9  -3   0   57.79    2.90
  -9  -3   0   51.29    2.50
   9   3   0   52.89    2.10
  -9   3   0   55.49    2.30
  -9   3   0   57.69    2.10
   9   3   0   55.99    2.40
  -9   3   0   53.59    2.80
   9   3   0   53.69    3.00
 -10  -3   0   43.00    3.70
  10  -3   0   42.00    2.80
 -10   3   0   41.50    2.60
  10   3   0   45.40    3.00
 -11  -3   0   -0.40    1.40
  11  -3   0   -0.30    1.30
 -11   3   0   -1.00    1.30
  11   3   0   -0.40    1.40
   0  -4   0  348.57   11.90
   0  -4   0  329.17   11.80
   0  -4   0  355.36   11.80
   0   4   0  362.86   11.90
   0   4   0  356.56   11.80
   0   4   0  338.77   11.80
   0   4   0  345.77   11.80
  -1  -4   0   14.90    0.70
  -1  -4   0   15.40    0.60
  -1  -4   0   13.80    0.70
  -1  -4   0   14.70    0.70
   1  -4   0   14.30    0.70
   1  -4   0   15.90    0.70
   1  -4   0   13.60    0.60
   1  -4   0   14.20    0.70
   1   4   0   14.50    0.70
  -1   4   0   15.40    0.50
  -1   4   0   14.70    0.60
   1   4   0   14.70    0.60
  -1   4   0   14.30    0.60
  -1   4   0   15.30    0.70
   1   4   0   14.30    0.70
   1   4   0   14.10    0.70
  -1   4   0   14.90    0.70
  -2  -4   0 1823.42   68.09
   2  -4   0 1574.14   66.29
  -2   4   0 1763.72   65.09
   2   4   0 1866.61   66.99
  -3  -4   0    9.30    0.60
  -3  -4   0    8.90    0.90
  -3  -4   0   10.40    0.70
   3  -4   0    8.60    0.60
   3  -4   0   10.10    0.50
  -3   4   0    9.70    0.60
   3   4   0    9.80    0.70
  -3   4   0    9.70    0.50
   3   4   0    8.60    0.60
  -3   4   0    9.60    0.60
  -3   4   0    9.10    0.70
   3   4   0    9.30    0.70
  -3   4   0    9.50    0.50
   3   4   0    9.90    0.70
  -4  -4   0   68.69    2.50
   4  -4   0   62.69    2.60
   4  -4   0   65.59    2.50
  -4  -4   0   70.09    2.60
  -4  -4   0   64.79    2.50
  -4  -4   0   66.79    2.60
  -4   4   0   66.69    2.60
  -4   4   0   68.09    2.50
   4   4   0   67.39    2.50
  -4   4   0   68.19    2.30
   4   4   0   64.09    2.60
  -4   4   0   67.09    2.50
  -4   4   0   67.09    2.50
   4   4   0   69.99    2.50
   5  -4   0   15.90    1.20
  -5  -4   0   20.60    1.20
  -5  -4   0   16.10    1.10
  -5  -4   0   19.30    1.20
  -5  -4   0   18.50    1.00
   5  -4   0   18.00    1.10
   5   4   0   19.40    0.90
  -5   4   0   18.40    1.00
   5   4   0   18.90    1.20
  -5   4   0   18.80    0.90
  -5   4   0   18.70    0.80
  -5   4   0   19.10    1.10
   5   4   0   19.40    1.00
   5   4   0   18.90    1.00
  -5   4   0   17.40    1.00
   6  -4   0  103.59    4.00
  -6  -4   0  105.19    3.90
   6  -4   0  100.39    4.00
  -6  -4   0  105.29    4.00
  -6  -4   0  108.79    3.90
  -6   4   0  106.39    4.00
  -6   4   0  108.59    4.00
  -6   4   0  106.49    3.70
   6   4   0  104.59    3.80
   6   4   0  109.49    3.80
   6   4   0  104.59    4.10
  -6   4   0  102.39    3.80
   6   4   0  108.39    3.80
   7  -4   0    9.20    0.90
  -7  -4   0    9.50    1.00
   7  -4   0   12.00    1.10
  -7  -4   0   10.60    1.10
  -7  -4   0   11.60    1.10
  -7   4   0   10.80    0.80
  -7   4   0   10.40    0.60
   7   4   0    8.90    1.00
  -7   4   0    9.10    1.00
   7   4   0   10.20    1.00
  -7   4   0    9.90    1.10
   7   4   0   11.10    0.80
   7   4   0   11.90    1.00
   8  -4   0    6.90    0.90
  -8  -4   0    7.00    0.80
  -8  -4   0    6.80    0.90
   8  -4   0    6.50    1.10
  -8  -4   0    4.10    1.00
   8   4   0    6.90    0.80
  -8   4   0    7.70    0.90
  -8   4   0    5.90    0.60
   8   4   0    7.50    0.80
   8   4   0    4.60    1.00
  -9  -4   0    0.30    1.00
   9  -4   0    0.20    0.90
   9   4   0   -0.10    0.50
  -9   4   0   -0.90    0.40
   9   4   0   -1.00    1.00
   9   4   0   -1.00    0.70
  10  -4   0    0.00    1.10
 -10  -4   0    0.20    1.30
 -10   4   0   -0.70    1.10
  10   4   0   -1.10    1.20
  11  -4   0   13.20    1.70
 -11  -4   0    9.80    1.70
 -11   4   0   10.00    1.60
  11   4   0   15.50    1.90
   0  -5   0    0.10    0.20
   0  -5   0    0.40    0.20
   0  -5   0    0.20    0.20
   0   5   0    0.70    0.20
   0   5   0    0.00    0.20
   0   5   0    0.20    0.20
   0   5   0    0.20    0.10
   0   5   0    0.00    0.20
   1  -5   0  154.68    5.60
  -1  -5   0  166.88    5.60
   1  -5   0  156.38    5.60
  -1  -5   0  165.58    5.60
  -1  -5   0  162.98    5.70
  -1  -5   0  155.38    5.60
   1  -5   0  158.88    5.60
  -1   5   0  163.08    5.60
   1   5   0  170.78    5.60
  -1   5   0  157.98    5.60
   1   5   0  158.18    5.60
   1   5   0  159.18    5.60
  -1   5   0  161.58    5.60
  -1   5   0  160.78    5.60
   1   5   0  170.78    5.70
  -1   5   0  167.18    5.60
   1   5   0  163.08    5.70
  -2  -5   0    0.40    0.30
  -2  -5   0    0.40    0.20
   2  -5   0    0.50    0.30
  -2  -5   0    1.10    0.30
   2   5   0    0.80    0.30
  -2   5   0    0.50    0.10
   2   5   0    0.20    0.30
   2   5   0    0.80    0.20
   2   5   0    0.40    0.20
  -2   5   0    0.20    0.20
  -2   5   0    0.70    0.30
  -2   5   0    0.50    0.20
  -2   5   0    0.40    0.20
   2   5   0    0.60    0.30
  -3  -5   0  969.30   33.30
   3  -5   0  951.10   33.20
  -3  -5   0 1052.29   33.30
  -3  -5   0  994.70   33.20
  -3  -5   0  988.30   33.30
   3  -5   0  923.41   33.30
   3   5   0  841.42   33.30
  -3   5   0  967.60   33.20
  -3   5   0 1013.70   33.30
   3   5   0 1054.19   33.30
  -3   5   0  986.00   33.20
   3   5   0 1052.19   33.30
  -4  -5   0   85.49    3.00
  -4  -5   0   83.89    3.00
   4  -5   0   77.89    3.00
  -4  -5   0   75.99    3.00
  -4  -5   0   75.19    3.00
   4  -5   0   79.09    2.90
  -4   5   0   79.49    3.00
  -4   5   0   81.69    3.00
   4   5   0   75.89    3.00
  -4   5   0   78.19    2.90
  -4   5   0   76.49    2.80
  -4   5   0   83.19    2.90
   4   5   0   77.69    2.90
   4   5   0   83.19    3.00
  -4   5   0   83.09    2.90
   4   5   0   78.29    3.00
   4   5   0   80.29    3.00
   4   5   0   81.09    2.90
  -5  -5   0  189.58    6.80
   5  -5   0  186.48    6.80
  -5  -5   0  196.08    6.70
  -5  -5   0  180.48    6.70
   5  -5   0  190.78    6.70
  -5  -5   0  181.58    6.80
  -5   5   0  192.88    6.80
  -5   5   0  187.58    6.60
  -5   5   0  194.68    6.70
   5   5   0  188.08    6.80
  -5   5   0  183.48    6.50
  -5   5   0  197.08    6.70
   5   5   0  199.98    6.70
   5   5   0  188.68    6.60
   5   5   0  191.78    6.60
  -6  -5   0  133.79    4.70
  -6  -5   0  126.59    4.80
  -6  -5   0  127.99    4.90
   6  -5   0  125.29    4.70
   6  -5   0  129.59    4.90
  -6   5   0  128.79    4.60
   6   5   0  133.99    4.70
  -6   5   0  134.29    4.80
   6   5   0  127.69    4.90
   6   5   0  130.49    4.70
  -6   5   0  125.89    4.50
  -6   5   0  133.89    4.80
   7  -5   0  329.47   11.70
  -7  -5   0  335.27   11.70
  -7  -5   0  344.87   11.60
   7  -5   0  337.97   11.60
  -7  -5   0  333.07   11.80
  -7   5   0  320.27   11.70
  -7   5   0  317.37   11.30
  -7   5   0  334.27   11.60
  -7   5   0  334.07   11.40
   7   5   0  337.47   11.50
   7   5   0  341.67   11.50
   7   5   0  338.37   11.80
   8  -5   0  169.78    6.20
  -8  -5   0  164.38    6.10
  -8  -5   0  168.68    6.30
   8  -5   0  167.68    6.30
   8   5   0  164.08    6.00
   8   5   0  170.68    6.40
   8   5   0  165.58    5.90
  -8   5   0  171.58    5.90
  -9  -5   0   -1.50    1.00
   9  -5   0    0.70    0.90
  -9   5   0   -0.50    0.40
   9   5   0   -0.20    0.50
   9   5   0    0.40    0.70
   9   5   0    1.10    1.10
  10  -5   0   16.20    1.50
 -10  -5   0   12.70    1.60
  10   5   0   17.20    1.60
 -10   5   0   16.00    1.60
  10   5   0   17.50    1.90
 -11  -5   0   -1.10    1.30
  11  -5   0   -0.90    1.40
 -11   5   0   -0.30    1.30
  11   5   0    0.50    1.60
   0  -6   0   63.19    2.30
   0  -6   0   57.09    2.30
   0  -6   0   62.29    2.30
   0   6   0   54.99    2.40
   0   6   0   61.29    2.30
   0   6   0   65.59    2.10
   0   6   0   65.19    2.30
   0   6   0   59.29    2.30
   1  -6   0   73.59    2.70
   1  -6   0   68.39    2.70
   1  -6   0   70.09    2.60
  -1  -6   0   68.29    2.70
  -1  -6   0   76.39    2.70
   1  -6   0   65.89    2.60
  -1   6   0   75.59    2.70
   1   6   0   70.49    2.70
   1   6   0   73.89    2.70
  -1   6   0   73.69    2.70
  -1   6   0   72.99    2.70
   1   6   0   71.99    2.60
   1   6   0   71.89    2.60
   1   6   0   74.89    2.60
  -1   6   0   74.59    2.60
  -2  -6   0   78.89    2.90
  -2  -6   0   72.89    2.90
   2  -6   0   74.19    2.80
   2  -6   0   78.29    2.80
  -2  -6   0   74.49    2.90
  -2  -6   0   75.99    2.80
   2   6   0   82.19    2.80
   2   6   0   75.79    2.80
  -2   6   0   76.99    2.70
   2   6   0   72.89    2.80
  -2   6   0   80.69    2.80
   2   6   0   74.29    2.90
   2   6   0   79.59    2.90
  -2   6   0   79.19    2.60
  -2   6   0   75.49    2.80
   3  -6   0   35.60    1.30
   3  -6   0   36.80    1.50
  -3  -6   0   34.30    1.60
  -3  -6   0   37.30    1.50
  -3  -6   0   34.60    1.60
  -3  -6   0   35.70    1.60
   3  -6   0   35.90    1.60
  -3   6   0   37.60    1.50
   3   6   0   36.50    1.60
  -3   6   0   35.00    1.40
  -3   6   0   35.80    1.40
   3   6   0   35.00    1.60
  -3   6   0   35.90    1.40
   3   6   0   34.30    1.50
   3   6   0   39.70    1.60
  -3   6   0   36.80    1.50
  -3   6   0   36.80    1.40
   3   6   0   36.70    1.60
   4  -6   0   -0.30    0.30
  -4  -6   0   -0.40    0.40
   4  -6   0   -0.40    0.40
  -4  -6   0    0.30    0.40
  -4  -6   0    0.10    0.40
   4  -6   0    0.20    0.20
  -4  -6   0   -0.30    0.40
  -4   6   0    1.40    0.40
  -4   6   0    0.20    0.30
   4   6   0    0.50    0.40
  -4   6   0   -0.40    0.30
  -4   6   0    0.00    0.20
   4   6   0    0.30    0.40
   4   6   0    0.20    0.40
   4   6   0    0.10    0.40
   4   6   0   -0.40    0.30
  -4   6   0    0.00    0.40
  -5  -6   0    9.50    1.00
  -5  -6   0   10.90    0.90
  -5  -6   0   10.10    1.00
  -5  -6   0    9.40    0.90
   5  -6   0   10.10    0.80
   5  -6   0   10.60    0.90
   5   6   0    9.10    0.90
   5   6   0    9.80    0.80
  -5   6   0    9.00    1.00
  -5   6   0   11.20    0.80
  -5   6   0   10.60    0.60
  -5   6   0   11.00    0.80
  -5   6   0    8.80    0.80
  -5   6   0    9.50    1.00
   6  -6   0    0.50    0.50
  -6  -6   0    1.20    0.60
  -6  -6   0    0.10    0.50
  -6  -6   0    2.90    0.70
   6  -6   0    0.30    0.70
  -6   6   0    1.30    0.50
  -6   6   0    0.30    0.80
  -6   6   0    0.40    0.30
  -6   6   0    0.20    0.70
   6   6   0    1.30    0.50
  -6   6   0    0.20    0.60
   6   6   0    0.60    0.70
   6   6   0    0.10    0.50
  -7  -6   0    2.10    0.70
  -7  -6   0    3.30    0.90
  -7  -6   0    3.60    0.90
   7  -6   0    3.70    0.70
   7  -6   0    3.20    0.90
   7   6   0    2.10    0.90
  -7   6   0    4.70    1.10
  -7   6   0    2.70    0.40
   7   6   0    2.50    0.60
  -7   6   0    3.80    0.70
   7   6   0    4.10    0.60
  -8  -6   0    0.40    0.80
  -8  -6   0    0.50    0.80
   8  -6   0    0.00    0.90
   8  -6   0    1.50    0.70
   8   6   0    1.00    0.50
  -8   6   0    0.50    1.20
   8   6   0    1.10    1.00
   8   6   0    0.40    0.70
   9  -6   0    0.30    0.80
   9  -6   0    1.10    1.20
  -9  -6   0    0.60    1.10
   9   6   0    0.80    0.60
   9   6   0    0.80    0.70
  -9   6   0    0.30    0.50
   9   6   0    0.60    1.00
  10  -6   0   -1.00    1.10
 -10  -6   0    0.20    1.30
  10   6   0    0.40    1.30
  10   6   0    0.60    1.30
 -11  -6   0    2.60    1.60
  11  -6   0    0.70    1.40
 -11   6   0    1.20    1.40
  11   6   0    1.40    1.60
   0  -7   0    0.40    0.30
   0  -7   0    0.50    0.30
   0  -7   0    0.00    0.30
   0   7   0    0.00    0.30
   0   7   0    0.00    0.30
   0   7   0   -0.10    0.30
   0   7   0    0.10    0.10
   0   7   0    0.30    0.30
  -1  -7   0  170.98    6.20
   1  -7   0  167.48    6.10
   1  -7   0  170.08    6.20
  -1  -7   0  174.88    6.30
   1  -7   0  168.98    6.10
   1  -7   0  182.08    6.20
  -1  -7   0  182.58    6.20
   1   7   0  165.58    6.10
  -1   7   0  178.08    6.10
   1   7   0  177.18    6.20
   1   7   0  183.88    6.10
  -1   7   0  164.78    6.10
  -1   7   0  188.98    6.20
   1   7   0  171.28    6.00
   1   7   0  180.08    6.20
   2  -7   0   10.50    0.80
  -2  -7   0   11.20    0.90
   2  -7   0   11.80    0.80
  -2  -7   0   10.70    0.80
  -2  -7   0   10.70    0.70
   2   7   0   10.10    0.80
   2   7   0   12.30    0.90
  -2   7   0   10.70    0.70
   2   7   0    9.90    0.90
  -2   7   0   12.20    0.80
  -2   7   0   11.40    0.70
   2   7   0   10.70    0.70
  -2   7   0   11.80    0.80
  -2   7   0   12.00    0.60
   2   7   0   10.50    0.70
  -3  -7   0  421.66   13.80
  -3  -7   0  396.66   13.70
  -3  -7   0  395.26   13.80
   3  -7   0  407.26   13.70
  -3  -7   0  374.96   13.80
   3  -7   0  369.86   13.70
  -3   7   0  414.46   13.70
  -3   7   0  405.36   13.60
  -3   7   0  432.86   13.70
  -3   7   0  393.76   13.50
   3   7   0  431.56   13.80
   3   7   0  386.96   13.70
  -3   7   0  369.06   13.60
  -3   7   0  396.56   13.70
  -3   7   0  400.96   13.70
   3   7   0  423.16   13.80
   3   7   0  394.46   13.70
   3   7   0  388.66   13.80
  -4  -7   0    6.20    0.70
  -4  -7   0    8.20    0.90
   4  -7   0    7.60    0.80
   4  -7   0    7.90    0.50
   4  -7   0    6.20    0.70
  -4  -7   0    7.20    0.80
  -4  -7   0    5.00    0.60
  -4   7   0    7.70    0.90
  -4   7   0    7.00    0.60
   4   7   0    8.10    0.70
  -4   7   0    8.60    0.80
   4   7   0    7.60    0.80
  -4   7   0    7.20    0.60
   4   7   0    8.20    0.80
   4   7   0    7.60    0.70
   4   7   0    5.40    0.70
  -4   7   0    7.90    0.80
  -4   7   0    8.60    0.70
  -5  -7   0  225.68    8.40
   5  -7   0  227.68    8.40
  -5  -7   0  234.88    8.50
  -5  -7   0  229.18    8.50
  -5  -7   0  251.67    8.40
  -5   7   0  241.38    8.40
   5   7   0  279.57    8.90
  -5   7   0  232.18    8.50
  -5   7   0  235.78    8.30
   5   7   0  236.18    8.40
   5   7   0  234.38    8.30
  -5   7   0  222.98    8.10
   5   7   0  244.08    8.30
  -5   7   0  242.58    8.20
   6  -7   0  391.36   13.50
   6  -7   0  380.46   13.70
  -6  -7   0  387.26   13.70
  -6  -7   0  396.36   13.60
  -6  -7   0  384.96   13.70
   6   7   0  390.56   13.70
   6   7   0  391.06   13.50
   6   7   0  392.96   13.50
  -6   7   0  409.66   13.50
  -6   7   0  378.36   13.30
  -6   7   0  389.16   13.40
  -6   7   0  410.66   13.60
   7  -7   0   95.79    4.00
   7  -7   0   93.89    3.70
  -7  -7   0   95.59    4.00
  -7   7   0   92.09    3.40
   7   7   0  100.89    4.00
   7   7   0   89.39    3.70
  -7   7   0   96.79    3.70
  -7   7   0  100.29    3.90
  -7   7   0   95.59    3.50
  -7   7   0   94.99    3.40
   7   7   0   94.09    3.60
   8  -7   0   52.99    2.80
   8  -7   0   49.80    2.40
  -8  -7   0   52.69    2.80
  -8   7   0   49.70    2.20
   8   7   0   51.49    2.80
  -8   7   0   50.89    2.70
   8   7   0   49.10    2.30
   8   7   0   51.89    2.30
   9  -7   0   -0.10    0.90
   9  -7   0   -0.50    1.10
  -9  -7   0   -0.80    1.20
   9   7   0    0.80    1.20
   9   7   0    0.70    0.80
   9   7   0   -0.30    0.60
 -10  -7   0   14.30    1.80
  10  -7   0   15.70    1.50
  10   7   0   17.10    1.90
   0  -8   0   44.30    2.00
   0  -8   0   46.20    2.00
   0  -8   0   49.00    2.00
   0   8   0   46.20    1.90
   0   8   0   45.50    2.00
   0   8   0   51.59    2.00
   0   8   0   49.50    1.70
   0   8   0   49.20    1.90
   1  -8   0    5.40    0.60
  -1  -8   0    3.90    0.50
   1  -8   0    4.70    0.60
  -1  -8   0    4.90    0.60
   1  -8   0    5.40    0.60
   1  -8   0    5.90    0.60
  -1  -8   0    6.10    0.80
   1   8   0    5.70    0.60
  -1   8   0    4.30    0.50
  -1   8   0    5.00    0.50
   1   8   0    6.20    0.60
   1   8   0    3.80    0.50
   1   8   0    6.00    0.60
  -1   8   0    4.20    0.50
  -1   8   0    4.90    0.60
   1   8   0    4.20    0.40
  -2  -8   0 1416.76   48.20
   2  -8   0 1306.87   47.90
  -2  -8   0 1430.46   48.00
  -2  -8   0 1375.56   48.00
   2  -8   0 1440.16   47.90
   2   8   0 1395.16   48.00
  -2   8   0 1398.16   47.90
   2   8   0 1442.66   47.90
   2   8   0 1433.96   47.80
  -2   8   0 1495.45   47.90
   2   8   0 1509.25   47.90
   2   8   0 1499.85   48.00
  -2   8   0 1294.17   48.00
   3  -8   0  366.66   12.20
  -3  -8   0  335.37   12.30
  -3  -8   0  366.96   12.20
  -3  -8   0  363.76   12.30
   3  -8   0  338.67   12.20
   3   8   0  345.27   12.20
   3   8   0  366.86   12.30
   3   8   0  343.87   12.20
  -3   8   0  363.26   12.20
   3   8   0  349.17   12.30
   3   8   0  373.66   12.30
  -3   8   0  356.96   12.00
  -3   8   0  334.97   12.10
  -3   8   0  369.16   12.20
  -3   8   0  340.57   12.20
   4  -8   0   15.50    1.10
  -4  -8   0   14.90    1.10
   4  -8   0   15.00    1.20
  -4  -8   0   14.30    1.20
  -4  -8   0   15.10    1.00
  -4   8   0   14.80    0.90
  -4   8   0   14.90    0.80
   4   8   0   14.00    1.10
  -4   8   0   16.10    1.20
   4   8   0   14.30    1.10
  -4   8   0   14.90    0.80
  -4   8   0   16.40    1.10
   4   8   0   14.30    1.30
  -4   8   0   14.70    1.10
  -4   8   0   14.00    0.90
   4   8   0   14.70    1.10
  -4   8   0   14.90    0.80
   4   8   0   15.50    1.10
  -5  -8   0    9.20    0.90
  -5  -8   0    7.70    0.90
   5  -8   0    8.10    0.90
  -5  -8   0    6.60    0.70
  -5   8   0    9.10    0.80
   5   8   0    9.40    1.00
  -5   8   0   11.30    1.00
  -5   8   0    8.10    0.70
  -5   8   0    7.80    0.70
   5   8   0    7.00    0.80
   5   8   0    9.10    0.80
  -5   8   0    8.50    0.80
  -5   8   0    9.60    1.00
   5   8   0    7.80    0.90
  -6  -8   0    5.30    0.90
   6  -8   0    6.00    1.00
   6  -8   0    5.60    0.60
  -6   8   0    6.30    0.70
  -6   8   0    7.40    0.80
  -6   8   0    5.40    0.80
   6   8   0    4.00    0.80
  -6   8   0    6.70    0.70
  -6   8   0    6.10    0.70
   6   8   0    5.60    0.80
   6   8   0    5.70    0.80
  -6   8   0    5.90    0.70
   7  -8   0    3.70    0.60
  -7  -8   0    3.70    1.00
   7  -8   0    2.30    1.00
  -7   8   0    3.60    0.60
   7   8   0    3.10    0.80
  -7   8   0    3.20    0.70
  -7   8   0    4.90    0.50
  -7   8   0    6.20    1.00
   7   8   0    3.70    0.90
  -7   8   0    4.00    0.50
   7   8   0    4.00    0.80
   8  -8   0   27.20    2.20
   8  -8   0   23.80    1.60
  -8  -8   0   23.90    2.10
  -8   8   0   24.20    1.40
  -8   8   0   21.80    1.00
   8   8   0   24.00    2.10
   8   8   0   24.10    1.70
  -8   8   0   25.50    1.00
   8   8   0   23.10    1.50
   9  -8   0    0.40    1.50
   9  -8   0    0.80    0.80
  -9  -8   0    1.10    1.20
   9   8   0    1.60    0.90
  -9   8   0    0.50    0.60
   9   8   0    1.70    0.90
   9   8   0    1.90    1.50
  10  -8   0   14.40    2.00
  10  -8   0   14.80    1.40
 -10  -8   0   14.80    1.90
  10   8   0   12.50    1.80
   0  -9   0   -0.50    0.50
   0  -9   0   -0.10    0.50
   0  -9   0   -0.20    0.50
   0   9   0    0.00    0.10
   0   9   0    0.10    0.40
   0   9   0   -0.10    0.40
   0   9   0   -0.20    0.40
   0   9   0   -0.20    0.50
  -1  -9   0  374.56   13.20
  -1  -9   0  395.26   13.10
   1  -9   0  389.86   13.10
   1  -9   0  367.86   13.10
   1  -9   0  352.46   13.00
   1  -9   0  356.16   13.00
  -1  -9   0  356.96   13.10
  -1   9   0  375.36   13.10
   1   9   0  361.36   13.00
  -1   9   0  397.66   13.00
   1   9   0  375.96   13.10
   1   9   0  374.16   12.90
  -1   9   0  364.76   13.00
   1   9   0  412.46   13.00
   1   9   0  402.86   13.10
  -1   9   0  397.86   13.10
  -2  -9   0   56.09    2.40
  -2  -9   0   57.59    2.70
  -2  -9   0   56.59    2.40
   2  -9   0   59.89    2.40
   2  -9   0   56.39    2.40
  -2   9   0   57.49    2.30
   2   9   0   57.89    2.40
  -2   9   0   61.49    2.40
  -2   9   0   60.19    2.30
  -2   9   0   57.39    2.40
   2   9   0   60.69    2.40
   2   9   0   58.09    2.50
   2   9   0   57.29    2.40
   2   9   0   59.29    2.20
  -3  -9   0    2.50    0.50
   3  -9   0    3.50    0.60
   3  -9   0    3.50    0.60
  -3  -9   0    2.20    0.50
  -3  -9   0    2.90    0.70
  -3   9   0    3.20    0.50
  -3   9   0    4.70    0.60
  -3   9   0    4.00    0.60
   3   9   0    5.20    0.70
   3   9   0    2.60    0.60
   3   9   0    2.70    0.50
  -3   9   0    2.90    0.60
   3   9   0    2.40    0.60
   3   9   0    3.70    0.60
  -4  -9   0  124.49    4.90
   4  -9   0  137.89    4.90
   4  -9   0  131.99    4.90
  -4  -9   0  132.09    5.00
  -4  -9   0  130.69    4.80
  -4   9   0  137.49    4.90
  -4   9   0  136.29    4.60
  -4   9   0  136.79    4.80
   4   9   0  127.19    4.80
  -4   9   0  131.39    4.70
   4   9   0  129.99    4.80
  -4   9   0  127.69    4.80
   4   9   0  128.49    5.00
   5  -9   0   71.49    2.80
   5  -9   0   64.39    2.90
  -5  -9   0   65.49    3.00
  -5   9   0   68.89    2.80
   5   9   0   67.99    2.90
  -5   9   0   69.09    2.50
  -5   9   0   69.59    2.60
   5   9   0   65.19    3.00
  -5   9   0   68.49    2.70
   5   9   0   67.09    2.80
  -5   9   0   66.69    2.50
  -5   9   0   65.89    2.60
   6  -9   0    2.70    1.00
  -6  -9   0    2.60    0.90
  -6   9   0    5.20    0.80
  -6   9   0    3.50    0.50
  -6   9   0    2.90    0.60
  -6   9   0    3.80    0.60
   6   9   0    3.50    0.70
   6   9   0    3.70    0.80
  -6   9   0    3.70    0.50
   6   9   0    2.50    0.80
  -7  -9   0    3.70    1.10
   7  -9   0    4.60    1.10
   7   9   0    5.40    0.90
   7   9   0    5.30    1.10
  -7   9   0    5.90    0.70
  -7   9   0    4.80    0.50
  -7   9   0    3.90    0.70
  -7   9   0    7.80    1.10
  -7   9   0    5.40    0.50
   7   9   0    5.50    0.80
   8  -9   0   13.60    1.60
  -8  -9   0   10.70    1.40
  -8   9   0   13.90    0.80
  -8   9   0   10.60    0.80
   8   9   0   12.50    1.40
   8   9   0   10.90    1.40
   8   9   0   10.30    1.10
  -8   9   0   11.90    1.20
  -9  -9   0   11.40    1.70
   9  -9   0   12.80    1.70
  -9   9   0   12.70    1.30
   9   9   0   11.80    1.20
   9   9   0   11.90    1.50
   9   9   0   12.80    1.20
 -10  -9   0   17.20    2.10
 -10  -9   0   23.10    3.70
  10  -9   0   27.80    3.00
  10   9   0   20.40    2.10
   0 -10   0  970.10   35.60
   0 -10   0 1121.99   35.70
   0 -10   0  997.80   35.70
   0  10   0 1090.49   35.60
   0  10   0  999.80   35.50
   0  10   0 1129.99   35.60
   0  10   0 1034.40   35.60
  -1 -10   0  196.98    7.30
   1 -10   0  202.58    7.20
   1 -10   0  209.48    7.30
   1 -10   0  190.68    7.20
   1 -10   0  193.68    7.10
  -1 -10   0  200.18    7.30
  -1  10   0  199.38    7.20
   1  10   0  208.88    7.20
  -1  10   0  212.18    7.20
   1  10   0  204.18    7.30
   1  10   0  193.08    7.10
   1  10   0  211.08    7.20
  -1  10   0  200.28    7.10
   1  10   0  204.88    7.00
  -1  10   0  209.88    7.20
  -2 -10   0  214.78    8.10
   2 -10   0  212.88    7.70
  -2 -10   0  208.88    7.80
  -2 -10   0  215.98    7.80
   2 -10   0  228.38    7.80
   2  10   0  209.88    7.80
   2  10   0  222.78    7.70
  -2  10   0  215.88    7.70
   2  10   0  224.18    7.80
   2  10   0  217.08    7.70
  -2  10   0  222.78    7.70
  -2  10   0  225.78    7.80
  -2  10   0  226.28    7.80
   2  10   0  220.78    7.60
   3 -10   0   22.70    1.40
   3 -10   0   19.30    1.40
  -3 -10   0   19.80    1.90
  -3 -10   0   21.80    1.50
   3  10   0   21.00    1.60
  -3  10   0   21.30    1.40
  -3  10   0   22.90    1.20
   3  10   0   20.60    1.30
   3  10   0   22.00    1.50
   3  10   0   18.50    1.20
  -3  10   0   20.20    1.30
  -3  10   0   19.40    1.10
   4 -10   0   30.00    1.70
  -4 -10   0   30.50    1.90
   4 -10   0   32.70    1.70
  -4  10   0   30.60    1.40
   4  10   0   34.70    2.00
   4  10   0   30.90    1.70
  -4  10   0   27.90    1.50
  -4  10   0   32.30    1.70
   4  10   0   29.80    1.70
  -4  10   0   34.10    1.70
  -5 -10   0   60.39    2.90
   5 -10   0   64.69    2.90
   5 -10   0   67.89    2.70
   5  10   0   63.89    2.80
  -5  10   0   62.89    2.70
  -5  10   0   59.69    2.50
   5  10   0   63.29    2.90
  -5  10   0   63.19    2.50
   5  10   0   64.59    2.70
  -5  10   0   65.19    2.70
   6 -10   0   61.09    3.00
  -6 -10   0   62.09    3.00
  -6  10   0   63.09    2.50
  -6  10   0   62.39    2.40
   6  10   0   60.59    2.60
   6  10   0   60.29    2.70
  -6  10   0   60.69    2.60
  -6  10   0   58.39    2.40
   6  10   0   59.69    2.90
   7 -10   0    5.70    1.20
  -7 -10   0    5.40    1.20
   7  10   0    5.30    1.10
   7  10   0    4.80    0.90
  -7  10   0    6.20    0.60
  -7  10   0    6.90    0.70
   7  10   0    6.40    0.90
  -7  10   0    6.10    0.80
   8 -10   0    5.90    1.40
   8  10   0    6.90    1.00
  -8  10   0    5.70    0.90
   8  10   0    7.10    1.10
   8  10   0    5.00    1.30
  -8  10   0    6.00    1.20
  -8  10   0    6.00    0.60
  -9 -10   0    8.00    2.80
   9 -10   0    9.10    1.70
  -9 -10   0    7.90    1.60
   9  10   0    6.00    1.50
   9  10   0    7.30    1.30
   9  10   0    7.40    1.20
  10 -10   0    0.70    1.70
 -10 -10   0   -1.70    1.70
 -10 -10   0    4.20    3.20
  10  10   0    0.30    1.50
   0 -11   0    0.60    0.60
   0 -11   0    0.80    0.70
   0  11   0    0.50    0.50
   0  11   0    0.10    0.50
   0  11   0    0.00    0.60
   0  11   0    1.20    0.60
   1 -11   0   58.79    2.60
   1 -11   0   55.99    2.30
   1 -11   0   57.09    2.60
  -1 -11   0   55.39    2.80
  -1 -11   0   53.69    2.60
   1 -11   0   59.79    2.40
   1  11   0   61.99    2.60
   1  11   0   54.59    2.60
  -1  11   0   61.79    2.40
  -1  11   0   58.79    2.40
   1  11   0   60.69    2.40
   1  11   0   58.29    2.10
  -1  11   0   56.49    2.50
  -1  11   0   55.99    2.50
   1  11   0   54.09    2.40
  -2 -11   0   12.00    1.30
  -2 -11   0   13.10    1.60
   2 -11   0   11.30    1.10
   2 -11   0   10.90    1.30
  -2  11   0   12.90    1.00
   2  11   0   11.70    1.10
   2  11   0    9.20    1.00
  -2  11   0   12.30    1.20
  -2  11   0   13.50    1.10
   2  11   0   12.10    1.40
  -2  11   0   12.90    1.10
   2  11   0   13.00    1.20
   3 -11   0  122.79    4.60
  -3 -11   0  121.29    4.70
   3 -11   0  122.39    4.60
  -3 -11   0  123.09    5.20
  -3  11   0  120.69    4.40
   3  11   0  121.99    4.50
   3  11   0  119.89    4.60
  -3  11   0  126.89    4.60
   3  11   0  117.59    4.80
  -3  11   0  120.99    4.60
  -3  11   0  124.39    4.60
   4 -11   0   70.79    3.10
  -4 -11   0   73.99    3.20
  -4 -11   0   70.59    3.80
   4 -11   0   72.89    3.00
   4  11   0   69.09    2.90
   4  11   0   70.59    2.90
  -4  11   0   72.49    3.00
  -4  11   0   74.99    3.00
  -4  11   0   73.79    2.90
  -4  11   0   70.89    2.80
   4  11   0   69.39    3.20
  -5 -11   0    9.20    1.90
   5 -11   0    5.60    1.10
  -5 -11   0    8.50    1.20
  -5  11   0    7.30    0.80
   5  11   0    7.10    1.00
  -5  11   0    7.90    0.70
   5  11   0    7.00    1.10
  -5  11   0    6.80    0.90
   5  11   0    5.30    0.90
   6 -11   0   -0.90    0.90
  -6 -11   0   -1.10    1.00
  -6 -11   0    1.20    1.70
  -6  11   0    0.40    0.60
  -6  11   0   -0.50    0.70
  -6  11   0    0.20    0.50
   6  11   0    0.10    0.80
   6  11   0   -0.60    0.70
   6  11   0   -0.20    0.80
   7 -11   0    5.10    1.30
  -7 -11   0    4.90    2.00
  -7 -11   0    5.20    1.30
   7  11   0    6.50    1.00
   7  11   0    4.30    1.00
   7  11   0    5.00    1.00
  -7  11   0    6.20    0.90
  -7  11   0    4.40    0.90
  -7  11   0    5.60    0.60
  -8 -11   0   -0.60    2.20
  -8 -11   0    1.70    1.30
   8 -11   0   -0.20    1.30
   8  11   0    0.60    1.00
  -8  11   0    1.40    0.50
   8  11   0   -0.20    1.00
  -8  11   0   -0.40    0.80
   8  11   0    0.50    1.20
  -9 -11   0   14.90    3.30
   9 -11   0   13.90    1.90
  -9 -11   0   15.40    2.00
   9  11   0   14.70    1.80
   0 -12   0  825.72   29.30
   0 -12   0  832.22   29.30
   0  12   0  891.81   29.20
   0  12   0  893.41   29.30
   0  12   0  858.81   29.30
   0  12   0  836.52   29.10
   1 -12   0    3.20    0.80
   1 -12   0    5.40    0.80
   1 -12   0    3.20    0.70
  -1 -12   0    5.60    0.90
  -1 -12   0    5.80    1.20
  -1  12   0    4.00    0.60
  -1  12   0    4.80    0.70
   1  12   0    3.80    0.80
   1  12   0    3.30    0.70
  -1  12   0    4.90    0.80
  -1  12   0    4.50    0.80
   1  12   0    5.50    0.50
  -2 -12   0  158.08    6.10
   2 -12   0  161.98    6.00
  -2 -12   0  163.48    6.40
   2  12   0  159.08    6.10
  -2  12   0  170.58    6.00
   2  12   0  167.78    5.90
  -2  12   0  161.48    6.00
  -2  12   0  155.28    5.90
  -2  12   0  162.98    5.80
  -3 -12   0   40.80    2.30
   3 -12   0   38.50    2.10
  -3 -12   0   41.50    2.70
   3  12   0   38.80    1.80
  -3  12   0   42.80    2.00
  -3  12   0   40.80    2.00
  -3  12   0   40.40    1.80
   3  12   0   38.20    2.30
   3  12   0   39.40    2.00
  -3  12   0   38.70    2.10
   4 -12   0  569.14   19.80
  -4 -12   0  551.74   19.80
  -4 -12   0  568.74   20.40
   4  12   0  577.24   19.60
   4  12   0  583.94   19.90
  -4  12   0  581.34   19.60
   4  12   0  578.74   19.70
  -4  12   0  555.84   19.50
  -4  12   0  578.74   19.70
   5 -12   0   33.80    2.20
  -5 -12   0   36.10    2.30
  -5 -12   0   34.90    3.20
  -5  12   0   37.30    2.10
   5  12   0   36.30    2.00
  -5  12   0   34.40    1.70
   5  12   0   34.20    2.10
  -5  12   0   39.40    1.90
   5  12   0   37.70    2.40
  -6 -12   0   23.30    2.20
   6 -12   0   23.00    2.20
  -6 -12   0   22.20    3.20
   6  12   0   22.70    1.70
   6  12   0   24.40    1.80
  -6  12   0   20.10    1.70
   6  12   0   23.50    1.90
  -6  12   0   21.40    1.30
  -6  12   0   24.40    1.50
  -7 -12   0    5.90    2.40
   7 -12   0    3.50    1.40
  -7 -12   0    3.50    1.80
   7  12   0    4.10    1.00
   7  12   0    3.90    1.10
   7  12   0    2.80    1.10
  -7  12   0    3.40    0.70
  -7  12   0    4.00    0.90
  -8 -12   0   14.00    1.90
  -8 -12   0   18.10    3.30
   8 -12   0   15.90    1.90
   8  12   0    8.60    1.80
   8  12   0   13.60    1.40
  -8  12   0   13.20    1.20
   8  12   0   14.20    1.50
  -8  12   0   14.90    1.30
  -9 -12   0   19.90    2.30
  -9 -12   0   23.50    3.80
   9 -12   0   20.90    2.20
   9  12   0   20.60    2.00
   0 -13   0    0.90    0.80
   0 -13   0    1.00    0.80
   0  13   0    1.10    0.80
   0  13   0   -0.50    0.70
  -1 -13   0    1.00    1.10
  -1 -13   0    0.90    0.90
   1 -13   0    0.30    0.80
   1 -13   0    1.30    0.70
   1 -13   0    1.10    0.50
   1  13   0   -0.20    0.70
  -1  13   0    1.30    0.80
   1  13   0    0.30    0.30
   1  13   0    1.30    0.80
  -1  13   0    1.00    0.80
  -1  13   0    1.10    0.70
  -2 -13   0   10.70    1.20
   2 -13   0    9.60    1.00
  -2 -13   0   11.00    1.60
  -2  13   0    9.40    1.10
   2  13   0    9.00    1.10
  -2  13   0   11.60    1.10
  -2  13   0   10.00    1.00
   2  13   0    8.20    1.00
   2  13   0    9.60    1.00
   3 -13   0   75.69    3.30
  -3 -13   0   71.39    3.90
  -3 -13   0   72.39    3.40
  -3  13   0   71.69    3.00
   3  13   0   72.99    3.10
   3  13   0   70.49    3.40
   3  13   0   72.79    2.90
  -3  13   0   76.79    3.30
  -3  13   0   79.19    3.10
  -4 -13   0    3.70    1.10
  -4 -13   0    5.20    1.70
   4 -13   0    4.40    1.00
  -4  13   0    3.60    0.90
  -4  13   0    4.20    0.70
   4  13   0    5.40    1.10
   4  13   0    4.80    1.00
   4  13   0    3.00    0.70
  -4  13   0    4.50    0.90
  -5 -13   0  122.09    5.00
  -5 -13   0  117.49    5.80
   5 -13   0  122.19    4.90
  -5  13   0  116.09    4.60
  -5  13   0  120.39    4.50
   5  13   0  114.19    4.60
   5  13   0  115.79    4.60
   5  13   0  116.69    5.00
  -5  13   0  117.09    4.40
  -6 -13   0   10.60    2.30
   6 -13   0    9.70    1.50
  -6 -13   0    9.20    1.40
   6  13   0   10.80    1.20
   6  13   0   11.90    1.20
   6  13   0    9.40    1.20
  -6  13   0   11.00    1.20
  -6  13   0    9.80    1.20
   7 -13   0   -1.40    1.40
  -7 -13   0   -0.80    1.30
  -7  13   0   -0.10    0.90
  -7  13   0    0.30    0.60
   7  13   0   -1.40    1.00
   7  13   0   -1.10    1.00
   7  13   0    0.20    1.00
   8 -13   0    1.00    1.60
  -8 -13   0    2.20    2.80
  -8 -13   0    1.00    1.60
  -8  13   0   -0.60    1.00
   8  13   0    1.10    1.30
   8  13   0   -1.40    1.20
  -8  13   0    0.20    0.70
   8  13   0    2.40    1.30
   0 -14   0   85.29    3.70
   0 -14   0   90.99    3.50
   0  14   0   78.89    3.50
   0  14   0   87.89    3.80
   1 -14   0    1.70    0.90
  -1 -14   0    2.50    1.30
   1 -14   0    3.10    0.90
   1 -14   0    3.80    0.60
  -1 -14   0    3.10    1.10
  -1  14   0    1.40    0.90
  -1  14   0    2.20    0.70
   1  14   0    2.00    0.80
   1  14   0    1.70    0.90
  -2 -14   0  120.69    5.30
   2 -14   0  119.69    4.80
  -2 -14   0  121.79    5.00
   2  14   0  122.79    5.00
  -2  14   0  119.89    4.90
  -2  14   0  127.39    4.80
   2  14   0  119.99    4.70
  -2  14   0  124.79    4.60
  -3 -14   0    1.60    1.00
   3 -14   0    1.40    0.90
  -3 -14   0    2.90    1.60
   3  14   0    2.80    1.10
  -3  14   0    1.60    0.90
   3  14   0    0.90    0.60
   3  14   0    0.90    0.90
  -3  14   0    2.80    0.90
  -3  14   0    1.10    0.70
   4 -14   0   21.40    2.00
  -4 -14   0   23.00    2.30
  -4 -14   0   23.40    3.00
  -4  14   0   21.90    1.90
   4  14   0   17.80    1.80
   4  14   0   21.30    1.60
  -4  14   0   22.70    1.70
  -4  14   0   21.70    1.50
   4  14   0   20.80    2.30
   5 -14   0    7.30    1.30
  -5 -14   0    7.40    1.50
  -5 -14   0    7.10    2.20
  -5  14   0    6.90    0.90
  -5  14   0    4.80    1.10
   5  14   0    7.20    1.20
   5  14   0    7.60    1.40
   5  14   0    6.50    1.00
  -6 -14   0   26.90    2.70
  -6 -14   0   33.30    3.90
   6 -14   0   31.60    2.90
  -6  14   0   31.40    2.30
   6  14   0   29.50    2.20
  -6  14   0   30.50    1.70
   6  14   0   30.00    2.20
   7 -14   0   27.40    3.00
  -7 -14   0   26.70    3.50
  -7 -14   0   19.10    2.10
  -7  14   0   22.20    1.60
   7  14   0   22.20    2.20
   7  14   0   22.40    2.30
  -7  14   0   22.40    2.20
   7  14   0   24.20    2.30
  -8 -14   0   18.20    2.20
   8 -14   0   18.80    2.20
  -8 -14   0   19.80    3.60
   8  14   0   16.10    1.80
  -8  14   0   16.70    1.60
   8  14   0   17.80    1.80
  -8  14   0   17.40    1.60
   8  14   0   16.10    1.80
   0 -15   0    0.00    1.00
   0 -15   0   -0.70    0.80
   0  15   0    0.10    1.00
   0  15   0   -0.20    0.80
  -1 -15   0   49.99    2.80
   1 -15   0   49.40    2.00
   1 -15   0   54.19    2.60
  -1 -15   0   49.90    3.10
   1 -15   0   48.30    2.70
  -1  15   0   50.29    2.40
  -1  15   0   48.80    2.80
   1  15   0   49.20    2.90
   1  15   0   50.69    2.50
   2 -15   0   26.40    2.00
  -2 -15   0   24.00    2.20
  -2 -15   0   28.20    2.80
  -2  15   0   25.80    1.70
   2  15   0   21.40    1.60
   2  15   0   24.20    2.20
   2  15   0   24.10    1.90
  -2  15   0   24.20    2.10
  -3 -15   0   80.59    3.90
  -3 -15   0   82.39    4.60
   3 -15   0   88.29    3.80
   3  15   0   85.39    4.00
   3  15   0   85.09    3.20
  -3  15   0   81.99    3.80
   3  15   0   78.89    3.60
  -3  15   0   82.49    3.40
   4 -15   0   22.40    2.20
  -4 -15   0   21.20    2.70
  -4 -15   0   21.60    2.00
  -4  15   0   22.40    1.60
   4  15   0   21.00    2.00
   4  15   0   23.50    2.50
  -4  15   0   22.00    2.10
   4  15   0   22.30    1.60
  -5 -15   0   41.50    4.10
  -5 -15   0   47.60    4.30
   5 -15   0   44.00    4.40
  -5  15   0   45.00    2.70
   5  15   0   43.00    4.30
  -5  15   0   46.10    2.20
   5  15   0   43.00    2.40
   5  15   0   44.90    2.60
  -6 -15   0    8.80    2.90
  -6 -15   0    7.90    1.80
   6 -15   0    5.90    1.60
  -6  15   0    7.70    1.00
  -6  15   0    6.00    1.30
   6  15   0    7.70    1.40
   6  15   0    8.70    1.20
   7 -15   0   20.30    2.30
  -7 -15   0   22.80    2.30
  -7 -15   0   21.30    3.50
   7  15   0   24.20    2.40
  -7  15   0   18.90    1.70
  -7  15   0   22.40    1.70
   7  15   0   21.80    2.50
   7  15   0   21.40    2.50
   0 -16   0   67.79    3.60
   0 -16   0   74.59    3.40
   0  16   0   75.89    3.70
   0  16   0   72.59    3.20
  -1 -16   0   11.80    1.80
   1 -16   0    9.90    1.40
   1 -16   0   11.90    1.40
  -1 -16   0    9.10    1.50
   1  16   0    9.40    1.20
  -1  16   0   10.00    1.40
   1  16   0    7.70    1.40
  -1  16   0    8.40    1.10
  -2 -16   0   18.70    2.40
   2 -16   0   17.60    1.60
  -2 -16   0   14.20    1.70
   2  16   0   13.60    1.60
   2  16   0   18.10    1.80
  -2  16   0   16.50    1.60
  -2  16   0   14.60    1.50
   3 -16   0    3.50    1.30
  -3 -16   0    5.40    2.10
  -3 -16   0    5.20    1.50
  -3  16   0    4.90    1.00
   3  16   0    5.70    1.20
  -3  16   0    3.10    1.10
   3  16   0    3.30    1.60
   3  16   0    3.60    0.70
  -4 -16   0    1.80    2.20
  -4 -16   0    1.60    1.50
   4 -16   0    3.30    1.30
   4  16   0    3.10    1.20
   4  16   0    2.40    0.80
   4  16   0    1.10    1.30
  -4  16   0    1.40    1.10
  -5 -16   0    2.20    2.50
   5 -16   0    0.60    1.40
  -5 -16   0    0.50    1.60
  -5  16   0   -0.40    1.20
   5  16   0    2.00    1.40
   5  16   0   -0.10    1.20
  -5  16   0    0.30    0.80
   5  16   0    1.50    0.90
  -6 -16   0   12.30    2.10
  -6 -16   0   15.30    3.30
   6 -16   0   12.60    2.00
   6  16   0   11.10    1.30
  -6  16   0   15.50    1.60
  -6  16   0   12.30    1.60
   0 -17   0   -0.10    1.30
   0  17   0   -0.50    1.90
   1 -17   0   53.69    3.20
  -1 -17   0   60.09    3.30
  -1 -17   0   51.39    3.40
  -1  17   0   50.79    3.50
  -1  17   0   48.70    2.80
   1  17   0   49.50    3.60
  -2 -17   0   11.20    2.30
  -2 -17   0   13.60    1.90
   2 -17   0    8.60    1.40
   2  17   0    7.70    1.50
  -2  17   0    8.90    1.50
   2  17   0    8.50    2.00
  -2  17   0    7.30    1.10
  -3 -17   0   38.20    4.10
  -3 -17   0   37.20    4.00
   3 -17   0   39.60    2.80
  -3  17   0   35.20    2.30
   3  17   0   34.30    1.80
   3  17   0   37.50    3.10
   3  17   0   36.00    2.50
  -3  17   0   35.60    2.90
  -4 -17   0    7.30    2.70
  -4 -17   0    3.90    1.70
   4 -17   0    4.50    1.40
   4  17   0    4.20    1.30
  -4  17   0    5.70    1.10
   4  17   0    5.50    0.90
   4  17   0    5.70    1.70
  -5 -17   0   10.00    3.20
  -5 -17   0   13.60    2.10
   5 -17   0    7.30    1.70
  -5  17   0    9.70    2.00
   5  17   0    8.40    1.80
   5  17   0   10.20    1.50
  -5  17   0   10.80    1.20
   5  17   0    8.80    1.20
   6 -17   0    5.30    1.90
  -6 -17   0    6.30    3.40
  -6 -17   0    4.60    2.00
  -6  17   0    4.70    1.50
   6  17   0    6.90    1.30
  -6  17   0    5.30    1.10
   6  17   0    4.00    1.50
   0 -18   0    2.80    1.50
   0 -18   0    4.70    1.30
   0  18   0    2.70    1.40
   0  18   0    4.80    1.20
  -1 -18   0    2.80    1.80
   1 -18   0    1.50    1.10
  -1 -18   0    2.50    1.60
  -1 -18   0    2.00    1.20
   1  18   0    0.70    1.40
   1  18   0    1.10    1.20
  -1  18   0   -0.10    1.30
  -1  18   0   -2.10    1.00
  -2 -18   0   19.10    2.40
   2 -18   0   27.60    2.50
  -2 -18   0   29.70    3.80
  -2  18   0   23.50    2.00
   2  18   0   26.70    2.30
   2  18   0   29.10    3.00
  -2  18   0   25.30    2.80
   3 -18   0    4.80    1.60
  -3 -18   0    5.80    1.80
  -3 -18   0    6.40    2.80
  -3  18   0    5.60    1.50
   3  18   0    4.30    1.80
  -3  18   0    4.00    1.10
   3  18   0    2.50    1.30
  -4 -18   0   -4.20    2.80
  -4 -18   0    0.50    1.70
   4 -18   0    2.60    1.60
   4  18   0    0.20    1.70
  -4  18   0   -0.90    1.00
   4  18   0    0.10    1.40
  -4  18   0   -0.20    1.40
  -5 -18   0   -0.10    1.90
   5 -18   0   -1.10    1.70
   5  18   0    3.80    1.90
  -5  18   0    2.20    1.60
  -5  18   0   -0.20    1.00
   5  18   0    2.70    1.50
   0 -19   0   -0.20    1.70
   0 -19   0   -0.20    1.30
   0  19   0   -0.20    1.50
   0  19   0   -1.10    1.10
  -1 -19   0   25.80    2.50
  -1 -19   0   28.60    2.70
   1 -19   0   37.40    2.80
  -1  19   0   28.60    2.30
  -1  19   0   27.50    3.20
   1  19   0   29.10    2.50
   1  19   0   29.40    3.20
   2 -19   0   19.10    2.00
  -2 -19   0   20.50    2.30
  -2  19   0   16.80    2.00
   2  19   0   16.30    2.20
   2  19   0   22.00    2.40
  -2  19   0   20.70    2.10
  -3 -19   0    3.60    2.00
   3 -19   0    2.70    1.60
  -3 -19   0    3.20    3.00
   3  19   0    5.60    1.50
  -3  19   0    4.80    1.70
   3  19   0    3.00    1.90
  -3  19   0    4.90    1.20
  11   0  -1   -0.40    1.40
 -11   0   1   -0.70    1.30
 -10   0   1   -0.10    0.60
  10   0  -1   -0.60    1.10
 -10   0   1   -0.40    1.00
  -9   0   1   -1.20    1.00
  -9   0   1    0.30    0.40
  -9   0   1    0.90    0.60
   9   0  -1    1.30    1.10
  -9   0   1    0.30    0.60
  -8   0   1   -0.20    0.50
  -8   0   1    0.20    0.30
   8   0  -1   -0.80    0.80
   8   0  -1    0.20    0.30
  -8   0   1   -0.30    0.50
   8   0  -1    0.20    0.30
  -8   0   1    0.60    0.80
  -7   0   1   -0.70    0.60
  -7   0   1    0.30    0.40
   7   0  -1    0.00    0.60
   7   0  -1   -0.20    0.30
  -7   0   1   -0.40    0.30
  -7   0   1   -0.40    0.40
  -6   0   1   -0.30    0.30
  -6   0   1   -0.40    0.30
  -6   0   1    0.90    0.40
   6   0  -1    0.00    0.20
  -6   0   1   -0.60    0.40
   6   0  -1   -0.20    0.50
  -6   0   1    0.30    0.20
  -5   0   1    0.70    0.40
   5   0  -1    0.10    0.20
  -5   0   1    0.30    0.20
  -5   0   1   -0.10    0.30
  -5   0   1    0.00    0.20
   5   0  -1   -0.20    0.40
   5   0  -1   -0.60    0.30
  -5   0   1   -0.20    0.30
   4   0  -1    0.50    0.20
  -4   0   1    0.30    0.30
  -4   0   1    0.10    0.10
   4   0  -1   -0.30    0.30
   4   0  -1    0.00    0.20
  -4   0   1    0.00    0.30
  -4   0   1    0.30    0.20
  -4   0   1    0.20    0.20
  -3   0   1    0.30    0.20
   3   0  -1    0.10    0.20
  -3   0   1    0.40    0.20
  -3   0   1   -0.10    0.10
   3   0  -1    0.00    0.10
  -3   0   1    0.10    0.10
  -3   0   1    0.00    0.10
   3   0  -1   -0.20    0.20
   3   0  -1   -0.10    0.20
   2   0  -1    0.10    0.10
   2   0  -1   -0.10    0.10
  -2   0   1    0.10    0.10
  -2   0   1    0.20    0.10
  -2   0   1    0.40    0.10
  -2   0   1    0.30    0.10
  -2   0   1    0.00    0.10
   2   0  -1    0.50    0.10
  -1   0   1    0.10    0.10
  -1   0   1    0.10    0.10
  -1   0   1    0.10    0.10
   1   0  -1    0.10    0.10
   1   0  -1    0.10    0.10
   1   0  -1    0.00    0.10
   1   0  -1    0.10    0.10
  -1   0  -1    0.10    0.10
  -1   0  -1    0.10    0.10
   1   0   1    0.00    0.10
  -1   0  -1    0.30    0.10
  -1   0  -1    0.00    0.10
  -1   0  -1    0.10    0.10
   1   0   1    0.00    0.10
  -1   0  -1    0.30    0.10
   1   0   1    0.10    0.10
   2   0   1    0.20    0.10
  -2   0  -1   -0.10    0.10
  -2   0  -1   -0.10    0.10
   2   0   1    0.10    0.10
  -2   0  -1    0.90    0.20
  -2   0  -1    0.70    0.20
   2   0   1    0.00    0.20
  -3   0  -1   -0.20    0.10
   3   0   1    0.10    0.10
   3   0   1   -0.30    0.20
  -3   0  -1    0.10    0.20
  -3   0  -1   -0.10    0.20
  -3   0  -1    0.30    0.20
  -3   0  -1   -0.30    0.20
   3   0   1   -0.10    0.20
   3   0   1    0.20    0.10
   4   0   1    0.00    0.10
  -4   0  -1   -0.30    0.30
  -4   0  -1   -0.20    0.30
  -4   0  -1   -0.30    0.20
   4   0   1    0.10    0.10
  -4   0  -1   -0.20    0.30
   4   0   1    0.60    0.40
   4   0   1   -0.10    0.30
  -4   0  -1   -0.30    0.30
  -5   0  -1    0.40    0.20
   5   0   1   -0.40    0.40
  -5   0  -1   -0.10    0.40
   5   0   1    0.20    0.10
  -5   0  -1    0.30    0.40
   5   0   1   -0.10    0.40
  -5   0  -1    0.10    0.30
  -5   0  -1    0.10    0.40
  -6   0  -1    0.50    0.50
   6   0   1    0.60    0.50
  -6   0  -1    0.10    0.30
   6   0   1    0.40    0.50
  -6   0  -1    0.10    0.40
  -6   0  -1   -0.10    0.50
  -6   0  -1   -0.30    0.40
  -7   0  -1   -0.20    0.40
  -7   0  -1    0.30    0.60
   7   0   1    1.00    0.60
  -7   0  -1   -0.30    0.50
   7   0   1   -0.10    0.60
  -8   0  -1    0.40    0.60
   8   0   1    0.20    0.70
  -8   0  -1    0.10    0.60
   8   0   1   -0.30    0.80
  -8   0  -1    0.50    0.80
  -9   0  -1    0.40    0.70
   9   0   1   -0.90    0.90
  -9   0  -1    0.50    0.90
  -9   0  -1    0.50    0.60
 -10   0  -1    1.30    1.10
  10   0   1    0.30    1.30
 -10   0  -1    0.20    0.70
 -11   0  -1    0.50    1.30
  11   0   1   -0.90    1.30
  11  -1  -1    1.30    1.40
 -11  -1   1   -0.60    1.40
  11   1  -1   -0.80    1.40
 -11   1   1   -0.90    1.30
 -10  -1   1    7.10    1.40
  10  -1  -1    6.70    1.30
 -10  -1   1    6.70    0.90
 -10   1   1    5.30    1.30
  10   1  -1    6.20    1.70
  -9  -1   1  102.99    4.20
  -9  -1   1   99.99    3.80
   9  -1  -1   97.49    4.30
  -9  -1   1  101.49    3.60
  -9   1   1  100.19    3.70
   9   1  -1   96.09    4.30
  -9   1   1   98.89    3.80
   9   1  -1   99.39    3.50
   9   1  -1  101.69    3.60
  -9   1   1   97.59    4.20
  -9   1   1  103.39    3.50
  -8  -1   1    4.10    0.50
  -8  -1   1    3.30    0.60
   8  -1  -1    3.30    0.90
  -8  -1   1    3.70    0.90
   8   1  -1    2.30    0.90
  -8   1   1    3.50    0.50
  -8   1   1    5.10    0.60
  -8   1   1    2.60    0.90
   8   1  -1    3.80    0.40
  -8   1   1    5.10    0.70
  -8   1   1    4.10    0.40
   8   1  -1    4.90    0.40
  -7  -1   1   12.20    1.30
   7  -1  -1   15.10    0.70
  -7  -1   1   14.30    0.90
  -7  -1   1   16.10    1.00
  -7  -1   1   12.50    1.00
   7  -1  -1   15.90    1.40
  -7   1   1   14.60    1.00
  -7   1   1   14.40    0.70
   7   1  -1   14.30    1.20
  -7   1   1   14.40    0.90
   7   1  -1   15.70    0.80
  -7   1   1   13.50    0.80
  -6  -1   1    0.30    0.50
   6  -1  -1    0.20    0.50
  -6  -1   1    0.50    0.30
   6  -1  -1    0.70    0.20
  -6  -1   1    0.00    0.40
  -6  -1   1   -0.30    0.30
  -6  -1   1    0.30    0.50
  -6  -1   1   -0.20    0.50
  -6   1   1    0.00    0.30
   6   1  -1    0.40    0.50
   6   1  -1    0.50    0.30
  -6   1   1   -0.10    0.40
  -6   1   1    0.40    0.40
  -6   1   1    0.30    0.20
  -6   1   1    0.00    0.30
   6   1  -1    0.20    0.30
  -5  -1   1  330.87   11.20
   5  -1  -1  314.17   11.30
   5  -1  -1  333.57   11.10
  -5  -1   1  345.97   11.30
   5  -1  -1  313.97   11.30
  -5  -1   1  316.97   11.20
  -5  -1   1  335.27   11.20
  -5  -1   1  342.97   11.30
  -5   1   1  337.77   11.30
   5   1  -1  318.97   11.20
  -5   1   1  339.07   11.30
  -5   1   1  299.07   11.20
  -5   1   1  325.97   11.10
   5   1  -1  340.97   11.20
   5   1  -1  321.77   11.40
  -5   1   1  327.97   11.20
   4  -1  -1    5.30    0.50
  -4  -1   1    5.80    0.50
  -4  -1   1    5.80    0.50
  -4  -1   1    5.60    0.60
  -4  -1   1    6.60    0.40
  -4  -1   1    5.80    0.40
   4  -1  -1    6.00    0.30
   4   1  -1    5.90    0.40
  -4   1   1    6.20    0.50
   4   1  -1    4.20    0.50
   4   1  -1    6.50    0.40
  -4   1   1    5.50    0.60
  -4   1   1    5.30    0.60
  -4   1   1    5.30    0.40
   3  -1  -1   22.20    1.00
  -3  -1   1   23.40    1.00
  -3  -1   1   24.00    0.90
  -3  -1   1   22.00    1.00
   3  -1  -1   23.80    0.90
  -3  -1   1   24.60    0.90
   3  -1  -1   23.80    1.00
  -3  -1   1   21.90    0.90
  -3   1   1   21.90    0.90
  -3   1   1   23.10    0.90
   3   1  -1   24.30    0.90
   3   1  -1   22.10    1.00
  -3   1   1   23.70    1.00
   2  -1  -1   44.50    1.50
   2  -1  -1   42.00    1.60
  -2  -1   1   44.80    1.50
  -2  -1   1   40.70    1.60
  -2  -1   1   42.70    1.60
   2  -1  -1   43.20    1.60
  -2   1   1   42.90    1.60
   2   1  -1   42.40    1.50
  -2   1   1   43.50    1.50
  -2   1   1   43.50    1.60
  -2   1   1   44.80    1.60
   2   1  -1   44.80    1.60
  -2   1   1   43.10    1.50
   2   1  -1   43.30    1.50
  -1  -1   1 1574.74   55.69
  -1   1   1 1496.25   56.99
   1   1  -1 1643.64   55.69
   0   1  -1   73.79    2.60
  -1  -1  -1 1783.22   62.09
   1  -1   1 1897.81   59.19
   1  -1   1 1489.85   58.79
   1   1   1 1746.63   61.59
   2  -1   1  443.96   15.20
  -2  -1  -1  447.36   15.20
  -2  -1  -1  450.65   15.20
  -2  -1  -1  464.75   15.10
   2  -1   1  430.06   15.10
   2  -1   1  436.66   15.20
  -2   1  -1  462.45   15.10
   2   1   1  434.06   15.10
  -2   1  -1  450.85   15.20
   2   1   1  447.96   15.10
   2   1   1  443.16   15.20
   2   1   1  462.55   15.20
  -2   1  -1  446.36   15.20
   3  -1   1  481.95   16.80
  -3  -1  -1  501.65   16.70
  -3  -1  -1  487.55   16.80
  -3  -1  -1  489.85   16.80
   3  -1   1  487.55   16.80
  -3  -1  -1  506.75   16.80
  -3  -1  -1  525.05   16.80
   3  -1   1  503.85   16.80
  -3   1  -1  502.45   16.80
  -3   1  -1  511.85   16.80
  -3   1  -1  513.05   16.80
   3   1   1  501.35   16.80
   3   1   1  518.95   16.70
   3   1   1  422.56   16.70
   3   1   1  468.45   16.80
  -4  -1  -1 1962.70   64.19
  -4  -1  -1 1841.92   64.09
  -5  -1  -1   99.69    3.60
  -5  -1  -1   93.09    3.60
  -5  -1  -1   81.39    3.50
  -5  -1  -1  101.39    3.70
   5  -1   1   93.29    3.60
  -5  -1  -1  102.19    3.50
  -5   1  -1   97.39    3.40
   5   1   1   97.09    3.70
   5   1   1   93.59    3.60
  -5   1  -1  103.99    3.70
   5   1   1   99.59    3.40
  -5   1  -1  103.79    3.60
  -5   1  -1  104.59    3.60
  -6  -1  -1   22.00    1.30
   6  -1   1   19.90    1.30
  -6  -1  -1   20.50    1.00
  -6  -1  -1   20.60    1.10
   6  -1   1   19.60    1.30
  -6  -1  -1   21.70    1.10
  -6  -1  -1   20.20    1.20
  -6  -1  -1   20.90    1.30
  -6   1  -1   19.10    1.20
  -6   1  -1   18.60    1.20
  -6   1  -1   19.20    1.20
   6   1   1   21.90    0.80
   6   1   1   16.70    1.30
   6   1   1   21.30    0.80
  -6   1  -1   20.60    1.10
  -6   1  -1   21.40    0.90
   6   1   1   20.00    1.20
  -7  -1  -1    5.90    0.80
  -7  -1  -1    6.00    0.70
  -7  -1  -1    5.70    0.60
   7  -1   1    5.30    0.80
   7  -1   1    5.50    0.80
   7   1   1    5.80    0.40
   7   1   1    5.60    0.40
   7   1   1    5.90    0.80
  -7   1  -1    6.80    0.70
  -7   1  -1    5.60    0.80
   7   1   1    5.50    0.80
  -8  -1  -1   86.59    3.20
  -8  -1  -1   81.99    3.20
   8  -1   1   79.79    3.50
  -8  -1  -1   78.89    3.40
  -8   1  -1   86.39    3.20
  -8   1  -1   82.19    3.40
   8   1   1   76.59    3.50
   8   1   1   82.09    3.30
  -8   1  -1   82.79    3.20
  -9  -1  -1   25.80    2.00
  -9  -1  -1   22.10    1.50
   9  -1   1   23.20    2.10
  -9   1  -1   20.50    1.90
   9   1   1   19.00    2.10
  -9   1  -1   22.30    1.40
  -9   1  -1   25.20    1.50
   9   1   1   21.40    1.70
 -10  -1  -1   10.50    1.40
  10  -1   1    7.70    1.30
 -10   1  -1   13.70    1.30
 -10   1  -1    7.30    1.30
  11  -1   1    0.80    1.30
 -11  -1  -1   -0.40    1.30
  11   1   1    1.00    1.40
 -11   1  -1    0.80    1.30
  11  -2  -1    1.90    1.40
 -11  -2   1   -2.40    1.40
 -11   2   1    0.60    1.30
  11   2  -1   -0.80    1.40
  10  -2  -1    3.60    1.10
 -10  -2   1    3.00    1.40
 -10  -2   1    3.50    0.90
 -10   2   1    4.20    1.30
   9  -2  -1    6.80    1.20
  -9  -2   1   10.40    0.70
  -9  -2   1    9.70    1.30
  -9  -2   1   11.60    1.30
  -9   2   1    6.50    1.10
  -9   2   1    9.00    0.90
   9   2  -1    8.50    0.80
   9   2  -1    7.80    1.30
  -9   2   1    9.10    0.90
  -8  -2   1    4.60    1.00
   8  -2  -1    3.00    0.90
  -8  -2   1    4.00    0.60
  -8  -2   1    4.50    0.70
   8   2  -1    4.10    1.00
  -8   2   1    4.50    0.50
  -8   2   1    4.50    0.70
   8   2  -1    2.40    0.40
  -8   2   1    4.00    0.40
  -8   2   1    4.70    0.40
   8   2  -1    4.10    0.50
  -7  -2   1   89.39    3.60
  -7  -2   1   94.09    3.30
   7  -2  -1   87.49    3.60
  -7  -2   1   88.29    3.40
   7   2  -1   91.39    3.30
  -7   2   1   90.39    3.20
  -7   2   1   84.59    3.20
  -7   2   1   90.89    3.20
   7   2  -1   88.99    3.30
   7   2  -1   91.79    3.70
  -7   2   1   92.19    3.40
   6  -2  -1   56.29    1.90
  -6  -2   1   55.99    2.10
  -6  -2   1   51.99    2.30
  -6  -2   1   51.09    2.30
   6  -2  -1   51.69    2.30
  -6  -2   1   52.29    2.10
   6  -2  -1   55.79    2.40
  -6  -2   1   55.59    2.30
  -6   2   1   56.59    2.30
  -6   2   1   54.89    2.20
   6   2  -1   57.49    2.10
  -6   2   1   56.19    2.20
  -6   2   1   52.89    2.00
   6   2  -1   53.49    2.10
  -6   2   1   55.29    2.00
   6   2  -1   52.69    2.40
   5  -2  -1   29.90    1.50
  -5  -2   1   30.50    1.40
  -5  -2   1   31.50    1.40
   5  -2  -1   31.00    1.10
  -5  -2   1   27.60    1.30
   5  -2  -1   31.60    1.50
  -5  -2   1   30.60    1.30
  -5  -2   1   29.80    1.50
  -5   2   1   32.70    1.40
  -5   2   1   30.50    1.20
  -5   2   1   31.60    1.40
   5   2  -1   30.90    1.30
  -5   2   1   32.30    1.40
   5   2  -1   29.60    1.20
   5   2  -1   28.60    1.50
  -4  -2   1  248.28    9.90
  -4  -2   1  277.57    9.90
  -4  -2   1  303.97    9.90
   4  -2  -1  289.47    9.70
   4  -2  -1  294.27    9.80
  -4  -2   1  298.77    9.90
   4  -2  -1  278.77    9.90
  -4  -2   1  284.67    9.70
   4   2  -1  277.37    9.90
   4   2  -1  288.97    9.70
  -4   2   1  273.37    9.70
  -4   2   1  282.47    9.70
  -4   2   1  290.97    9.80
  -4   2   1  301.67    9.80
   4   2  -1  296.87    9.80
   3  -2  -1    4.70    0.50
  -3  -2   1    5.40    0.40
  -3  -2   1    5.30    0.50
  -3  -2   1    5.70    0.40
  -3  -2   1    5.20    0.40
   3  -2  -1    4.50    0.40
   3  -2  -1    4.80    0.30
  -3   2   1    4.90    0.40
  -3   2   1    5.10    0.30
   3   2  -1    4.80    0.40
  -3   2   1    5.30    0.40
   3   2  -1    5.10    0.30
   3   2  -1    5.00    0.50
  -3   2   1    5.40    0.30
  -3   2   1    5.60    0.40
   3   2  -1    5.60    0.40
   2  -2  -1  137.09    4.70
  -2  -2   1  140.09    4.70
  -2  -2   1  137.29    4.80
  -2  -2   1  144.49    4.80
   2  -2  -1  138.59    4.70
   2  -2  -1  139.89    4.80
   2  -2  -1  131.29    4.80
  -2  -2   1  135.69    4.80
  -2   2   1  137.79    4.70
  -2   2   1  130.69    4.70
   2   2  -1  147.29    4.80
   2   2  -1  137.09    4.80
  -2   2   1  136.89    4.70
  -2   2   1  143.29    4.80
  -1  -2   1    9.50    0.40
   1  -2  -1    9.30    0.40
   1  -2  -1    9.20    0.40
   1  -2  -1    9.20    0.40
   1  -2  -1    8.10    0.50
  -1  -2   1    8.20    0.40
  -1  -2   1    9.20    0.40
   1  -2  -1    9.10    0.40
  -1   2   1    9.00    0.40
   1   2  -1    8.80    0.40
   1   2  -1    9.00    0.40
  -1   2   1    9.00    0.40
  -1   2   1    8.70    0.40
  -1   2   1    8.30    0.50
   1   2  -1    9.10    0.40
   0  -2   1  681.63   25.90
   0  -2  -1  623.24   28.10
   0   2  -1  699.43   25.70
   0   2   1  695.73   28.20
   1  -2   1   28.40    1.10
   1  -2   1   29.00    1.10
   1  -2   1   30.10    1.10
  -1  -2  -1   29.80    1.10
  -1  -2  -1   30.20    1.10
  -1  -2  -1   28.90    1.10
  -1  -2  -1   30.40    1.20
  -1  -2  -1   28.80    1.10
  -1   2  -1   30.30    1.10
   1   2   1   30.30    1.10
   1   2   1   29.80    1.10
  -1   2  -1   30.70    1.10
  -1   2  -1   30.50    1.10
   1   2   1   28.80    1.10
  -1   2  -1   28.60    1.10
  -1   2  -1   30.30    1.10
  -1   2  -1   29.80    1.10
   1   2   1   28.30    1.10
  -2   2  -1 1070.59   36.10
   3  -2   1   60.19    2.10
  -3  -2  -1   60.79    2.20
  -3  -2  -1   55.69    2.20
  -3  -2  -1   62.59    2.20
   3  -2   1   53.99    2.10
  -3  -2  -1   56.59    2.10
   3  -2   1   56.89    2.20
  -3   2  -1   56.39    2.30
  -3   2  -1   59.19    2.10
   3   2   1   63.29    2.20
   3   2   1   55.99    2.20
   3   2   1   59.19    2.10
   3   2   1   58.69    2.10
   3   2   1   57.09    2.20
   4  -2   1  270.77    9.80
  -4  -2  -1  257.87    9.80
  -4  -2  -1  279.37    9.70
  -4  -2  -1  291.97    9.80
  -4  -2  -1  287.07    9.80
  -4  -2  -1  288.97    9.70
   4  -2   1  269.97    9.80
  -4   2  -1  288.47    9.70
   4   2   1  275.77    9.70
  -4   2  -1  297.97    9.80
   4   2   1  275.97    9.60
   4   2   1  302.87    9.70
   4   2   1  283.17    9.80
  -4   2  -1  302.67    9.80
  -5  -2  -1  208.08    7.20
  -5  -2  -1  195.78    7.10
  -5  -2  -1  204.78    7.10
  -5  -2  -1  216.88    7.30
  -5  -2  -1  197.28    7.20
   5  -2   1  194.98    7.20
  -5  -2  -1  206.78    7.10
   5  -2   1  194.38    7.20
   5  -2   1  203.98    7.20
  -5   2  -1  210.48    7.20
   5   2   1  218.98    7.00
  -5   2  -1  210.88    7.20
   5   2   1  201.28    7.10
   5   2   1  192.88    7.20
   5   2   1  204.18    7.00
  -5   2  -1  208.28    7.10
  -6  -2  -1   22.50    1.40
  -6  -2  -1   26.90    1.30
   6  -2   1   25.60    1.40
  -6  -2  -1   24.80    1.40
  -6  -2  -1   24.30    1.40
   6  -2   1   24.00    1.40
   6  -2   1   24.30    1.50
  -6  -2  -1   25.30    1.20
  -6  -2  -1   28.10    1.20
   6   2   1   24.60    1.50
   6   2   1   27.80    1.10
  -6   2  -1   24.60    1.40
   6   2   1   25.00    1.40
  -6   2  -1   28.50    1.30
  -6   2  -1   26.40    1.40
  -7  -2  -1    1.50    0.50
   7  -2   1    2.00    0.70
  -7  -2  -1    1.70    0.70
   7   2   1    2.10    0.40
   7   2   1    2.20    0.30
  -7   2  -1    3.00    0.60
   7   2   1    1.60    0.60
   7   2   1    1.90    0.70
  -7   2  -1    1.80    0.70
  -8  -2  -1   23.80    1.80
  -8  -2  -1   26.30    1.50
   8  -2   1   26.00    1.80
   8   2   1   23.40    1.90
   8   2   1   27.70    1.10
   8   2   1   29.10    1.10
   8   2   1   26.90    1.60
  -8   2  -1   26.20    1.80
  -8   2  -1   26.30    1.60
  -8   2  -1   28.70    1.50
  -9  -2  -1  121.09    4.60
   9  -2   1  122.09    4.90
  -9  -2  -1  117.79    4.90
   9   2   1  119.89    4.60
  -9   2  -1  116.29    4.80
  -9   2  -1  123.59    4.50
   9   2   1  121.09    5.00
  -9   2  -1  126.29    4.50
  10  -2   1    0.60    1.00
 -10  -2  -1   -0.80    1.10
  10   2   1   -0.60    1.10
 -10   2  -1   -0.20    1.00
 -10   2  -1    0.20    0.60
 -11  -2  -1   -0.50    1.30
 -11  -2  -1    0.30    2.70
  11  -2   1    0.50    1.30
  11   2   1    1.20    1.40
 -11   2  -1    1.10    1.30
 -11   2  -1    2.30    2.90
 -11  -3   1   17.10    2.00
  11  -3  -1   14.80    1.70
  11   3  -1   21.30    2.10
 -11   3   1   15.60    1.80
 -10  -3   1    5.70    2.30
  10  -3  -1    4.70    1.30
 -10   3   1    5.70    1.30
  10   3  -1    4.80    1.30
   9  -3  -1    1.80    1.00
  -9  -3   1    2.10    0.80
  -9  -3   1    3.40    1.10
  -9  -3   1    3.20    0.80
   9   3  -1    3.10    1.20
  -9   3   1    3.90    0.50
  -9   3   1    3.00    0.80
   8  -3  -1    2.70    0.90
  -8  -3   1    3.50    0.70
  -8  -3   1    4.30    1.00
  -8  -3   1    3.20    0.60
  -8   3   1    3.90    0.50
   8   3  -1    4.50    0.60
  -8   3   1    4.30    0.40
   8   3  -1    3.20    1.00
   8   3  -1    4.30    0.50
  -8   3   1    3.20    0.30
  -8   3   1    5.60    0.80
   7  -3  -1  322.87   11.30
   7  -3  -1  313.77   11.30
  -7  -3   1  309.77   11.30
  -7  -3   1  333.77   11.10
  -7  -3   1  311.37   11.10
  -7   3   1  332.87   11.10
   7   3  -1  328.57   11.00
   7   3  -1  313.67   11.30
  -7   3   1  322.87   10.90
   7   3  -1  324.77   11.00
  -7   3   1  316.27   11.00
  -6  -3   1    6.30    0.70
   6  -3  -1    6.30    0.30
  -6  -3   1    5.10    0.70
   6  -3  -1    5.10    0.70
  -6  -3   1    5.60    0.60
   6  -3  -1    5.80    0.80
  -6  -3   1    7.20    0.70
  -6  -3   1    4.60    0.70
   6   3  -1    6.40    0.70
   6   3  -1    5.20    0.60
  -6   3   1    5.50    0.60
  -6   3   1    7.10    0.80
  -6   3   1    6.20    0.70
  -6   3   1    5.60    0.50
  -6   3   1    6.50    0.50
   6   3  -1    5.20    0.70
  -5  -3   1   34.00    1.50
  -5  -3   1   30.10    1.40
   5  -3  -1   32.90    1.20
  -5  -3   1   32.00    1.60
   5  -3  -1   29.30    1.50
  -5  -3   1   30.50    1.50
  -5  -3   1   32.80    1.30
   5  -3  -1   31.70    1.50
   5   3  -1   29.10    1.60
   5   3  -1   31.70    1.30
  -5   3   1   33.70    1.50
   5   3  -1   33.30    1.40
  -5   3   1   31.60    1.40
  -5   3   1   31.70    1.30
  -5   3   1   36.00    1.50
  -5   3   1   32.90    1.20
   4  -3  -1  216.78    7.30
   4  -3  -1  210.08    7.50
   4  -3  -1  211.48    7.50
  -4  -3   1  215.58    7.50
  -4  -3   1  226.28    7.50
  -4  -3   1  204.88    7.50
   4   3  -1  213.08    7.40
   4   3  -1  227.08    7.40
  -4   3   1  216.18    7.50
  -4   3   1  205.88    7.30
  -4   3   1  219.08    7.50
   4   3  -1  209.28    7.50
  -4   3   1  225.48    7.50
  -4   3   1  213.18    7.30
  -3  -3   1 1041.70   33.70
  -3  -3   1 1005.30   33.70
  -3  -3   1 1004.80   33.60
   3  -3  -1  973.40   33.70
   3   3  -1 1057.59   33.70
  -3   3   1  993.30   33.60
   3   3  -1  985.00   33.70
  -3   3   1  879.11   33.70
  -3   3   1 1033.20   33.70
   3   3  -1  997.20   33.70
   2  -3  -1   17.30    0.70
   2  -3  -1   17.30    0.80
  -2  -3   1   17.60    0.80
  -2  -3   1   18.50    0.80
  -2  -3   1   18.30    0.80
  -2  -3   1   16.80    0.80
   2  -3  -1   18.10    0.70
   2  -3  -1   17.70    0.70
   2   3  -1   17.40    0.80
   2   3  -1   17.40    0.80
  -2   3   1   18.20    0.70
  -2   3   1   16.90    0.70
  -2   3   1   17.10    0.80
  -2   3   1   19.10    0.70
   2   3  -1   17.90    0.80
  -1  -3   1  851.51   34.00
   1   3  -1  834.52   33.30
   0  -3   1  174.58    5.90
   0  -3   1  179.08    5.90
   0  -3  -1  164.88    5.90
   0  -3  -1  173.28    5.90
   0  -3  -1  165.48    6.00
   0  -3  -1  171.18    5.90
   0  -3   1  160.38    5.90
   0  -3  -1  170.38    5.80
   0   3   1  173.38    6.00
   0   3   1  176.78    5.90
   0   3  -1  177.18    5.90
   0   3  -1  179.38    5.90
   0   3   1  167.28    5.90
   0   3  -1  168.58    5.90
   0   3   1  179.58    5.90
  -1  -3  -1 1272.57   51.79
   1  -3   1 1338.57   48.60
   1   3   1 1431.36   51.49
  -1   3  -1 1247.48   47.80
  -2  -3  -1 1175.98   39.70
  -3  -3  -1  817.32   27.00
  -3  -3  -1  752.22   26.90
  -3  -3  -1  799.02   26.90
  -3  -3  -1  807.92   26.90
   3  -3   1  782.32   26.90
   3  -3   1  744.83   26.90
   3   3   1  838.32   26.90
   3   3   1  814.12   26.90
  -3   3  -1  773.52   27.00
  -3   3  -1  820.82   27.00
  -3   3  -1  810.82   26.90
   3   3   1  803.72   26.90
   3   3   1  779.42   26.90
  -4  -3  -1   30.90    1.30
  -4  -3  -1   31.80    1.40
  -4  -3  -1   30.80    1.30
   4  -3   1   28.10    1.40
   4  -3   1   29.70    1.30
  -4  -3  -1   31.30    1.40
  -4   3  -1   29.70    1.40
   4   3   1   32.40    1.20
  -4   3  -1   30.80    1.10
  -4   3  -1   31.00    1.30
   4   3   1   31.30    1.30
   4   3   1   30.90    1.40
  -4   3  -1   30.20    1.30
   4   3   1   32.70    1.30
  -4   3  -1   30.30    1.30
   5  -3   1   11.90    1.00
  -5  -3  -1   12.10    0.90
   5  -3   1   13.80    0.90
  -5  -3  -1   13.40    0.90
  -5  -3  -1   14.80    1.00
  -5  -3  -1   12.90    1.00
  -5   3  -1   14.70    0.90
  -5   3  -1   13.60    1.00
   5   3   1   14.30    0.80
   5   3   1   12.10    0.70
   5   3   1   12.20    0.80
  -5   3  -1   12.90    0.80
   5   3   1   13.60    1.10
  -6  -3  -1  236.88    8.80
  -6  -3  -1  268.67    9.00
   6  -3   1  243.78    8.80
  -6  -3  -1  239.58    8.80
  -6  -3  -1  251.37    8.70
  -6  -3  -1  243.68    8.70
   6  -3   1  243.68    8.70
  -6   3  -1  245.18    8.70
   6   3   1  256.67    8.60
   6   3   1  246.88    8.70
   6   3   1  240.08    8.80
  -6   3  -1  258.07    8.80
  -6   3  -1  255.57    8.60
   6   3   1  248.98    8.50
  -6   3  -1  259.67    8.80
  -7  -3  -1   21.20    1.60
   7  -3   1   23.90    1.60
  -7  -3  -1   23.60    1.40
   7  -3   1   20.60    1.60
   7   3   1   23.10    1.00
   7   3   1   21.40    1.60
   7   3   1   23.60    1.10
   7   3   1   22.60    1.40
  -7   3  -1   23.30    1.40
  -8  -3  -1    1.40    0.80
  -8  -3  -1    0.60    0.60
   8  -3   1   -0.20    0.70
   8   3   1    0.60    0.40
  -8   3  -1    0.50    0.80
  -8   3  -1    0.90    0.50
  -8   3  -1    1.40    0.80
   8   3   1    0.80    0.80
   8   3   1    1.50    0.40
   8   3   1    1.40    0.70
  -9  -3  -1    1.10    0.80
  -9  -3  -1    0.50    0.90
   9  -3   1    1.80    0.90
   9   3   1    0.00    0.80
  -9   3  -1    0.50    0.90
   9   3   1    1.80    0.50
   9   3   1    0.70    1.00
   9   3   1    0.70    0.30
  -9   3  -1    2.00    0.60
  10  -3   1    7.70    1.20
 -10  -3  -1    7.40    1.40
  10   3   1    7.20    1.10
  10   3   1    6.70    1.40
 -10   3  -1    7.10    0.80
 -10   3  -1    5.90    1.20
 -11  -3  -1   14.60    3.30
 -11  -3  -1   12.60    1.80
  11  -3   1   12.50    1.70
 -11   3  -1   14.40    1.70
 -11   3  -1   13.80    3.30
  11   3   1   13.10    1.80
 -11  -4   1    5.70    1.60
  11  -4  -1    4.50    1.50
  11   4  -1    3.50    1.60
 -11   4   1    4.20    1.50
  10  -4  -1    1.40    1.10
 -10  -4   1   -0.60    1.10
  10   4  -1   -0.50    1.20
 -10   4   1   -1.10    1.10
  -9  -4   1   14.40    1.50
  -9  -4   1   14.20    1.60
   9  -4  -1   12.20    1.30
  -9   4   1   15.60    0.80
   9   4  -1   12.70    1.40
   9   4  -1   14.30    1.10
  -8  -4   1  114.49    4.40
  -8  -4   1  119.79    4.30
   8  -4  -1  112.99    4.60
   8  -4  -1  118.99    4.50
  -8  -4   1  110.49    4.60
  -8   4   1  114.09    4.00
  -8   4   1  111.09    4.40
   8   4  -1  118.89    4.20
  -8   4   1  119.29    4.00
  -8   4   1  110.39    4.00
   8   4  -1  117.29    4.20
   8   4  -1  112.39    4.70
  -7  -4   1  101.19    4.00
   7  -4  -1  101.69    4.00
   7  -4  -1  103.09    4.10
  -7  -4   1  108.79    3.90
  -7  -4   1  100.09    4.10
   7   4  -1  101.69    3.80
   7   4  -1  106.79    3.80
  -7   4   1  105.19    3.60
   7   4  -1  102.49    4.20
  -7   4   1  108.69    4.00
  -7   4   1   99.49    3.70
  -7   4   1  107.69    4.00
  -6  -4   1  280.77   10.10
  -6  -4   1  292.47   10.20
   6  -4  -1  289.77   10.10
   6  -4  -1  283.97   10.20
   6  -4  -1  291.37    9.80
  -6  -4   1  305.37   10.00
  -6   4   1  286.47    9.90
   6   4  -1  297.07   10.00
  -6   4   1  289.17   10.10
  -6   4   1  280.27    9.90
   6   4  -1  286.27   10.20
   6   4  -1  295.97   10.00
  -6   4   1  298.67   10.10
   5  -4  -1   37.30    1.30
   5  -4  -1   34.80    1.60
  -5  -4   1   38.50    1.60
  -5  -4   1   34.90    1.60
  -5  -4   1   37.40    1.70
  -5  -4   1   35.40    1.60
   5  -4  -1   34.30    1.70
   5   4  -1   37.20    1.50
  -5   4   1   37.50    1.60
   5   4  -1   37.90    1.60
  -5   4   1   36.80    1.60
  -5   4   1   37.60    1.40
  -5   4   1   36.10    1.40
  -5   4   1   37.70    1.60
   5   4  -1   36.30    1.80
   4  -4  -1 1082.19   38.20
  -4  -4   1 1099.79   38.10
   4  -4  -1 1095.09   38.10
  -4  -4   1 1162.78   38.10
  -4  -4   1 1103.39   38.20
  -4  -4   1 1157.18   38.20
   4   4  -1 1163.08   38.10
  -4   4   1 1137.09   38.10
   4   4  -1 1107.39   38.10
  -4   4   1 1136.49   38.20
  -4   4   1 1153.78   38.20
  -4   4   1 1144.29   38.10
   4   4  -1 1124.89   38.20
   3  -4  -1    5.70    0.40
  -3  -4   1    7.30    0.50
   3  -4  -1    6.30    0.40
  -3  -4   1    5.90    0.60
  -3  -4   1    6.30    0.70
   3  -4  -1    4.30    0.50
   3  -4  -1    5.40    0.40
  -3   4   1    5.90    0.60
   3   4  -1    6.50    0.60
  -3   4   1    6.00    0.40
   3   4  -1    5.90    0.60
  -3   4   1    6.20    0.40
   3   4  -1    7.00    0.60
  -3   4   1    6.90    0.50
  -3   4   1    5.90    0.40
   2  -4  -1  180.78    6.60
   2  -4  -1  191.58    6.50
  -2  -4   1  190.78    6.60
  -2  -4   1  188.88    6.60
   2  -4  -1  182.58    6.60
   2  -4  -1  194.98    6.60
  -2   4   1  192.78    6.60
  -2   4   1  189.98    6.60
   2   4  -1  191.18    6.60
  -2   4   1  189.18    6.60
   2   4  -1  200.08    6.60
   2   4  -1  192.48    6.60
   2   4  -1  204.78    6.60
  -2   4   1  195.78    6.60
   1  -4  -1  374.76   12.90
  -1  -4   1  393.06   12.90
   1  -4  -1  377.66   12.80
  -1  -4   1  375.96   12.90
  -1  -4   1  364.16   12.90
   1  -4  -1  361.36   12.90
   1  -4  -1  358.76   12.80
   1  -4  -1  392.86   12.80
   1   4  -1  391.86   12.90
  -1   4   1  395.56   12.90
  -1   4   1  382.56   12.90
   1   4  -1  374.86   12.90
  -1   4   1  371.96   12.80
   1   4  -1  381.86   12.80
  -1   4   1  382.06   12.90
   1   4  -1  377.56   12.80
   0  -4  -1   39.30    1.40
   0  -4  -1   38.20    1.40
   0  -4  -1   41.30    1.50
   0  -4   1   37.20    1.40
   0  -4   1   38.60    1.50
   0  -4  -1   36.30    1.50
   0  -4   1   43.30    1.50
   0  -4  -1   38.00    1.60
   0   4   1   35.90    1.40
   0   4   1   38.70    1.50
   0   4  -1   41.40    1.40
   0   4   1   41.00    1.50
   0   4  -1   39.80    1.50
   0   4   1   36.30    1.50
   0   4  -1   36.30    1.50
   1  -4   1  129.09    4.40
   1  -4   1  118.69    4.30
  -1  -4  -1  119.29    4.40
  -1  -4  -1  120.69    4.50
  -1  -4  -1  125.89    4.40
   1  -4   1  124.49    4.30
  -1  -4  -1  134.89    4.40
  -1  -4  -1  125.89    4.30
   1   4   1  131.09    4.40
   1   4   1  123.29    4.40
  -1   4  -1  122.69    4.40
  -1   4  -1  128.29    4.40
  -1   4  -1  127.49    4.40
   1   4   1  131.29    4.40
   1   4   1  122.59    4.40
   1   4   1  128.39    4.30
  -2  -4  -1   82.39    3.00
   2  -4   1   84.99    3.00
   2  -4   1   83.79    3.00
  -2  -4  -1   81.49    3.00
  -2  -4  -1   83.59    3.00
   2   4   1   84.19    3.00
  -2   4  -1   81.39    2.90
  -2   4  -1   84.29    3.00
  -2   4  -1   85.89    2.90
   2   4   1   80.89    3.00
  -2   4  -1   83.79    3.00
   2   4   1   78.79    3.00
  -2   4  -1   85.09    2.90
   2   4   1   83.89    3.00
  -2   4  -1   83.29    2.90
   2   4   1   84.69    3.00
  -3  -4  -1  162.68    5.60
  -3  -4  -1  158.28    5.60
  -3  -4  -1  144.69    5.60
   3  -4   1  149.59    5.50
   3  -4   1  159.88    5.50
  -3   4  -1  171.08    5.60
  -3   4  -1  163.28    5.50
   3   4   1  172.78    5.60
   3   4   1  158.58    5.50
  -3   4  -1  164.58    5.50
  -3   4  -1  151.08    5.40
  -3   4  -1  152.18    5.40
   3   4   1  154.78    5.50
   3   4   1  159.18    5.60
   3   4   1  160.88    5.60
  -3   4  -1  157.88    5.50
  -4  -4  -1  674.13   21.40
  -4  -4  -1  599.84   21.30
  -4  -4  -1  636.44   21.30
  -4  -4  -1  601.34   21.30
   4  -4   1  618.74   21.30
   4  -4   1  604.14   21.30
   4   4   1  601.74   21.20
   4   4   1  665.53   21.30
   4   4   1  637.94   21.40
  -4   4  -1  629.34   21.40
   4   4   1  615.04   21.40
  -4   4  -1  616.34   21.30
  -4   4  -1  635.74   21.30
  -4   4  -1  651.73   21.30
   4   4   1  620.04   21.30
   5  -4   1   10.10    1.00
  -5  -4  -1   12.40    0.90
  -5  -4  -1   12.50    0.90
  -5  -4  -1   11.70    1.00
   5  -4   1   10.70    0.90
  -5  -4  -1    9.40    0.90
  -5   4  -1   10.40    0.90
   5   4   1   11.10    0.70
   5   4   1    9.70    0.90
  -5   4  -1   11.10    0.50
   5   4   1   10.70    0.80
  -5   4  -1   12.20    0.80
  -5   4  -1   10.90    0.80
  -5   4  -1   12.10    0.80
   5   4   1   10.10    1.00
  -6  -4  -1  153.18    5.30
  -6  -4  -1  146.89    5.40
   6  -4   1  144.09    5.40
   6  -4   1  144.39    5.30
   6   4   1  144.89    5.40
   6   4   1  151.48    5.20
  -6   4  -1  148.49    5.40
  -6   4  -1  151.78    5.30
   6   4   1  146.89    5.30
   6   4   1  147.19    5.20
  -6   4  -1  134.89    5.20
  -6   4  -1  149.09    5.30
  -7  -4  -1  235.48    8.40
  -7  -4  -1  242.08    8.30
   7  -4   1  231.88    8.40
   7  -4   1  230.68    8.40
   7   4   1  233.58    8.50
   7   4   1  239.78    8.10
  -7   4  -1  237.68    8.20
  -7   4  -1  234.78    8.40
   7   4   1  234.08    8.20
   7   4   1  235.88    8.30
  -8  -4  -1    1.30    0.80
   8  -4   1    2.90    0.80
  -8  -4  -1    2.60    0.70
   8   4   1    1.50    0.40
   8   4   1    0.30    0.90
   8   4   1    0.10    0.70
  -8   4  -1    1.10    0.60
   9  -4   1   45.70    2.50
  -9  -4  -1   43.80    2.60
   9   4   1   50.59    2.80
   9   4   1   43.70    2.20
  -9   4  -1   43.30    2.40
  -9   4  -1   44.20    2.00
   9   4   1   43.40    1.80
  10  -4   1    1.00    1.10
 -10  -4  -1    1.50    1.50
 -10   4  -1    0.40    0.80
  10   4   1    0.80    1.00
 -10   4  -1    0.50    1.10
  10   4   1    0.90    1.20
 -11  -4  -1    4.50    1.60
 -11  -4  -1    5.50    3.00
  11  -4   1    5.90    1.40
  11   4   1    4.00    1.50
 -11   4  -1    6.00    1.50
 -11   4  -1    3.20    2.40
  11  -5  -1    7.10    1.50
 -11  -5   1    3.20    1.50
  11   5  -1    4.60    1.60
 -11   5   1    2.90    1.40
  10  -5  -1   -0.20    1.10
 -10  -5   1   -0.10    1.20
  10   5  -1   -0.70    1.30
  -9  -5   1   19.30    1.80
   9  -5  -1   23.60    2.20
  -9  -5   1   18.30    1.90
   9  -5  -1   19.80    1.80
   9   5  -1   20.50    2.20
   9   5  -1   16.90    1.20
  -8  -5   1    8.10    1.00
  -8  -5   1    7.40    1.10
   8  -5  -1    8.90    1.20
  -8  -5   1    6.30    0.80
   8  -5  -1    7.50    0.90
   8   5  -1    7.20    1.20
  -8   5   1    7.30    0.60
  -8   5   1    8.10    0.70
   8   5  -1    7.80    0.90
   8   5  -1    7.40    0.70
  -7  -5   1   72.89    3.20
   7  -5  -1   74.39    3.10
  -7  -5   1   70.39    3.10
   7  -5  -1   71.19    3.20
  -7  -5   1   77.99    3.00
  -7   5   1   72.29    3.00
  -7   5   1   74.69    2.70
  -7   5   1   72.29    2.70
  -7   5   1   75.79    3.30
   7   5  -1   74.89    2.80
   7   5  -1   73.49    2.90
  -7   5   1   74.29    3.00
   7   5  -1   75.49    3.30
   6  -5  -1    2.40    0.70
  -6  -5   1    2.70    0.50
  -6  -5   1    2.00    0.70
  -6  -5   1    2.80    0.60
   6  -5  -1    2.00    0.60
  -6   5   1    3.40    0.40
  -6   5   1    3.60    0.70
   6   5  -1    3.20    0.70
  -6   5   1    3.90    0.90
  -6   5   1    2.70    0.40
   6   5  -1    3.00    0.50
  -6   5   1    3.50    0.60
   6   5  -1    2.80    0.40
   5  -5  -1    3.40    0.30
  -5  -5   1    2.30    0.50
  -5  -5   1    2.70    0.60
  -5  -5   1    4.10    0.50
  -5  -5   1    2.70    0.60
   5  -5  -1    2.00    0.60
   5  -5  -1    3.10    0.50
  -5   5   1    3.40    0.40
  -5   5   1    3.00    0.40
   5   5  -1    1.70    0.60
  -5   5   1    2.20    0.40
  -5   5   1    3.70    0.70
   5   5  -1    3.00    0.50
   5   5  -1    3.00    0.40
  -5   5   1    3.30    0.40
  -5   5   1    3.00    0.60
  -4  -5   1  295.57    9.70
   4  -5  -1  275.27    9.50
  -4  -5   1  269.47    9.70
   4  -5  -1  277.37    9.50
  -4  -5   1  273.27    9.70
   4  -5  -1  271.07    9.70
   4  -5  -1  281.97    9.50
  -4  -5   1  285.37    9.60
  -4   5   1  293.97    9.60
   4   5  -1  280.77    9.70
   4   5  -1  281.97    9.50
   4   5  -1  243.08    9.70
  -4   5   1  293.97    9.50
  -4   5   1  284.27    9.70
  -4   5   1  277.67    9.70
  -4   5   1  272.27    9.50
  -4   5   1  264.57    9.50
   4   5  -1  288.47    9.60
  -3  -5   1  189.38    6.50
  -3  -5   1  181.48    6.50
  -3  -5   1  184.98    6.50
  -3  -5   1  183.08    6.50
   3  -5  -1  182.68    6.50
   3  -5  -1  186.08    6.40
   3  -5  -1  180.78    6.40
   3  -5  -1  192.08    6.40
  -3   5   1  188.58    6.40
   3   5  -1  176.78    6.50
  -3   5   1  170.48    6.40
  -3   5   1  191.28    6.50
   3   5  -1  199.88    6.50
   3   5  -1  197.38    6.50
  -3   5   1  192.38    6.50
  -3   5   1  187.18    6.40
   2  -5  -1   17.50    0.90
   2  -5  -1   18.20    0.80
  -2  -5   1   18.00    0.90
   2  -5  -1   18.00    0.70
  -2  -5   1   15.00    0.90
   2  -5  -1   18.20    0.90
   2  -5  -1   17.60    0.80
  -2  -5   1   18.30    0.90
   2   5  -1   16.20    0.90
  -2   5   1   16.60    0.80
  -2   5   1   18.50    0.90
  -2   5   1   17.80    0.80
   2   5  -1   18.70    0.90
   2   5  -1   17.00    0.90
   2   5  -1   17.70    0.80
  -2   5   1   18.30    0.80
  -2   5   1   18.00    0.90
   1  -5  -1   70.59    2.60
  -1  -5   1   71.49    2.60
  -1  -5   1   66.89    2.50
   1  -5  -1   69.19    2.50
   1  -5  -1   69.59    2.60
  -1  -5   1   75.39    2.60
   1  -5  -1   74.89    2.50
  -1   5   1   70.99    2.60
   1   5  -1   69.29    2.60
   1   5  -1   72.29    2.60
   1   5  -1   69.29    2.60
  -1   5   1   72.29    2.60
  -1   5   1   63.29    2.70
   1   5  -1   71.09    2.50
   0  -5   1   58.89    2.20
   0  -5  -1   58.79    2.30
   0  -5  -1   64.49    2.30
   0  -5  -1   62.79    2.10
   0  -5   1   63.99    2.30
   0  -5  -1   60.59    2.40
   0  -5  -1   63.89    2.30
   0  -5   1   54.99    2.30
   0   5  -1   64.79    2.30
   0   5   1   56.99    2.40
   0   5   1   66.89    2.40
   0   5   1   62.79    2.10
   0   5   1   61.09    2.20
   0   5   1   63.59    2.30
   0   5  -1   58.99    2.30
   0   5  -1   62.99    2.20
   1  -5   1   38.50    1.50
   1  -5   1   40.70    1.60
  -1  -5  -1   38.00    1.40
   1  -5   1   38.20    1.50
  -1  -5  -1   39.10    1.60
  -1  -5  -1   37.10    1.70
   1   5   1   40.20    1.60
   1   5   1   38.70    1.50
  -1   5  -1   41.10    1.50
   1   5   1   38.90    1.40
  -1   5  -1   41.00    1.50
  -1   5  -1   37.70    1.50
   1   5   1   37.90    1.60
   2  -5   1   32.10    1.30
  -2  -5  -1   31.50    1.60
  -2  -5  -1   32.50    1.40
   2  -5   1   35.70    1.40
  -2  -5  -1   31.90    1.40
  -2   5  -1   30.30    1.40
  -2   5  -1   33.10    1.30
   2   5   1   32.00    1.40
  -2   5  -1   30.40    1.20
   2   5   1   33.20    1.30
  -2   5  -1   33.70    1.20
  -2   5  -1   31.90    1.40
   2   5   1   33.00    1.30
   2   5   1   32.90    1.30
  -2   5  -1   34.60    1.30
  -2   5  -1   33.00    1.30
   2   5   1   32.10    1.30
  -3  -5  -1   19.80    1.00
  -3  -5  -1   21.10    1.00
   3  -5   1   19.70    1.00
  -3  -5  -1   18.50    1.00
   3  -5   1   19.60    1.00
   3   5   1   17.80    0.90
  -3   5  -1   17.80    1.00
  -3   5  -1   18.70    0.80
   3   5   1   19.90    1.00
  -3   5  -1   17.20    1.00
  -3   5  -1   19.30    0.90
  -3   5  -1   19.60    0.80
   3   5   1   16.40    1.10
   3   5   1   19.30    1.00
  -3   5  -1   21.00    0.90
   4  -5   1    1.10    0.30
  -4  -5  -1    1.10    0.40
   4  -5   1    0.50    0.40
  -4  -5  -1    0.90    0.40
  -4  -5  -1    1.70    0.40
   4   5   1    1.10    0.40
   4   5   1    1.00    0.40
   4   5   1    1.20    0.30
  -4   5  -1    0.60    0.40
  -4   5  -1    1.40    0.20
  -4   5  -1    1.20    0.20
  -4   5  -1    0.70    0.50
   4   5   1    1.50    0.40
  -4   5  -1    1.10    0.30
   4   5   1    0.30    0.30
  -4   5  -1    0.90    0.30
   5  -5   1   52.09    2.20
  -5  -5  -1   53.99    2.30
   5  -5   1   52.79    2.10
  -5  -5  -1   55.69    2.20
  -5  -5  -1   53.69    2.30
  -5   5  -1   56.59    2.20
  -5   5  -1   55.29    2.10
  -5   5  -1   53.89    2.30
   5   5   1   52.49    2.30
   5   5   1   55.29    2.10
  -5   5  -1   52.49    1.90
   5   5   1   51.59    2.10
   5   5   1   53.09    2.10
  -5   5  -1   49.20    2.20
  -5   5  -1   52.79    1.90
  -6  -5  -1  121.89    4.50
   6  -5   1  116.69    4.50
  -6  -5  -1  118.09    4.60
   6  -5   1  120.29    4.60
   6   5   1  122.89    4.40
   6   5   1  116.79    4.30
   6   5   1  124.89    4.50
  -6   5  -1  124.79    4.40
  -6   5  -1  124.19    4.60
   6   5   1  121.19    4.60
  -6   5  -1  124.39    4.50
   7  -5   1   -1.00    0.80
  -7  -5  -1    0.00    0.80
  -7  -5  -1    1.20    0.60
   7  -5   1    0.70    0.60
   7   5   1    0.10    0.60
  -7   5  -1    1.40    0.80
   7   5   1    0.80    0.80
   7   5   1    0.30    0.40
  -7   5  -1    0.20    0.50
  -8  -5  -1    0.90    0.70
   8  -5   1    0.10    0.70
   8  -5   1    1.60    0.90
  -8  -5  -1    1.50    0.90
   8   5   1    1.00    0.90
   8   5   1    0.70    0.70
   8   5   1    0.60    0.40
  -8   5  -1    0.60    0.60
   9  -5   1    2.80    1.00
  -9  -5  -1    4.50    1.20
   9   5   1    2.70    0.90
  -9   5  -1    3.60    0.70
   9   5   1    3.10    0.60
  -9   5  -1    3.30    1.00
   9   5   1    4.90    1.20
 -10  -5  -1    4.60    1.40
  10  -5   1    4.50    1.20
 -10   5  -1    4.30    1.20
  10   5   1    3.50    1.40
  10   5   1    4.30    1.10
 -11  -5  -1    3.40    1.60
 -11  -5  -1    0.70    3.10
  11  -5   1    4.30    1.40
 -11   5  -1    2.10    2.40
  11   5   1    2.40    1.50
 -11   5  -1    2.10    1.40
 -11  -6   1   -0.20    1.50
  11  -6  -1   -0.30    1.40
  11   6  -1    0.00    1.60
 -11   6   1   -0.40    1.30
 -10  -6   1   12.70    1.70
  10  -6  -1   10.30    1.40
  10   6  -1   10.10    1.60
  -9  -6   1   20.50    1.90
   9  -6  -1   21.90    2.30
   9  -6  -1   20.10    1.80
  -9  -6   1   19.80    2.10
   9   6  -1   20.80    1.40
   9   6  -1   19.90    1.80
  -8  -6   1   58.69    2.80
  -8  -6   1   54.99    2.60
   8  -6  -1   58.19    2.70
   8  -6  -1   63.39    3.00
  -8  -6   1   62.59    2.90
   8   6  -1   57.19    2.40
   8   6  -1   60.09    3.00
  -8   6   1   53.99    2.20
  -8   6   1   58.09    2.20
   7  -6  -1    2.00    0.70
  -7  -6   1    2.50    0.60
  -7  -6   1    3.10    0.80
   7  -6  -1    3.50    1.00
  -7  -6   1    4.00    0.90
  -7   6   1    2.60    0.40
  -7   6   1    3.20    0.40
  -7   6   1    2.70    0.80
   7   6  -1    4.10    0.60
  -7   6   1    4.30    1.10
  -7   6   1    3.40    0.70
   7   6  -1    2.50    0.90
   7   6  -1    3.30    0.60
  -6  -6   1  318.57   11.30
   6  -6  -1  316.57   11.30
   6  -6  -1  321.07   11.20
  -6  -6   1  340.97   11.20
  -6  -6   1  314.57   11.30
  -6   6   1  332.47   11.20
  -6   6   1  313.07   11.30
   6   6  -1  319.17   11.10
  -6   6   1  321.47   11.00
  -6   6   1  312.77   11.00
   6   6  -1  318.07   11.40
  -6   6   1  345.87   11.40
  -5  -6   1   82.89    3.30
  -5  -6   1   80.29    3.30
   5  -6  -1   80.39    3.10
  -5  -6   1   84.89    3.30
  -5  -6   1   86.89    3.20
   5  -6  -1   85.39    3.30
  -5   6   1   85.59    3.10
  -5   6   1   90.29    3.30
  -5   6   1   82.69    3.20
   5   6  -1   80.49    3.30
   5   6  -1   88.99    3.20
   5   6  -1   83.99    3.30
  -5   6   1   81.99    3.00
  -5   6   1   79.59    3.20
   5   6  -1   83.99    3.10
  -5   6   1   86.69    3.10
  -4  -6   1  302.47   10.50
   4  -6  -1  299.47   10.40
   4  -6  -1  311.87   10.40
   4  -6  -1  301.87   10.50
   4  -6  -1  309.07   10.30
  -4  -6   1  289.97   10.50
  -4  -6   1  293.47   10.50
  -4  -6   1  315.37   10.50
   4   6  -1  320.97   10.50
  -4   6   1  315.67   10.40
  -4   6   1  294.97   10.30
   4   6  -1  302.17   10.50
   4   6  -1  314.97   10.50
  -4   6   1  305.67   10.50
  -4   6   1  289.87   10.40
   4   6  -1  292.27   10.50
  -4   6   1  292.27   10.40
  -3  -6   1  301.07   10.50
  -3  -6   1  295.17   10.40
   3  -6  -1  313.57   10.40
   3  -6  -1  301.47   10.30
  -3  -6   1  316.37   10.40
   3  -6  -1  301.07   10.30
  -3  -6   1  288.57   10.40
   3  -6  -1  291.67   10.40
   3   6  -1  323.87   10.50
   3   6  -1  297.97   10.40
   3   6  -1  312.77   10.40
  -3   6   1  303.47   10.40
  -3   6   1  294.47   10.30
  -3   6   1  285.47   10.30
  -3   6   1  314.97   10.40
  -3   6   1  296.17   10.40
   3   6  -1  298.57   10.50
  -2   6   1 1778.12   58.79
   2   6  -1 1851.31   58.79
   2   6  -1 1596.84   58.79
   1  -6  -1   96.69    3.20
  -1  -6   1   89.39    3.30
  -1  -6   1   93.19    3.30
  -1  -6   1   90.69    3.20
   1  -6  -1   85.79    3.30
   1  -6  -1   92.09    3.20
   1  -6  -1   84.99    3.30
  -1   6   1   89.09    3.20
   1   6  -1   92.09    3.20
  -1   6   1   93.29    3.30
   1   6  -1   93.39    3.20
  -1   6   1   77.99    3.20
   1   6  -1   75.59    3.30
  -1   6   1   91.19    3.30
   1   6  -1   89.29    3.10
   0  -6   1  176.68    6.40
   0  -6   1  193.68    6.40
   0  -6  -1  184.68    6.20
   0  -6  -1  190.28    6.40
   0  -6  -1  183.58    6.50
   0  -6   1  177.88    6.40
   0  -6  -1  178.68    6.40
   0   6  -1  165.88    6.40
   0   6  -1  182.18    6.40
   0   6   1  186.88    6.20
   0   6   1  173.58    6.30
   0   6   1  193.28    6.40
   0   6  -1  184.88    6.20
   0   6   1  195.28    6.40
   0   6   1  183.18    6.40
   1  -6   1   50.99    2.00
  -1  -6  -1   55.89    1.90
  -1  -6  -1   54.79    2.30
  -1  -6  -1   53.69    2.10
   1  -6   1   57.09    2.10
  -1  -6  -1   56.29    2.10
   1  -6   1   50.39    2.00
   1   6   1   52.89    2.00
   1   6   1   53.79    2.10
   1   6   1   56.19    1.90
  -1   6  -1   51.79    2.10
  -1   6  -1   55.19    2.00
  -1   6  -1   52.99    2.00
   1   6   1   53.19    2.10
  -1   6  -1   50.69    2.00
  -2  -6  -1  860.81   29.00
   2  -6   1  904.21   28.70
  -2  -6  -1  818.62   28.70
  -2  -6  -1  859.81   28.60
  -2  -6  -1  845.12   28.70
   2   6   1  881.31   28.70
  -2   6  -1  832.92   28.70
   2   6   1  853.01   28.70
  -2   6  -1  720.73   28.60
  -2   6  -1  824.22   28.70
   2   6   1  863.31   28.60
  -2   6  -1  858.01   28.60
   2   6   1  854.31   28.80
   2   6   1  886.21   28.70
   3  -6   1  296.37    9.90
   3  -6   1  269.57    9.90
  -3  -6  -1  296.87    9.90
  -3  -6  -1  293.27   10.00
  -3  -6  -1  274.97   10.00
  -3   6  -1  294.17    9.80
  -3   6  -1  291.37    9.80
  -3   6  -1  304.07    9.90
  -3   6  -1  255.67    9.80
   3   6   1  295.77    9.90
  -3   6  -1  294.17    9.90
  -3   6  -1  286.57    9.80
   3   6   1  287.07    9.90
   3   6   1  288.27    9.90
  -3   6  -1  250.07   10.00
  -3   6  -1  299.47   10.00
   3   6   1  306.17   10.00
   3   6   1  287.97   10.00
  -4  -6  -1    4.90    0.60
   4  -6   1    5.50    0.60
  -4  -6  -1    4.90    0.60
  -4  -6  -1    4.90    0.50
   4   6   1    3.80    0.50
   4   6   1    6.70    0.70
  -4   6  -1    5.50    0.40
  -4   6  -1    5.70    0.60
   4   6   1    4.80    0.60
  -4   6  -1    5.40    0.50
   4   6   1    4.60    0.60
  -4   6  -1    4.60    0.60
  -4   6  -1    6.30    0.60
   4   6   1    5.00    0.50
  -4   6  -1    5.40    0.70
  -5  -6  -1    1.00    0.60
   5  -6   1    1.00    0.40
  -5  -6  -1    0.60    0.50
  -5  -6  -1    0.30    0.40
   5  -6   1    0.50    0.60
   5   6   1    1.80    0.50
   5   6   1    0.90    0.40
  -5   6  -1    1.10    0.40
  -5   6  -1    1.20    0.60
  -5   6  -1    1.60    0.50
  -5   6  -1    0.70    0.40
   5   6   1    0.80    0.50
   5   6   1    1.60    0.50
  -5   6  -1    1.00    0.30
   5   6   1    1.90    0.50
   6  -6   1  135.49    5.10
  -6  -6  -1  139.99    5.10
  -6  -6  -1  136.79    5.00
   6  -6   1  138.49    4.90
  -6   6  -1  133.19    4.60
   6   6   1  134.09    4.90
   6   6   1  133.49    4.80
  -6   6  -1  123.79    5.00
   6   6   1  132.99    5.10
  -6   6  -1  133.19    4.60
  -6   6  -1  139.19    4.90
  -6   6  -1  141.09    4.90
  -7  -6  -1  362.66   12.80
   7  -6   1  369.76   12.80
  -7  -6  -1  361.36   12.70
   7  -6   1  370.06   12.70
  -7   6  -1  373.96   12.70
   7   6   1  361.76   12.80
   7   6   1  357.56   12.60
  -7   6  -1  365.36   12.60
   7   6   1  365.36   12.60
  -8  -6  -1   10.80    1.30
   8  -6   1   11.70    1.30
   8  -6   1   10.10    1.00
   8   6   1   12.70    1.30
  -8   6  -1   12.10    1.20
   8   6   1   12.00    1.00
   8   6   1   10.40    1.20
   9  -6   1   17.50    1.60
  -9  -6  -1   15.80    1.60
   9  -6   1   19.40    1.80
   9   6   1   20.00    1.70
   9   6   1   18.90    1.60
  -9   6  -1   17.60    1.40
   9   6   1   17.90    1.20
  10  -6   1   14.80    1.40
 -10  -6  -1   15.00    3.00
 -10  -6  -1   11.50    1.60
  10   6   1   13.00    1.30
 -10   6  -1   14.00    1.50
  10   6   1   14.90    1.70
 -10   6  -1   13.70    2.30
 -11  -6  -1   48.60    5.60
  11  -6   1   51.49    3.30
 -11  -6  -1   49.99    3.50
 -11   6  -1   45.00    3.20
 -11   6  -1   42.90    4.10
  11   6   1   50.09    3.50
  10  -7  -1    0.90    1.40
  10  -7  -1   -0.40    1.10
 -10  -7   1   -0.50    1.30
  10   7  -1   -2.10    1.40
   9  -7  -1    1.10    1.20
   9  -7  -1    2.00    0.90
  -9  -7   1    0.10    1.30
   9   7  -1    0.60    0.80
   9   7  -1   -1.80    1.20
   8  -7  -1    8.50    0.90
  -8  -7   1    8.90    1.20
   8  -7  -1    7.70    1.20
  -8  -7   1    9.70    1.20
  -8   7   1    8.00    0.80
   8   7  -1    9.60    1.20
   8   7  -1    9.80    0.90
  -8   7   1    9.50    0.80
  -8   7   1   11.50    1.50
   8   7  -1    9.00    1.00
  -7  -7   1   91.39    3.90
  -7  -7   1   94.99    3.90
   7  -7  -1   94.79    3.90
   7  -7  -1   93.89    3.60
  -7  -7   1   90.29    3.70
  -7   7   1   97.69    3.90
  -7   7   1   92.29    3.40
   7   7  -1   93.89    3.60
  -7   7   1   96.39    3.40
   7   7  -1   95.19    3.90
   7   7  -1   93.59    3.50
  -7   7   1   91.79    3.60
   6  -7  -1   29.80    1.90
  -6  -7   1   31.30    1.80
  -6  -7   1   30.50    1.60
   6  -7  -1   30.20    1.60
  -6  -7   1   30.70    1.80
   6   7  -1   30.90    1.70
  -6   7   1   31.50    1.40
  -6   7   1   34.40    1.80
  -6   7   1   32.50    1.40
  -6   7   1   30.70    1.80
  -6   7   1   29.80    1.50
   6   7  -1   28.50    1.90
  -5  -7   1   94.89    3.70
  -5  -7   1   99.09    3.60
  -5  -7   1   92.29    3.70
   5  -7  -1   96.69    3.70
  -5  -7   1   93.29    3.60
   5  -7  -1   92.49    3.50
  -5   7   1  100.39    3.40
  -5   7   1   98.29    3.60
   5   7  -1   95.99    3.50
   5   7  -1   94.89    3.70
   5   7  -1   93.59    3.70
  -5   7   1   92.89    3.50
  -5   7   1   91.09    3.70
  -5   7   1   90.59    3.40
  -4  -7   1    7.70    0.80
   4  -7  -1    7.70    0.70
   4  -7  -1    7.70    0.50
  -4  -7   1    8.10    0.80
  -4  -7   1    6.40    0.80
  -4  -7   1    6.70    0.70
   4  -7  -1    5.60    0.70
  -4   7   1    7.00    0.70
   4   7  -1    7.10    0.70
  -4   7   1    7.90    0.70
   4   7  -1    6.20    0.70
  -4   7   1    6.90    0.70
   4   7  -1    6.00    0.60
   4   7  -1    6.90    0.70
  -4   7   1    7.30    0.60
  -4   7   1    7.60    0.70
  -3  -7   1  189.38    6.40
  -3  -7   1  172.98    6.50
  -3  -7   1  178.08    6.40
   3  -7  -1  185.88    6.30
   3  -7  -1  176.48    6.40
   3  -7  -1  189.78    6.40
   3  -7  -1  176.58    6.20
  -3   7   1  165.18    6.40
   3   7  -1  191.88    6.40
   3   7  -1  175.98    6.50
   3   7  -1  182.98    6.40
   3   7  -1  187.88    6.40
  -3   7   1  184.78    6.30
  -3   7   1  189.58    6.40
  -3   7   1  176.48    6.30
  -3   7   1  182.38    6.40
  -2  -7   1   25.40    1.30
   2  -7  -1   26.80    1.20
   2  -7  -1   25.00    1.10
  -2  -7   1   26.10    1.30
  -2  -7   1   25.30    1.40
   2  -7  -1   25.70    1.10
   2  -7  -1   25.00    1.20
   2   7  -1   26.30    1.30
  -2   7   1   25.90    1.30
   2   7  -1   26.60    1.20
  -2   7   1   25.30    1.10
  -2   7   1   25.00    1.20
   2   7  -1   26.40    1.20
   2   7  -1   24.30    1.10
   1  -7  -1    0.00    0.30
  -1  -7   1    0.20    0.30
  -1  -7   1   -0.10    0.40
   1  -7  -1    0.20    0.40
   1  -7  -1    1.00    0.30
   1   7  -1    0.00    0.20
  -1   7   1    0.20    0.30
   1   7  -1    0.40    0.30
   1   7  -1    0.30    0.30
  -1   7   1    0.20    0.30
  -1   7   1    0.20    0.30
   1   7  -1    0.50    0.40
  -1   7   1    0.00    0.30
   0  -7   1  106.39    3.80
   0  -7  -1  104.79    3.80
   0  -7   1  105.49    3.70
   0  -7  -1   99.29    3.90
   0  -7   1   97.59    3.70
   0  -7  -1   96.09    3.90
   0   7  -1  106.69    3.70
   0   7  -1  101.19    3.70
   0   7   1  108.39    3.80
   0   7   1  100.59    3.80
   0   7  -1  105.49    3.60
   0   7  -1  102.89    3.70
   0   7   1  110.59    3.80
   0   7   1   97.19    3.70
   0   7  -1   99.19    3.70
   1  -7   1  482.65   15.80
  -1  -7  -1  456.85   15.80
   1  -7   1  430.96   15.60
   1  -7   1  442.56   15.80
  -1  -7  -1  455.95   15.70
  -1  -7  -1  483.55   15.80
  -1  -7  -1  455.65   16.00
   1  -7   1  436.76   15.70
  -1   7  -1  465.75   15.80
   1   7   1  442.86   15.80
   1   7   1  449.06   15.80
  -1   7  -1  456.55   15.70
   1   7   1  491.35   15.80
  -1   7  -1  471.65   15.70
   1   7   1  461.45   15.60
   1   7   1  498.45   15.80
  -1   7  -1  478.75   15.80
   2  -7   1  336.57   11.50
   2  -7   1  307.87   11.40
  -2  -7  -1  342.57   11.50
  -2  -7  -1  315.97   11.70
  -2  -7  -1  341.17   11.40
  -2  -7  -1  323.97   11.50
   2   7   1  359.06   11.50
  -2   7  -1  331.87   11.40
   2   7   1  322.07   11.50
   2   7   1  319.37   11.40
  -2   7  -1  324.17   11.30
  -2   7  -1  335.07   11.40
   2   7   1  330.77   11.40
  -2   7  -1  332.77   11.20
   2   7   1  352.86   11.50
  -2   7  -1  338.77   11.40
  -3  -7  -1    8.70    0.70
   3  -7   1    8.60    0.80
  -3  -7  -1    7.50    0.80
  -3  -7  -1    7.40    1.00
   3  -7   1    8.20    0.80
  -3  -7  -1    8.10    0.80
   3   7   1    6.40    0.70
   3   7   1    8.70    0.80
  -3   7  -1    8.90    0.60
   3   7   1    9.20    0.80
  -3   7  -1    8.00    0.60
  -3   7  -1   10.90    0.60
  -3   7  -1    8.30    0.70
   3   7   1    8.20    0.80
  -3   7  -1    8.50    0.90
   3   7   1    8.00    0.80
  -3   7  -1    9.70    0.50
  -3   7  -1   11.30    0.90
   4  -7   1   46.40    2.10
  -4  -7  -1   50.89    2.10
  -4  -7  -1   49.50    2.20
   4  -7   1   50.59    2.10
  -4  -7  -1   48.40    2.10
   4   7   1   48.30    2.00
  -4   7  -1   46.20    1.80
  -4   7  -1   53.09    2.00
  -4   7  -1   49.50    1.90
   4   7   1   49.99    2.10
   4   7   1   49.70    2.00
   4   7   1   47.30    2.20
   4   7   1   47.60    2.10
  -4   7  -1   46.90    2.10
  -4   7  -1   49.30    1.90
  -4   7  -1   50.29    1.90
  -4   7  -1   49.40    2.10
  -5  -7  -1    0.30    0.50
  -5  -7  -1    0.10    0.50
  -5  -7  -1    0.60    0.60
   5  -7   1   -0.20    0.60
   5   7   1    0.30    0.50
  -5   7  -1   -0.10    0.40
  -5   7  -1    0.90    0.40
  -5   7  -1    1.70    0.60
  -5   7  -1    0.40    0.50
  -5   7  -1    0.50    0.30
   5   7   1    0.50    0.50
  -5   7  -1    0.60    0.50
  -5   7  -1    0.50    0.30
   5   7   1    0.50    0.60
   6  -7   1  103.19    3.90
  -6  -7  -1  107.09    4.20
  -6  -7  -1  105.99    4.00
   6  -7   1  103.49    4.10
  -6   7  -1  103.39    3.70
  -6   7  -1  108.79    3.90
   6   7   1  104.19    4.00
   6   7   1   99.09    4.10
  -6   7  -1  100.79    3.60
  -6   7  -1  107.29    3.90
  -6   7  -1  104.09    4.00
   7  -7   1   21.90    1.80
  -7  -7  -1   22.20    1.80
   7  -7   1   21.70    1.50
   7   7   1   23.50    1.50
  -7   7  -1   21.70    1.70
   7   7   1   24.20    1.30
  -7   7  -1   23.60    1.40
  -7   7  -1   20.60    1.50
   7   7   1   22.90    1.90
   8  -7   1    0.10    0.90
   8  -7   1    0.80    0.70
  -8  -7  -1    0.20    1.00
   8   7   1    0.90    0.50
   8   7   1    0.50    0.70
  -8   7  -1   -0.50    1.00
  -8   7  -1    0.30    0.60
   8   7   1    1.30    1.00
   9  -7   1    2.70    0.90
  -9  -7  -1    0.10    1.20
   9  -7   1    2.50    1.20
  -9   7  -1    0.60    1.40
   9   7   1    0.00    1.30
   9   7   1    0.80    0.60
   9   7   1    1.40    1.00
  -9   7  -1   -0.80    0.70
 -10  -7  -1   -1.10    1.40
 -10  -7  -1   -1.30    2.60
  10   7   1   -1.00    1.30
 -10   7  -1    0.20    1.10
 -10   7  -1   -2.80    1.70
  10   7   1    1.70    1.10
 -10  -8   1   23.60    2.20
  10  -8  -1   26.00    2.30
  10  -8  -1   23.60    2.30
  10   8  -1   23.00    2.20
   9  -8  -1    0.50    0.90
   9  -8  -1    0.80    1.30
  -9  -8   1    0.60    1.20
   9   8  -1    1.10    0.70
  -9   8   1    1.10    0.40
   9   8  -1   -0.20    0.90
   9   8  -1    0.00    1.40
   8  -8  -1   16.50    1.60
  -8  -8   1   19.10    2.00
   8  -8  -1   15.40    1.50
   8   8  -1   16.50    1.50
   8   8  -1   16.20    1.30
   8   8  -1   15.00    1.50
  -8   8   1   17.20    1.00
  -8   8   1   15.10    1.00
  -7  -8   1   61.69    3.00
   7  -8  -1   61.79    3.00
  -7  -8   1   64.49    3.00
   7  -8  -1   62.39    2.60
  -7   8   1   68.49    2.80
   7   8  -1   65.99    3.10
   7   8  -1   61.89    2.60
  -7   8   1   61.29    2.50
  -7   8   1   61.09    2.40
   7   8  -1   63.49    2.70
  -6  -8   1  155.28    5.80
   6  -8  -1  156.08    5.60
   6  -8  -1  159.38    5.90
  -6  -8   1  153.68    5.90
  -6  -8   1  152.78    5.90
  -6   8   1  163.18    5.60
  -6   8   1  163.88    5.80
   6   8  -1  151.58    5.60
  -6   8   1  152.48    5.50
   6   8  -1  160.38    5.90
   6   8  -1  158.18    5.70
  -5  -8   1   -0.10    0.60
   5  -8  -1    1.40    0.40
   5  -8  -1    0.90    0.70
  -5  -8   1   -0.10    0.60
  -5  -8   1    0.20    0.60
   5  -8  -1    1.10    0.50
  -5  -8   1    0.70    0.70
  -5   8   1    1.90    0.50
   5   8  -1    0.50    0.60
  -5   8   1    1.00    0.40
   5   8  -1    1.30    0.60
  -5   8   1    1.70    0.70
   5   8  -1    1.70    0.60
  -5   8   1    1.50    0.60
  -5   8   1    2.00    0.60
  -4  -8   1  297.97   10.40
  -4  -8   1  296.47   10.50
  -4  -8   1  304.07   10.40
   4  -8  -1  303.67   10.30
   4  -8  -1  286.77   10.10
   4  -8  -1  294.17   10.40
  -4   8   1  293.07   10.30
  -4   8   1  313.17   10.40
   4   8  -1  304.07   10.40
  -4   8   1  293.77   10.30
  -4   8   1  284.27   10.20
   4   8  -1  295.07   10.50
   4   8  -1  304.87   10.40
   4   8  -1  295.67   10.40
  -4   8   1  304.07   10.30
  -3  -8   1    3.80    0.60
   3  -8  -1    4.60    0.60
   3  -8  -1    4.70    0.60
  -3  -8   1    3.50    0.70
  -3  -8   1    3.90    0.60
   3   8  -1    4.40    0.70
   3   8  -1    3.70    0.50
   3   8  -1    4.50    0.60
   3   8  -1    2.90    0.50
  -3   8   1    3.80    0.60
  -3   8   1    4.20    0.50
  -3   8   1    4.40    0.70
  -3   8   1    4.30    0.60
  -2  -8   1  301.37   10.50
  -2  -8   1  299.67   10.40
   2  -8  -1  294.97   10.40
   2  -8  -1  283.97   10.40
  -2  -8   1  313.57   10.50
   2  -8  -1  292.77   10.30
  -2   8   1  299.27   10.30
   2   8  -1  312.57   10.40
  -2   8   1  289.57   10.30
   2   8  -1  313.67   10.40
   2   8  -1  293.97   10.30
   2   8  -1  292.97   10.40
  -2   8   1  321.17   10.40
  -2   8   1  294.27   10.40
  -1  -8   1   32.60    1.70
   1  -8  -1   33.70    1.50
   1  -8  -1   31.80    1.60
   1  -8  -1   39.40    1.60
  -1  -8   1   36.70    1.60
   1  -8  -1   34.30    1.60
  -1  -8   1   32.80    1.60
   1   8  -1   33.50    1.60
  -1   8   1   38.50    1.60
  -1   8   1   34.00    1.60
   1   8  -1   36.40    1.60
   1   8  -1   34.60    1.40
  -1   8   1   33.90    1.60
  -1   8   1   33.30    1.50
   1   8  -1   35.40    1.50
   1   8  -1   34.40    1.50
   0  -8  -1  442.66   16.10
   0  -8  -1  497.55   16.10
   0  -8   1  496.75   16.10
   0  -8   1  439.16   16.00
   0  -8  -1  448.16   16.20
   0   8  -1  442.26   16.00
   0   8  -1  509.45   16.10
   0   8  -1  467.35   15.80
   0   8   1  468.85   16.10
   0   8  -1  482.05   16.00
   0   8   1  485.05   16.10
   0   8   1  478.55   16.00
   0   8   1  437.86   16.00
   0   8  -1  464.15   16.10
   1  -8   1   16.90    1.00
  -1  -8  -1   13.80    1.00
  -1  -8  -1   13.20    0.70
   1  -8   1   14.10    0.90
   1  -8   1   12.70    0.90
  -1  -8  -1   15.10    1.20
  -1  -8  -1   14.20    1.00
   1  -8   1   13.60    0.70
  -1   8  -1   15.20    1.00
   1   8   1   14.40    0.90
  -1   8  -1   14.20    0.90
  -1   8  -1   13.50    0.80
   1   8   1   13.80    1.10
   1   8   1   15.10    0.90
   1   8   1   13.10    0.70
  -1   8  -1   14.00    0.80
   1   8   1   14.60    0.90
   2  -8   1   58.69    2.30
  -2  -8  -1   60.49    2.20
   2  -8   1   60.29    2.40
  -2  -8  -1   63.69    2.40
  -2  -8  -1   54.29    2.40
  -2  -8  -1   60.09    2.80
   2   8   1   64.19    2.40
  -2   8  -1   62.79    2.30
   2   8   1   58.99    2.40
  -2   8  -1   56.59    2.30
   2   8   1   60.79    2.30
  -2   8  -1   57.69    2.40
   2   8   1   58.49    2.40
  -2   8  -1   63.59    2.10
  -2   8  -1   58.29    2.30
   2   8   1   61.39    2.50
  -3  -8  -1    0.80    0.40
  -3  -8  -1    0.80    0.60
   3  -8   1    1.40    0.50
   3  -8   1    0.50    0.40
  -3  -8  -1    0.80    0.80
  -3  -8  -1    0.90    0.50
  -3   8  -1    0.70    0.40
   3   8   1    0.20    0.40
   3   8   1    1.70    0.60
   3   8   1    0.80    0.40
  -3   8  -1    0.50    0.50
  -3   8  -1    0.70    0.50
  -3   8  -1    0.50    0.30
  -3   8  -1    0.50    0.20
   3   8   1   -0.10    0.50
  -3   8  -1    0.90    0.40
   3   8   1   -0.20    0.40
   4  -8   1   71.29    2.90
  -4  -8  -1   75.79    2.90
  -4  -8  -1   70.29    3.50
   4  -8   1   78.99    2.90
  -4  -8  -1   75.69    3.00
  -4  -8  -1   72.09    3.00
  -4   8  -1   66.89    2.80
   4   8   1   73.99    3.00
   4   8   1   75.79    2.90
   4   8   1   71.69    2.90
  -4   8  -1   76.79    2.90
   4   8   1   72.99    2.90
  -4   8  -1   72.99    2.70
  -4   8  -1   74.99    2.80
  -4   8  -1   70.29    3.00
  -4   8  -1   70.29    2.70
   4   8   1   75.79    2.90
  -4   8  -1   73.99    2.90
   5  -8   1  212.18    7.70
  -5  -8  -1  210.78    7.70
  -5  -8  -1  206.28    7.60
  -5  -8  -1  204.58    7.70
  -5   8  -1  218.08    7.50
   5   8   1  210.98    7.60
   5   8   1  213.98    7.70
   5   8   1  219.98    7.60
  -5   8  -1  219.18    7.40
  -5   8  -1  225.68    7.60
  -5   8  -1  207.88    7.40
  -5   8  -1  220.38    7.40
  -5   8  -1  214.68    7.60
  -6  -8  -1   51.09    2.50
   6  -8   1   46.10    2.50
  -6   8  -1   51.69    2.20
  -6   8  -1   48.30    1.90
   6   8   1   47.70    2.40
  -6   8  -1   54.29    2.20
   6   8   1   49.90    2.20
  -6   8  -1   49.50    1.90
  -6   8  -1   52.29    2.20
  -6   8  -1   51.49    2.20
   6   8   1   53.79    2.30
  -7  -8  -1    0.70    0.90
   7  -8   1    0.30    0.90
  -7   8  -1    0.40    0.30
  -7   8  -1    0.90    0.80
  -7   8  -1    0.20    0.60
   7   8   1    0.00    0.60
   7   8   1    0.00    0.80
   7   8   1    1.30    0.70
  -7   8  -1    1.10    0.30
  -7   8  -1    0.00    0.60
  -8  -8  -1    1.40    1.10
   8  -8   1    1.30    1.10
  -8  -8  -1    0.00    1.80
  -8   8  -1    0.80    0.70
   8   8   1    0.60    0.70
   8   8   1    1.10    1.00
   8   8   1    1.20    0.80
  -8   8  -1    0.80    1.10
  -9  -8  -1   41.10    4.30
  -9  -8  -1   48.70    3.00
   9   8   1   42.20    2.60
  -9   8  -1   41.70    2.10
  -9   8  -1   41.10    2.80
   9   8   1   41.20    2.30
   9   8   1   43.70    3.00
 -10  -8  -1    0.80    1.50
 -10  -8  -1   -1.00    2.80
  10  -8   1   -0.50    1.50
 -10   8  -1   -0.90    1.70
  10   8   1   -0.90    1.30
 -10  -9   1    1.20    1.60
  10  -9  -1   -2.40    1.60
  10   9  -1   -0.10    1.40
   9  -9  -1    8.30    1.60
   9  -9  -1    5.20    1.00
  -9  -9   1    5.90    1.50
  -9   9   1    6.30    0.60
   9   9  -1    6.10    1.20
   9   9  -1    7.40    1.20
   9   9  -1    8.50    1.50
  -8  -9   1   -0.20    1.00
   8  -9  -1   -0.20    0.70
   8  -9  -1    0.00    1.20
  -8   9   1   -0.10    0.60
   8   9  -1    0.70    0.90
   8   9  -1   -1.20    1.00
   8   9  -1    0.70    0.70
  -8   9   1    0.30    0.50
   7  -9  -1  114.59    4.60
  -7  -9   1  115.79    4.60
   7  -9  -1  108.49    4.10
  -7  -9   1  110.69    4.60
  -7   9   1  114.99    4.40
   7   9  -1  109.79    4.20
   7   9  -1  111.09    4.30
  -7   9   1  111.29    4.10
  -7   9   1  109.39    4.00
  -7   9   1  109.39    4.10
   7   9  -1  109.89    4.60
   6  -9  -1    4.90    0.60
  -6  -9   1    4.80    1.00
   6  -9  -1    5.20    1.00
  -6  -9   1    4.40    0.90
  -6   9   1    6.60    0.90
  -6   9   1    4.60    0.70
   6   9  -1    4.00    0.70
   6   9  -1    4.10    0.80
  -6   9   1    5.00    0.60
   6   9  -1    3.40    0.90
  -5  -9   1    1.80    0.80
  -5  -9   1    1.30    0.80
   5  -9  -1    2.00    0.60
   5  -9  -1    1.50    0.80
  -5   9   1    0.70    0.40
   5   9  -1    1.10    0.70
  -5   9   1   -0.10    0.60
  -5   9   1    1.70    0.50
   5   9  -1    1.50    0.70
   5   9  -1    1.40    0.80
   4  -9  -1    7.10    0.80
  -4  -9   1    8.10    0.90
  -4  -9   1   10.40    1.10
   4  -9  -1    7.30    0.70
  -4  -9   1    6.10    0.80
  -4   9   1    9.20    0.90
   4   9  -1    8.90    0.90
  -4   9   1    9.40    1.00
   4   9  -1    8.10    0.80
  -4   9   1   11.80    1.00
   4   9  -1    9.50    0.90
  -4   9   1    9.00    0.80
  -3  -9   1  254.17    9.40
  -3  -9   1  275.07    9.30
  -3  -9   1  256.67    9.30
   3  -9  -1  255.87    9.20
   3  -9  -1  277.47    9.20
   3   9  -1  261.57    9.20
  -3   9   1  274.87    9.30
  -3   9   1  260.37    9.20
   3   9  -1  256.67    9.20
   3   9  -1  275.87    9.20
   3   9  -1  257.47    9.30
  -3   9   1  261.97    9.10
  -3   9   1  263.77    9.10
   3   9  -1  259.87    9.30
  -2  -9   1   -0.10    0.50
   2  -9  -1   -0.20    0.40
   2  -9  -1    0.30    0.50
   2  -9  -1    0.30    0.50
  -2  -9   1    0.30    0.50
  -2  -9   1    0.30    0.60
   2   9  -1    0.10    0.40
   2   9  -1   -0.50    0.40
  -2   9   1   -0.30    0.40
  -2   9   1    0.90    0.50
   2   9  -1    0.50    0.40
   2   9  -1    0.00    0.50
  -2   9   1   -0.30    0.50
   2   9  -1   -0.10    0.30
  -2   9   1    0.50    0.50
  -2   9   1    0.50    0.40
  -1  -9   1  632.44   20.20
   1  -9  -1  607.24   20.20
   1  -9  -1  560.04   20.20
   1  -9  -1  573.54   20.10
   1  -9  -1  536.65   20.20
  -1  -9   1  552.04   20.10
  -1  -9   1  599.64   20.30
   1   9  -1  583.34   20.20
   1   9  -1  567.74   20.10
  -1   9   1  587.74   20.20
   1   9  -1  627.84   20.20
   1   9  -1  613.04   20.10
  -1   9   1  617.24   20.20
   1   9  -1  570.34   20.00
  -1   9   1  642.74   20.20
  -1   9   1  564.14   20.10
   0  -9   1   17.60    1.10
   0  -9   1   21.00    1.20
   0  -9   1   18.10    1.20
   0  -9  -1   19.70    1.20
   0  -9  -1   19.60    1.30
   0  -9  -1   18.60    1.30
   0   9   1   20.60    1.10
   0   9  -1   18.10    1.20
   0   9  -1   19.00    0.80
   0   9   1   19.20    1.10
   0   9  -1   17.10    1.00
   0   9   1   20.00    1.20
   0   9  -1   19.30    1.00
   0   9  -1   19.70    1.20
   0   9   1   20.10    1.30
   1  -9   1  476.45   17.30
   1  -9   1  478.25   17.40
  -1  -9  -1  476.05   17.40
   1  -9   1  558.04   17.50
   1  -9   1  476.35   17.20
  -1  -9  -1  531.25   17.40
   1   9   1  493.05   17.30
  -1   9  -1  530.35   17.30
   1   9   1  547.35   17.40
  -1   9  -1  484.45   17.30
  -1   9  -1  511.85   17.40
  -1   9  -1  531.65   17.40
   1   9   1  520.05   17.20
  -1   9  -1  491.25   17.10
   1   9   1  519.65   17.40
   1   9   1  496.15   17.50
   2  -9   1  458.95   15.50
  -2  -9  -1  460.45   15.90
   2  -9   1  433.16   15.40
  -2  -9  -1  447.06   15.60
  -2  -9  -1  459.85   15.50
  -2  -9  -1  459.05   15.30
   2   9   1  432.46   15.40
   2   9   1  433.66   15.60
  -2   9  -1  473.65   15.40
   2   9   1  461.25   15.50
  -2   9  -1  422.06   15.50
   2   9   1  461.35   15.50
  -2   9  -1  470.55   15.40
   2   9   1  452.95   15.30
  -2   9  -1  432.16   15.40
  -3  -9  -1  157.08    5.40
  -3  -9  -1  151.08    6.00
   3  -9   1  165.18    5.60
   3  -9   1  148.79    5.50
  -3  -9  -1  143.19    5.60
  -3  -9  -1  154.58    5.60
   3   9   1  156.38    5.40
  -3   9  -1  160.98    5.50
   3   9   1  144.39    5.50
  -3   9  -1  157.58    5.40
  -3   9  -1  152.18    5.50
  -3   9  -1  154.08    5.20
   3   9   1  147.79    5.50
  -3   9  -1  150.78    5.60
   3   9   1  153.78    5.60
   3   9   1  149.19    5.70
  -3   9  -1  150.18    5.40
   4  -9   1  145.29    5.40
  -4  -9  -1  147.49    6.10
   4  -9   1  149.09    5.40
  -4  -9  -1  147.49    5.60
  -4  -9  -1  153.18    5.40
  -4   9  -1  155.68    5.40
  -4   9  -1  145.29    5.40
  -4   9  -1  145.79    5.20
   4   9   1  150.58    5.40
   4   9   1  146.09    5.40
   4   9   1  143.89    5.60
  -4   9  -1  147.89    5.30
  -4   9  -1  151.78    5.20
  -5  -9  -1    6.10    1.50
  -5  -9  -1    5.30    0.90
   5  -9   1    6.10    0.90
   5   9   1    4.10    0.80
  -5   9  -1    6.60    0.60
   5   9   1    5.10    0.80
  -5   9  -1    6.50    0.70
  -5   9  -1    6.10    0.50
   5   9   1    5.70    0.80
  -5   9  -1    7.20    0.80
  -5   9  -1    6.80    0.80
  -6  -9  -1  131.29    5.50
  -6  -9  -1  142.39    6.30
   6  -9   1  135.99    5.40
  -6   9  -1  139.59    5.00
  -6   9  -1  143.09    5.30
  -6   9  -1  138.19    5.10
  -6   9  -1  145.79    5.20
   6   9   1  142.69    5.40
  -6   9  -1  148.69    5.10
  -6   9  -1  150.98    5.10
   6   9   1  137.49    5.30
  -6   9  -1  144.19    5.00
   6   9   1  144.89    5.20
   7  -9   1   10.60    1.30
  -7  -9  -1   14.70    2.40
  -7  -9  -1   12.20    1.40
  -7   9  -1   13.10    0.80
  -7   9  -1   11.30    1.30
   7   9   1   13.60    1.30
   7   9   1   12.30    1.30
   7   9   1   12.30    1.40
  -7   9  -1   12.30    0.80
  -7   9  -1   14.30    1.30
  -7   9  -1   13.30    1.20
  -8  -9  -1    3.40    2.10
  -8  -9  -1    3.40    1.20
   8  -9   1    4.60    1.20
  -8   9  -1    4.90    1.20
   8   9   1    3.80    1.10
   8   9   1    4.90    1.00
   8   9   1    3.80    0.80
  -8   9  -1    3.80    0.80
  -9  -9  -1    0.80    2.40
  -9  -9  -1    1.40    1.30
   9  -9   1   -0.50    1.30
   9   9   1   -0.30    1.00
  -9   9  -1   -1.70    0.70
  -9   9  -1    0.90    1.30
   9   9   1    0.60    1.20
  10  -9   1    9.20    1.70
 -10  -9  -1   11.20    3.50
 -10  -9  -1    8.90    1.70
  10   9   1    7.80    1.60
  10 -10  -1    1.30    1.70
 -10 -10   1    1.70    1.70
  10  10  -1    3.20    1.60
   9 -10  -1    3.00    1.60
  -9 -10   1    2.10    1.50
   9  10  -1    0.80    1.10
  -9  10   1    2.20    0.50
   9  10  -1    1.60    1.30
   8 -10  -1    2.20    1.50
  -8 -10   1    2.30    2.00
  -8  10   1    0.80    0.50
   8  10  -1    1.20    1.00
   8  10  -1    0.00    1.10
  -8  10   1    1.30    0.70
   8  10  -1    1.70    0.80
   7 -10  -1    0.40    1.10
  -7 -10   1    1.50    1.00
  -7  10   1    0.90    0.60
   7  10  -1    0.70    0.70
   7  10  -1    0.60    0.90
   7  10  -1    0.70    0.90
  -7  10   1   -0.80    0.60
  -7  10   1    0.50    0.50
   6 -10  -1    6.40    1.20
  -6 -10   1    5.10    1.10
  -6  10   1    5.40    0.70
   6  10  -1    5.30    1.00
  -6  10   1    5.70    0.60
   6  10  -1    5.80    0.80
   6  10  -1    5.00    1.00
  -6  10   1    7.80    1.10
   6  10  -1    7.30    0.90
  -6  10   1    6.10    0.70
   5 -10  -1   -1.10    0.80
  -5 -10   1   -0.80    0.70
  -5 -10   1    0.80    0.90
   5  10  -1   -0.10    0.80
  -5  10   1   -0.50    0.60
  -5  10   1    0.00    0.40
  -5  10   1    1.10    0.60
   5  10  -1   -1.60    0.70
  -5  10   1    0.40    0.50
   5  10  -1   -0.30    0.70
  -4 -10   1   11.30    1.10
   4 -10  -1   13.50    1.10
  -4 -10   1   11.60    1.30
   4 -10  -1   12.90    1.10
  -4  10   1   10.40    1.10
   4  10  -1   11.00    1.10
  -4  10   1   12.60    1.20
  -4  10   1   12.40    1.10
   4  10  -1   11.90    1.20
   4  10  -1   11.30    1.20
  -4  10   1   11.00    0.90
  -4  10   1   11.40    0.80
  -3 -10   1  140.69    5.20
   3 -10  -1  142.19    5.20
   3 -10  -1  135.39    5.20
  -3  10   1  146.19    5.20
  -3  10   1  135.39    5.00
   3  10  -1  141.09    5.20
  -3  10   1  139.69    5.10
   3  10  -1  137.19    5.10
  -3  10   1  144.09    5.10
   3  10  -1  139.69    5.30
  -3  10   1  139.19    4.90
   3  10  -1  142.19    5.10
  -2 -10   1   43.30    2.30
   2 -10  -1   44.20    1.80
   2 -10  -1   44.20    2.00
  -2 -10   1   45.90    2.10
   2 -10  -1   45.80    2.10
  -2 -10   1   41.10    2.00
  -2  10   1   42.90    1.90
   2  10  -1   46.60    1.90
   2  10  -1   43.10    2.10
   2  10  -1   41.70    1.90
   2  10  -1   44.70    2.00
  -2  10   1   44.60    2.00
  -2  10   1   48.60    2.00
  -2  10   1   44.30    2.00
  -1 -10   1   -0.80    0.50
   1 -10  -1    0.70    0.50
   1 -10  -1   -0.10    0.50
  -1 -10   1   -0.10    0.60
   1 -10  -1    0.10    0.50
   1 -10  -1    1.30    0.60
  -1 -10   1    0.00    0.50
   1  10  -1   -0.50    0.50
   1  10  -1   -0.10    0.40
  -1  10   1    0.30    0.40
   1  10  -1    0.30    0.50
   1  10  -1    1.00    0.60
  -1  10   1    0.10    0.40
  -1  10   1    0.20    0.50
  -1  10   1    0.40    0.60
   1  10  -1    0.30    0.30
   0 -10   1  231.18    8.40
   0 -10  -1  236.68    8.40
   0 -10  -1  229.98    8.60
   0 -10   1  230.58    8.40
   0 -10  -1  222.28    8.40
   0 -10   1  237.68    8.40
   0  10  -1  231.08    8.10
   0  10   1  255.27    8.40
   0  10  -1  229.78    8.30
   0  10  -1  240.98    8.40
   0  10   1  242.98    8.40
   0  10  -1  236.58    8.40
   0  10  -1  250.27    8.30
   0  10   1  238.48    8.30
   0  10   1  242.68    8.40
  -1 -10  -1   12.70    1.50
  -1 -10  -1   10.60    1.00
  -1 -10  -1   10.70    1.10
   1 -10   1   11.30    1.00
   1 -10   1    9.60    1.10
   1 -10   1   12.00    1.10
   1 -10   1   10.30    0.70
   1  10   1   10.60    0.60
   1  10   1    9.50    1.00
  -1  10  -1   11.40    0.90
  -1  10  -1   11.60    1.20
   1  10   1   11.50    1.00
  -1  10  -1   10.20    0.90
   1  10   1   11.10    1.20
   1  10   1   11.60    1.00
  -1  10  -1   13.90    1.00
  -2 -10  -1    0.50    0.60
   2 -10   1    1.20    0.60
   2 -10   1    1.20    0.60
  -2 -10  -1   -0.10    0.50
  -2 -10  -1    0.20    0.90
   2  10   1    0.40    0.50
   2  10   1    0.70    0.30
  -2  10  -1    0.80    0.50
  -2  10  -1   -0.10    0.40
   2  10   1    0.70    0.50
   2  10   1    0.40    0.60
  -2  10  -1    0.60    0.40
   2  10   1    1.40    0.60
  -2  10  -1    0.60    0.60
  -3 -10  -1    2.00    0.70
   3 -10   1    1.50    0.50
  -3 -10  -1    1.60    0.50
   3 -10   1    1.50    0.60
  -3 -10  -1    2.60    1.10
  -3  10  -1    2.00    0.50
  -3  10  -1    2.00    0.60
  -3  10  -1    2.20    0.60
   3  10   1    1.10    0.50
  -3  10  -1    2.90    0.60
   3  10   1    2.10    0.60
   3  10   1    1.70    0.80
   4 -10   1   54.69    2.60
   4 -10   1   64.39    2.60
  -4 -10  -1   57.99    2.70
  -4 -10  -1   59.19    3.30
  -4 -10  -1   58.29    2.40
   4  10   1   56.49    2.50
  -4  10  -1   58.49    2.40
  -4  10  -1   59.59    2.50
  -4  10  -1   57.39    2.10
  -4  10  -1   59.89    2.50
   4  10   1   58.79    2.50
   4  10   1   57.19    2.70
  -4  10  -1   57.29    2.30
   5 -10   1   44.20    2.30
  -5 -10  -1   41.30    3.10
  -5 -10  -1   45.30    2.40
  -5  10  -1   45.90    2.10
  -5  10  -1   44.70    1.90
   5  10   1   43.70    2.20
  -5  10  -1   43.70    1.80
  -5  10  -1   46.20    2.20
   5  10   1   40.90    2.10
  -5  10  -1   46.40    1.80
  -6 -10  -1   32.20    2.30
   6 -10   1   34.40    2.20
  -6 -10  -1   34.90    3.20
  -6  10  -1   32.70    1.50
   6  10   1   33.80    2.10
  -6  10  -1   35.30    1.90
  -6  10  -1   35.20    1.60
   6  10   1   35.40    1.90
  -6  10  -1   37.30    2.10
  -6  10  -1   35.80    1.60
   6  10   1   35.30    1.90
  -7 -10  -1   -0.40    1.70
   7 -10   1    0.10    1.00
  -7 -10  -1    0.20    1.00
   7  10   1    0.10    0.90
  -7  10  -1   -0.10    0.40
   7  10   1    1.50    0.80
  -7  10  -1    0.00    0.70
  -7  10  -1    0.60    0.70
   7  10   1   -0.20    0.70
  -7  10  -1    1.00    0.40
  -7  10  -1   -0.40    0.60
   8 -10   1   -1.50    1.10
  -8  10  -1    0.90    0.90
   8  10   1    1.80    0.90
   8  10   1    0.90    1.00
   8  10   1   -0.50    1.10
  -8  10  -1    0.10    0.80
  -9 -10  -1   13.90    1.80
   9 -10   1   13.70    1.80
  -9 -10  -1   19.60    3.60
  -9  10  -1   15.90    1.60
   9  10   1   17.60    1.80
   9  10   1   18.30    2.10
  10 -10   1    3.90    1.70
 -10 -10  -1    7.80    3.30
 -10 -10  -1    5.40    1.90
  10  10   1    5.20    1.60
  -9 -11   1   31.30    3.00
   9 -11  -1   35.30    3.30
   9  11  -1   33.10    2.60
  -9  11   1   26.00    1.50
   9  11  -1   32.40    2.90
   8 -11  -1    2.30    1.50
  -8 -11   1    3.20    1.40
   8  11  -1    2.10    1.30
   8  11  -1    3.40    0.90
   8  11  -1    3.00    1.10
  -8  11   1    3.40    0.60
  -8  11   1    2.50    0.80
  -7 -11   1    0.20    1.10
   7 -11  -1    3.30    1.30
   7  11  -1    2.00    1.00
   7  11  -1    1.90    1.00
  -7  11   1    1.20    0.60
  -7  11   1    1.70    0.70
   7  11  -1    2.50    0.80
   6 -11  -1    0.90    1.00
  -6 -11   1   -0.60    0.90
  -6  11   1    0.70    0.70
  -6  11   1    0.20    0.60
   6  11  -1    0.40    0.80
  -6  11   1    1.00    0.70
   6  11  -1   -0.60    0.60
  -6  11   1    0.00    0.50
   6  11  -1    0.00    0.80
   6  11  -1    0.30    0.90
   5 -11  -1  214.28    8.10
  -5 -11   1  221.38    8.30
   5 -11  -1  227.98    8.30
  -5  11   1  232.38    8.10
   5  11  -1  235.08    8.10
   5  11  -1  225.48    8.30
  -5  11   1  226.98    7.90
  -5  11   1  230.08    8.10
   5  11  -1  228.58    8.10
  -5  11   1  220.88    7.80
   4 -11  -1    6.10    0.80
  -4 -11   1    5.20    0.90
   4 -11  -1    5.60    1.00
  -4  11   1    4.50    0.60
  -4  11   1    3.30    0.70
   4  11  -1    3.30    0.70
   4  11  -1    4.60    0.90
  -4  11   1    4.60    0.70
   4  11  -1    3.20    0.90
  -3 -11   1    2.90    0.70
   3 -11  -1    3.30    0.80
  -3 -11   1    4.00    1.20
   3 -11  -1    2.30    0.70
   3  11  -1    2.10    0.60
  -3  11   1    2.80    0.70
  -3  11   1    2.60    0.60
  -3  11   1    3.30    0.60
  -3  11   1    2.90    0.70
   3  11  -1    2.10    0.80
   3  11  -1    2.60    0.70
   2 -11  -1   19.50    1.50
   2 -11  -1   23.20    1.10
  -2 -11   1   23.40    1.60
   2 -11  -1   22.90    1.50
  -2 -11   1   22.70    1.90
   2  11  -1   23.00    1.40
  -2  11   1   22.60    1.30
  -2  11   1   22.50    1.40
  -2  11   1   21.30    1.40
  -2  11   1   23.90    1.50
   2  11  -1   24.00    1.60
   2  11  -1   24.40    1.40
   2  11  -1   22.30    1.20
   1 -11  -1  466.45   16.40
   1 -11  -1  442.56   16.30
  -1 -11   1  463.25   16.30
   1 -11  -1  464.05   16.20
   1 -11  -1  451.45   16.30
   1  11  -1  461.55   16.00
  -1  11   1  503.15   16.30
   1  11  -1  458.85   16.20
  -1  11   1  467.35   16.20
   1  11  -1  472.95   16.40
   1  11  -1  496.75   16.30
   1  11  -1  498.85   16.20
  -1  11   1  482.85   16.30
  -1  11   1  480.35   16.30
   0 -11   1  129.59    5.00
   0 -11  -1  135.09    5.20
   0 -11  -1  131.69    5.10
   0 -11   1  130.89    5.00
   0  11  -1  133.59    4.60
   0  11  -1  133.59    4.90
   0  11  -1  141.89    4.90
   0  11  -1  133.29    5.00
   0  11   1  130.89    5.10
   0  11  -1  142.39    5.00
   0  11   1  139.09    5.00
   0  11   1  129.79    5.00
   0  11   1  133.89    4.90
   1 -11   1  288.77   10.60
  -1 -11  -1  300.17   10.90
   1 -11   1  296.37   10.40
  -1 -11  -1  292.77   10.70
   1 -11   1  295.77   10.50
  -1  11  -1  317.27   10.50
   1  11   1  307.27   10.70
   1  11   1  311.37   10.60
  -1  11  -1  310.17   10.60
   1  11   1  303.37   10.60
   1  11   1  300.87   10.50
  -1  11  -1  296.07   10.60
  -1  11  -1  302.37   10.50
   1  11   1  309.87   10.30
  -2 -11  -1  123.49    5.20
   2 -11   1  122.89    4.60
  -2 -11  -1  117.99    4.80
  -2  11  -1  128.69    4.60
  -2  11  -1  127.39    4.60
   2  11   1  127.29    4.40
   2  11   1  119.29    4.60
  -2  11  -1  123.69    4.70
   2  11   1  121.79    4.80
  -2  11  -1  133.39    4.60
  -3 -11  -1  190.78    7.60
  -3 -11  -1  180.88    7.10
   3 -11   1  203.18    7.00
   3  11   1  193.38    7.20
   3  11   1  189.48    6.90
  -3  11  -1  197.68    6.90
   3  11   1  197.18    6.80
  -3  11  -1  188.38    6.80
  -3  11  -1  198.18    7.00
  -3  11  -1  196.88    6.90
   4 -11   1  148.79    5.70
  -4 -11  -1  152.08    5.60
  -4 -11  -1  158.28    6.50
  -4 -11  -1  145.49    5.80
  -4  11  -1  158.18    5.70
   4  11   1  153.68    5.60
  -4  11  -1  156.98    5.50
   4  11   1  151.58    5.90
  -4  11  -1  151.48    5.70
  -4  11  -1  161.68    5.70
   4  11   1  155.98    5.70
  -5 -11  -1    3.40    1.00
   5 -11   1    2.90    0.90
  -5 -11  -1    4.70    1.70
  -5  11  -1    3.90    0.70
  -5  11  -1    2.80    0.60
  -5  11  -1    2.30    0.80
  -5  11  -1    4.00    0.70
  -5  11  -1    3.20    0.40
   5  11   1    2.70    0.70
   5  11   1    2.20    0.70
  -6 -11  -1   13.00    1.50
  -6 -11  -1   18.90    2.50
   6 -11   1   11.90    1.30
   6  11   1   14.40    1.30
  -6  11  -1   14.20    1.50
  -6  11  -1   13.80    1.00
   6  11   1   14.50    1.40
   6  11   1   13.90    1.50
  -6  11  -1   15.80    1.10
  -6  11  -1   12.90    1.00
  -7 -11  -1    4.50    1.30
  -7 -11  -1    2.10    2.10
   7 -11   1    4.00    1.20
  -7  11  -1    4.10    0.90
  -7  11  -1    5.10    0.60
   7  11   1    3.90    1.00
  -7  11  -1    5.60    0.60
   7  11   1    4.70    1.10
   7  11   1    5.30    1.00
  -8 -11  -1   17.30    3.00
   8 -11   1   15.40    1.80
  -8 -11  -1   17.10    1.90
   8  11   1   19.20    1.90
   8  11   1   17.10    1.90
  -8  11  -1   18.00    1.70
   8  11   1   17.00    1.70
  -8  11  -1   17.40    1.00
  -9 -11  -1   21.00    2.30
  -9 -11  -1   22.10    3.80
   9 -11   1   21.90    2.20
   9  11   1   22.60    2.20
   9  11   1   19.00    1.90
  -9  11  -1   18.40    2.00
   9 -12  -1   -0.90    1.70
  -9 -12   1   -1.30    1.70
  -9 -12   1   -1.10    2.80
   9  12  -1    0.50    1.40
  -9  12   1    0.50    0.70
  -8 -12   1    0.30    2.40
  -8 -12   1    0.40    1.40
   8 -12  -1    1.50    1.50
  -8  12   1   -0.10    0.80
   8  12  -1   -1.70    1.00
   8  12  -1   -0.40    1.40
  -8  12   1   -0.10    0.70
   8  12  -1   -0.40    1.10
   7 -12  -1   14.80    2.20
  -7 -12   1   11.20    1.80
  -7  12   1   13.00    1.20
  -7  12   1   10.90    1.10
   7  12  -1   12.40    1.40
   7  12  -1   13.20    1.20
   7  12  -1   12.50    1.30
  -6 -12   1   78.19    3.70
   6 -12  -1   75.49    3.60
  -6  12   1   75.29    3.20
   6  12  -1   77.89    3.40
   6  12  -1   75.89    3.70
   6  12  -1   79.69    3.40
  -6  12   1   74.89    3.00
   5 -12  -1    2.10    1.00
  -5 -12   1    0.70    1.00
   5  12  -1    1.10    0.80
  -5  12   1    1.00    0.70
   5  12  -1    1.90    1.00
  -5  12   1    2.40    0.80
   5  12  -1    2.10    0.90
  -5  12   1    1.20    0.60
  -4 -12   1   40.10    3.00
   4 -12  -1   41.10    2.30
  -4 -12   1   43.80    2.40
   4  12  -1   40.30    2.10
  -4  12   1   44.10    2.20
  -4  12   1   43.20    2.00
   4  12  -1   39.00    2.20
   4  12  -1   44.70    2.50
  -4  12   1   43.00    2.10
  -3 -12   1   30.00    2.00
  -3 -12   1   29.90    2.40
   3 -12  -1   30.50    1.90
   3  12  -1   33.20    1.80
   3  12  -1   29.40    2.00
  -3  12   1   30.10    1.60
   3  12  -1   30.80    1.60
  -3  12   1   32.50    1.80
  -3  12   1   31.60    1.80
  -2 -12   1    7.30    1.30
   2 -12  -1    6.90    0.90
  -2 -12   1    6.30    1.00
   2 -12  -1    6.90    0.70
   2  12  -1    5.30    0.90
  -2  12   1    5.60    0.90
   2  12  -1    7.30    0.90
  -2  12   1    5.10    0.80
   2  12  -1    6.40    0.60
  -2  12   1    6.00    0.70
  -2  12   1    7.30    0.90
   1 -12  -1   34.40    1.80
  -1 -12   1   31.30    2.00
   1 -12  -1   30.50    1.90
  -1 -12   1   30.70    1.90
   1 -12  -1   32.70    1.70
   1  12  -1   32.90    1.30
  -1  12   1   33.30    1.80
  -1  12   1   30.70    1.60
   1  12  -1   31.40    1.80
   1  12  -1   30.40    1.70
   1  12  -1   32.80    1.90
   1  12  -1   36.60    2.50
  -1  12   1   34.90    1.90
  -1  12   1   29.90    1.80
   0 -12   1   13.80    1.40
   0 -12   1   14.10    1.30
   0 -12  -1   15.00    1.50
   0  12   1   14.20    1.40
   0  12  -1   13.60    0.60
   0  12  -1   13.70    1.10
   0  12   1   15.60    1.40
   0  12  -1   14.40    1.30
   0  12   1   12.80    1.20
   0  12  -1   10.40    1.20
   0  12  -1   12.90    1.20
   1 -12   1    1.40    0.70
   1 -12   1    1.80    0.40
  -1 -12  -1    1.60    0.80
  -1 -12  -1    2.90    1.10
   1 -12   1    1.20    0.60
  -1  12  -1    0.80    0.50
  -1  12  -1    1.40    0.60
   1  12   1    0.90    0.70
  -1  12  -1    1.40    0.70
   1  12   1    0.90    0.70
  -1  12  -1    1.00    0.70
  -2 -12  -1    8.60    1.50
  -2 -12  -1    8.70    1.10
   2 -12   1    8.20    0.90
   2  12   1    9.50    1.10
  -2  12  -1    8.00    1.00
  -2  12  -1    7.90    0.80
  -2  12  -1    9.50    1.00
   2  12   1    7.60    0.80
   2  12   1    8.00    0.80
  -2  12  -1    6.60    0.70
  -3 -12  -1   52.69    3.20
   3 -12   1   49.99    2.40
  -3 -12  -1   51.09    2.60
  -3  12  -1   55.49    2.30
   3  12   1   52.39    2.40
   3  12   1   51.99    2.20
  -3  12  -1   54.79    2.50
  -3  12  -1   50.49    2.30
   3  12   1   47.50    2.70
  -3  12  -1   51.19    2.20
   4 -12   1   16.40    1.60
  -4 -12  -1   15.40    1.70
  -4 -12  -1   15.00    2.10
  -4  12  -1   14.70    1.60
  -4  12  -1   14.10    1.30
  -4  12  -1   14.50    1.40
   4  12   1   14.40    1.30
  -4  12  -1   15.20    1.10
   4  12   1   13.00    1.40
   4  12   1   14.30    1.50
  -5 -12  -1   -0.10    0.90
  -5 -12  -1   -0.30    1.60
   5 -12   1    0.50    0.90
  -5  12  -1    0.20    0.50
  -5  12  -1   -0.60    0.70
  -5  12  -1    0.80    0.70
   5  12   1    0.90    0.80
   5  12   1    0.90    0.70
  -6 -12  -1   20.50    2.80
   6 -12   1   19.50    2.00
  -6 -12  -1   17.20    1.70
   6  12   1   19.50    1.70
   6  12   1   17.20    1.40
   6  12   1   16.20    1.60
  -6  12  -1   17.50    1.20
  -6  12  -1   16.20    1.70
  -6  12  -1   20.10    1.30
   7 -12   1   -0.80    1.20
  -7 -12  -1   -0.40    2.10
   7  12   1    0.50    1.00
   7  12   1   -0.40    0.90
  -7  12  -1    0.10    0.50
  -7  12  -1   -0.20    0.80
   7  12   1    1.10    0.90
  -8 -12  -1    1.90    1.50
  -8 -12  -1    0.40    2.60
   8 -12   1   -0.20    1.40
  -8  12  -1    0.50    1.00
   8  12   1   -0.30    1.10
   8  12   1    1.90    1.20
   8  12   1    0.60    1.40
  -8  12  -1    0.90    0.50
  -9 -12  -1   22.40    2.40
  -9 -12  -1   28.10    4.20
   9 -12   1   26.40    2.40
   9  12   1   26.30    2.80
  -8 -13   1    4.60    2.70
   8 -13  -1    4.70    1.80
  -8 -13   1    6.40    1.60
   8  13  -1    3.40    1.40
   8  13  -1    2.90    1.20
  -8  13   1    4.00    0.80
   8  13  -1    2.50    1.40
  -8  13   1    4.30    1.10
   7 -13  -1    1.60    1.50
  -7 -13   1    2.40    1.40
   7  13  -1    0.90    1.10
   7  13  -1    2.40    1.00
  -7  13   1    1.00    0.70
  -7  13   1    1.10    0.90
   7  13  -1    1.40    1.10
   6 -13  -1    1.00    1.20
  -6 -13   1    0.60    1.20
  -6 -13   1    1.20    1.90
   6  13  -1    1.60    1.00
   6  13  -1    1.20    0.90
  -6  13   1    0.40    0.80
  -6  13   1    0.40    0.60
   6  13  -1    0.80    1.20
  -5 -13   1    2.10    1.10
   5 -13  -1    3.20    1.10
  -5 -13   1    3.40    1.80
   5  13  -1    2.20    1.10
  -5  13   1    4.80    0.80
  -5  13   1    2.60    0.70
   5  13  -1    3.70    0.90
   5  13  -1    1.50    0.90
  -5  13   1    2.50    0.90
  -4 -13   1    1.60    1.00
   4 -13  -1    1.20    0.90
  -4 -13   1    1.20    1.50
   4  13  -1    0.60    0.70
   4  13  -1    0.30    0.90
  -4  13   1    0.90    0.80
   4  13  -1    0.50    1.00
  -4  13   1    1.10    0.60
  -4  13   1    1.70    0.80
  -3 -13   1  109.39    4.90
  -3 -13   1  109.29    4.40
   3 -13  -1  106.79    4.30
   3  13  -1  108.29    4.00
  -3  13   1  108.69    4.20
  -3  13   1  107.29    4.30
   3  13  -1  107.79    4.20
  -3  13   1  104.69    4.10
   3  13  -1  103.79    4.50
   2 -13  -1   25.00    1.20
   2 -13  -1   22.60    1.70
  -2 -13   1   26.10    2.20
  -2 -13   1   24.00    1.90
  -2  13   1   22.30    1.40
  -2  13   1   23.00    1.80
   2  13  -1   24.70    1.90
   2  13  -1   26.00    1.60
  -2  13   1   24.30    1.70
   2  13  -1   25.00    1.30
   1 -13  -1   19.10    1.70
  -1 -13   1   19.20    1.70
  -1 -13   1   18.20    1.80
   1 -13  -1   18.80    1.30
   1 -13  -1   18.40    1.50
   1  13  -1   20.00    1.70
  -1  13   1   18.50    1.40
   1  13  -1   17.70    1.40
  -1  13   1   21.40    1.40
  -1  13   1   22.60    1.70
   1  13  -1   20.10    0.90
   0 -13  -1   31.50    1.80
   0 -13  -1   29.20    2.00
   0 -13   1   30.20    1.90
   0 -13   1   32.20    1.80
   0 -13  -1   28.90    2.10
   0  13  -1   34.00    2.70
   0  13   1   28.70    2.00
   0  13  -1   28.90    1.70
   0  13   1   29.00    1.70
   0  13  -1   31.50    2.00
  -1 -13  -1   39.00    2.40
  -1 -13  -1   40.70    2.70
   1 -13   1   40.60    2.20
   1 -13   1   42.20    2.10
  -1  13  -1   37.60    1.90
  -1  13  -1   43.70    2.10
   1  13   1   45.00    2.10
  -1  13  -1   40.80    2.30
   1  13   1   44.30    2.40
  -1  13  -1   42.80    2.00
  -2 -13  -1    2.40    1.30
   2 -13   1    1.20    0.80
  -2 -13  -1    1.40    0.90
  -2  13  -1    0.30    0.60
  -2  13  -1    1.90    0.80
   2  13   1    0.80    0.60
   2  13   1    1.50    0.90
   2  13   1    2.30    0.80
  -2  13  -1    1.20    0.80
  -2  13  -1    1.70    0.70
   3 -13   1   29.50    1.90
  -3 -13  -1   31.90    2.80
  -3 -13  -1   27.40    2.20
   3  13   1   27.60    2.20
  -3  13  -1   26.50    1.70
  -3  13  -1   23.60    1.60
   3  13   1   28.00    1.50
   3  13   1   30.80    1.80
  -3  13  -1   28.40    1.50
  -3  13  -1   28.60    2.00
   4 -13   1  126.39    4.90
  -4 -13  -1  125.29    5.10
  -4 -13  -1  126.69    5.80
  -4  13  -1  124.39    4.90
  -4  13  -1  120.49    4.60
   4  13   1  120.89    4.80
   4  13   1  125.09    4.70
  -4  13  -1  129.69    4.80
   4  13   1  121.69    5.10
  -5 -13  -1   56.39    3.10
   5 -13   1   55.29    2.90
  -5 -13  -1   55.29    4.00
  -5  13  -1   53.19    2.80
  -5  13  -1   57.09    2.50
  -5  13  -1   52.59    2.30
   5  13   1   56.39    2.60
   5  13   1   56.59    2.70
  -6 -13  -1    4.80    2.30
  -6 -13  -1    5.20    1.40
   6 -13   1    2.90    1.20
   6  13   1    4.70    1.10
  -6  13  -1    2.90    1.00
  -6  13  -1    4.20    0.70
   6  13   1    4.50    1.10
   6  13   1    2.40    0.90
  -7 -13  -1    4.30    2.90
   7 -13   1    4.50    1.50
  -7 -13  -1    6.90    1.60
   7  13   1    5.70    1.20
   7  13   1    4.00    1.10
  -7  13  -1    6.30    0.80
  -7  13  -1    4.80    1.10
   7  13   1    5.10    1.20
  -8 -13  -1   47.60    3.50
   8 -13   1   53.99    3.50
  -8 -13  -1   47.10    5.30
  -8  13  -1   46.90    2.10
  -8  13  -1   47.60    2.80
   8  13   1   47.30    2.80
   8  13   1   50.69    3.10
   8  13   1   44.50    3.00
   8 -14  -1   -0.50    1.70
  -8 -14   1    0.10    1.60
  -8 -14   1   -0.70    2.80
   8  14  -1   -0.30    1.40
   8  14  -1   -0.20    1.30
   7 -14  -1    0.30    1.50
  -7 -14   1    1.70    1.50
  -7 -14   1    4.90    2.70
   7  14  -1    0.80    1.20
  -7  14   1    1.80    0.80
   7  14  -1    3.10    1.30
  -7  14   1    3.50    1.10
   7  14  -1    0.90    1.10
   6 -14  -1    5.70    1.40
  -6 -14   1    8.00    2.50
  -6 -14   1    6.10    2.50
   6  14  -1    7.60    1.50
  -6  14   1    6.90    0.90
   6  14  -1    3.90    1.10
  -6  14   1    5.60    1.10
   6  14  -1    6.60    1.30
  -5 -14   1    2.20    1.90
  -5 -14   1    1.80    1.30
   5 -14  -1    3.70    1.20
   5  14  -1    3.40    0.90
   5  14  -1    3.00    1.30
  -5  14   1    3.20    1.00
  -5  14   1    1.30    0.80
   5  14  -1    1.90    1.00
  -4 -14   1   31.60    3.10
  -4 -14   1   33.20    2.40
   4 -14  -1   33.40    2.30
  -4  14   1   34.20    2.00
   4  14  -1   32.00    1.90
  -4  14   1   32.00    2.20
   4  14  -1   28.90    2.00
  -4  14   1   31.20    1.80
   4  14  -1   27.60    2.40
  -3 -14   1    3.20    1.10
  -3 -14   1    6.10    1.60
   3 -14  -1    3.60    1.00
   3  14  -1    5.20    1.20
   3  14  -1    4.70    1.00
  -3  14   1    6.00    0.90
  -3  14   1    4.70    1.00
   3  14  -1    5.10    0.70
  -3  14   1    4.80    0.90
  -2 -14   1   12.70    1.70
   2 -14  -1    8.90    1.10
  -2 -14   1   10.90    1.30
  -2  14   1    8.90    1.10
  -2  14   1   10.70    1.10
   2  14  -1   10.90    1.00
  -2  14   1   10.70    1.00
   2  14  -1   10.70    1.20
   2  14  -1   10.60    1.40
  -1 -14   1   34.70    2.20
   1 -14  -1   35.50    2.00
   1 -14  -1   35.40    1.80
  -1 -14   1   35.20    2.40
   1 -14  -1   37.00    2.30
   1  14  -1   36.50    2.00
   1  14  -1   35.60    1.40
  -1  14   1   31.50    2.20
   1  14  -1   31.70    2.30
  -1  14   1   33.90    1.90
   0 -14  -1   23.50    2.10
   0 -14   1   27.20    2.00
   0 -14  -1   25.80    1.70
   0 -14   1   27.40    1.70
   0 -14   1   25.10    1.70
   0 -14  -1   26.10    2.10
   0  14  -1   24.20    1.70
   0  14  -1   26.70    2.00
   0  14   1   24.60    1.70
   0  14   1   25.30    2.00
   1 -14   1   20.60    1.70
  -1 -14  -1   23.30    2.00
   1 -14   1   22.80    1.80
  -1 -14  -1   21.70    2.30
   1  14   1   20.60    1.50
   1  14   1   22.60    2.00
  -1  14  -1   22.20    1.90
  -1  14  -1   21.10    1.50
  -2 -14  -1   47.10    2.70
   2 -14   1   49.50    2.50
  -2 -14  -1   47.40    3.20
  -2  14  -1   51.59    2.40
   2  14   1   48.70    2.00
   2  14   1   51.79    2.40
  -2  14  -1   50.89    2.60
   2  14   1   52.79    2.80
  -2  14  -1   45.40    2.30
   3 -14   1   28.40    2.00
  -3 -14  -1   23.80    2.20
  -3 -14  -1   30.20    3.00
  -3  14  -1   27.90    1.70
   3  14   1   27.20    1.50
  -3  14  -1   29.90    2.10
  -3  14  -1   32.40    1.90
   3  14   1   27.60    2.30
   3  14   1   27.60    1.90
   4 -14   1   95.69    4.20
  -4 -14  -1  101.09    4.50
  -4 -14  -1  102.59    5.20
   4  14   1   93.79    4.40
   4  14   1  101.09    4.10
  -4  14  -1   97.39    3.80
  -4  14  -1   97.99    4.20
  -4  14  -1   99.99    4.10
   4  14   1   98.79    3.80
  -5 -14  -1   28.30    3.60
   5 -14   1   28.30    2.40
  -5 -14  -1   27.50    2.60
   5  14   1   31.60    1.90
  -5  14  -1   28.00    2.20
  -5  14  -1   28.90    1.70
   5  14   1   30.20    2.10
  -6 -14  -1    7.10    2.60
  -6 -14  -1    8.30    1.60
   6  14   1    7.80    1.20
  -6  14  -1    8.10    0.90
   6  14   1    7.80    1.10
  -6  14  -1    6.60    1.20
   6  14   1    8.10    1.30
  -7 -14  -1   10.20    3.10
   7 -14   1    5.90    1.60
  -7 -14  -1    6.20    1.80
  -7  14  -1    6.10    1.20
  -7  14  -1    6.30    0.80
   7  14   1    6.90    1.40
   7  14   1    5.90    1.20
   7  14   1    6.40    1.40
   8 -14   1   -0.60    1.60
  -8 -14  -1    1.90    1.80
  -8 -14  -1    3.40    3.20
   8  14   1    3.70    1.50
   8  14   1    2.30    1.50
  -8  14  -1    1.10    1.20
   8  14   1   -0.40    1.30
  -8  14  -1    2.70    0.80
   7 -15  -1   13.20    2.10
  -7 -15   1   15.40    3.30
  -7 -15   1   13.30    2.00
   7  15  -1   13.50    1.70
   7  15  -1   17.00    1.80
  -7  15   1   14.50    1.60
  -7  15   1   16.20    1.60
  -6 -15   1    3.70    2.50
   6 -15  -1    3.90    1.50
  -6 -15   1    5.90    1.60
  -6  15   1    4.60    1.20
   6  15  -1    2.90    1.10
   6  15  -1    3.80    1.40
   6  15  -1    3.30    1.30
  -5 -15   1   11.10    1.70
   5 -15  -1   13.20    1.70
  -5 -15   1   13.10    2.50
   5  15  -1    9.60    1.40
  -5  15   1    9.90    1.10
   5  15  -1   10.00    1.80
  -5  15   1    8.60    1.30
   5  15  -1    7.60    1.10
  -4 -15   1    1.10    1.30
  -4 -15   1    1.80    1.90
   4 -15  -1    3.00    1.20
   4  15  -1    2.80    1.10
  -4  15   1    1.60    0.80
   4  15  -1    0.40    1.20
   4  15  -1    1.70    0.80
  -4  15   1    1.30    1.00
  -3 -15   1   40.60    2.70
   3 -15  -1   47.30    2.60
  -3 -15   1   40.00    3.30
  -3  15   1   39.50    2.10
  -3  15   1   40.80    2.60
   3  15  -1   41.60    2.80
   3  15  -1   40.90    2.30
   3  15  -1   39.00    2.00
  -2 -15   1    8.20    1.70
  -2 -15   1    7.40    1.30
   2 -15  -1    6.70    1.10
   2  15  -1    6.30    1.00
   2  15  -1    7.00    0.70
  -2  15   1    6.60    1.20
   2  15  -1    6.40    1.20
  -2  15   1    6.40    1.00
   1 -15  -1    3.80    1.10
   1 -15  -1    4.60    0.80
  -1 -15   1    3.10    1.10
   1 -15  -1    4.50    1.00
  -1 -15   1    4.60    1.40
  -1  15   1    3.70    0.90
   1  15  -1    3.30    0.90
   1  15  -1    3.20    1.10
  -1  15   1    2.40    1.00
   1  15  -1    3.70    0.30
   0 -15  -1    0.30    1.00
   0 -15  -1    2.00    1.20
   0 -15   1    0.10    0.80
   0 -15   1   -0.20    1.00
   0 -15  -1   -0.70    0.80
   0 -15   1    0.30    0.70
   0  15  -1   -0.20    0.80
   0  15  -1    0.10    1.00
   0  15   1    0.40    0.80
   0  15   1   -0.70    1.00
  -1 -15  -1    8.50    1.40
   1 -15   1    8.00    1.20
  -1 -15  -1    8.60    1.70
   1 -15   1   10.90    1.20
  -1  15  -1    7.80    1.10
   1  15   1    7.30    1.20
   1  15   1    9.00    1.10
  -1  15  -1    8.10    1.20
   2 -15   1   20.20    1.90
  -2 -15  -1   20.00    2.70
  -2 -15  -1   23.10    2.30
  -2  15  -1   19.70    2.00
   2  15   1   16.70    1.60
   2  15   1   19.20    1.70
  -2  15  -1   19.00    1.60
  -3 -15  -1    5.20    1.40
  -3 -15  -1    7.40    2.00
   3 -15   1    5.60    1.20
   3  15   1    4.40    1.30
  -3  15  -1    5.60    0.90
   3  15   1    4.40    1.00
   3  15   1    6.20    0.70
  -3  15  -1    4.80    1.10
  -4 -15  -1   17.40    1.90
  -4 -15  -1   16.40    2.70
   4 -15   1   13.60    1.50
   4  15   1   14.80    1.80
   4  15   1   12.70    1.30
  -4  15  -1   13.90    1.40
  -4  15  -1   11.80    1.40
   4  15   1   16.50    1.40
  -5 -15  -1   11.00    2.20
  -5 -15  -1   15.90    2.90
  -5  15  -1   13.40    1.40
   5  15   1   11.30    1.20
   5  15   1   10.00    1.20
  -5  15  -1    9.50    1.40
  -6 -15  -1    9.50    1.90
   6 -15   1    7.70    1.60
   6  15   1    6.10    1.40
  -6  15  -1    7.90    0.90
   6  15   1    7.00    1.20
   6  15   1    8.30    1.30
  -6  15  -1    4.00    1.20
   7 -15   1    4.50    1.70
  -7 -15  -1    9.30    3.30
  -7 -15  -1    9.30    2.00
   7  15   1    8.30    1.60
   7  15   1    9.40    1.60
   7  15   1    7.00    1.70
  -7  15  -1    9.00    1.40
  -6 -16   1    7.20    1.90
   6 -16  -1    7.30    1.90
  -6 -16   1    6.80    2.90
  -6  16   1    5.60    1.00
   6  16  -1    8.30    1.70
   6  16  -1    8.90    2.40
   6  16  -1    5.40    1.20
  -6  16   1    6.60    1.40
  -5 -16   1   -1.40    2.20
  -5 -16   1   -1.00    1.40
   5 -16  -1   -0.30    1.50
   5  16  -1    0.30    1.40
   5  16  -1   -0.70    1.30
  -5  16   1    0.50    1.20
  -5  16   1    1.00    0.80
   5  16  -1   -0.40    0.90
   4 -16  -1   56.89    3.30
  -4 -16   1   55.79    4.30
  -4 -16   1   59.99    3.50
   4  16  -1   55.59    3.00
   4  16  -1   55.09    2.70
  -4  16   1   55.49    3.20
   4  16  -1   58.19    3.50
   3 -16  -1    0.90    1.20
  -3 -16   1    0.90    1.80
  -3 -16   1    0.90    1.30
   3  16  -1    0.00    1.10
   3  16  -1   -0.40    0.60
  -3  16   1    0.70    0.90
  -3  16   1    0.10    1.00
   3  16  -1    0.80    1.50
  -2 -16   1   35.80    2.70
  -2 -16   1   31.80    3.00
   2 -16  -1   33.00    2.30
  -2  16   1   30.20    1.90
   2  16  -1   29.60    2.60
   2  16  -1   28.80    2.10
  -2  16   1   30.20    2.40
   1 -16  -1    7.90    1.00
  -1 -16   1    4.20    1.30
   1 -16  -1    5.40    1.40
   1 -16  -1    5.90    1.10
  -1 -16   1    4.60    1.60
   1  16  -1    4.00    1.10
  -1  16   1    5.90    1.00
   1  16  -1    4.60    1.20
  -1  16   1    5.80    1.30
   0 -16  -1   13.10    1.70
   0 -16   1   12.40    1.30
   0 -16  -1   13.30    1.40
   0 -16   1   13.40    1.30
   0 -16   1   13.60    1.50
   0 -16  -1   12.50    1.60
   0  16   1    8.90    1.20
   0  16   1   10.90    1.40
   0  16  -1   12.30    1.30
   0  16  -1   12.30    1.50
   1 -16   1    7.10    1.20
  -1 -16  -1    6.90    1.40
  -1 -16  -1    5.30    1.70
   1 -16   1    5.90    1.20
  -1  16  -1    7.20    1.30
   1  16   1    5.70    1.00
  -1  16  -1    4.50    1.00
   1  16   1    4.40    1.20
   2 -16   1   48.20    2.60
  -2 -16  -1   42.90    3.60
  -2 -16  -1   44.00    3.00
   2  16   1   40.60    3.00
  -2  16  -1   45.00    2.80
  -2  16  -1   45.00    2.30
   2  16   1   42.10    2.50
  -3 -16  -1   23.40    3.50
   3 -16   1   27.40    2.30
  -3 -16  -1   25.70    2.70
   3  16   1   26.40    2.10
  -3  16  -1   25.90    1.80
  -3  16  -1   27.90    2.40
  -4 -16  -1   11.20    2.60
  -4 -16  -1    5.40    2.70
   4 -16   1    5.90    1.50
   4  16   1    5.30    1.20
   4  16   1    5.10    1.60
  -4  16  -1    7.70    1.60
   4  16   1    7.30    0.90
  -4  16  -1    5.20    1.30
  -5 -16  -1    0.60    1.60
  -5 -16  -1    1.20    2.60
   5 -16   1    1.90    1.40
   5  16   1    0.40    0.90
  -5  16  -1    0.50    1.20
  -5  16  -1    0.80    0.90
   5  16   1    2.70    1.30
  -6 -16  -1   15.40    2.20
  -6 -16  -1   20.60    3.70
   6 -16   1   17.10    2.10
   6  16   1   16.80    1.50
  -6  16  -1   17.60    1.60
   6  16   1   15.70    1.80
  -6  16  -1   14.80    1.70
   6 -17  -1    0.10    1.80
  -6 -17   1   -0.90    1.90
  -6 -17   1    0.70    3.10
  -6  17   1    1.00    1.00
   6  17  -1    0.50    1.50
   6  17  -1   -0.90    1.20
  -5 -17   1    2.30    2.80
  -5 -17   1   -0.40    1.60
   5 -17  -1    0.00    1.60
   5  17  -1    1.50    1.40
   5  17  -1    2.70    1.10
  -5  17   1    1.90    1.70
  -5  17   1    2.40    1.00
   5  17  -1   -0.90    1.60
  -4 -17   1    1.00    1.50
   4 -17  -1    1.50    1.40
  -4 -17   1    0.70    2.40
   4  17  -1   -0.70    1.20
   4  17  -1    2.00    0.90
   4  17  -1    2.20    1.60
  -4  17   1   -0.30    0.90
  -4  17   1    1.10    1.30
  -3 -17   1    1.90    1.50
  -3 -17   1    0.10    2.10
   3 -17  -1    1.70    1.30
   3  17  -1    0.30    1.40
   3  17  -1    1.00    1.20
  -3  17   1    0.70    1.20
   3  17  -1    1.00    0.70
  -3  17   1    1.20    1.00
  -2 -17   1   27.50    2.80
  -2 -17   1   24.10    3.20
   2 -17  -1   27.70    2.40
   2  17  -1   18.10    2.00
  -2  17   1   23.90    1.90
  -2  17   1   22.70    2.50
   2  17  -1   23.80    2.20
  -1 -17   1    2.20    1.30
  -1 -17   1    6.00    1.70
   1 -17  -1    3.70    1.40
   1 -17  -1    3.60    1.30
   1  17  -1    3.50    1.50
  -1  17   1    2.10    1.00
   1  17  -1    2.40    1.70
  -1  17   1    2.20    1.20
   0 -17  -1   10.10    1.60
   0 -17   1   10.50    1.50
   0 -17   1    8.80    1.50
   0 -17  -1    5.50    1.90
   0 -17  -1   15.00    2.20
   0  17   1    8.00    1.90
   0  17  -1    8.40    1.90
  -1 -17  -1   11.60    1.70
  -1 -17  -1   12.90    2.10
   1 -17   1   12.30    2.10
  -1 -17  -1   10.90    1.50
   1 -17   1   10.70    1.50
   1  17   1    9.80    1.80
  -1  17  -1   10.40    2.40
  -1  17  -1   10.70    1.30
   2 -17   1    1.70    2.10
  -2 -17  -1   -0.70    2.00
  -2 -17  -1    0.60    1.50
  -2  17  -1    0.50    0.90
  -2  17  -1   -1.00    2.00
   2  17   1    2.70    1.40
  -3 -17  -1    0.70    1.60
  -3 -17  -1    0.90    2.20
   3 -17   1    0.90    1.20
  -3  17  -1    1.40    0.90
   3  17   1    1.90    1.40
   3  17   1    1.40    1.40
  -4 -17  -1    4.70    1.70
   4 -17   1    5.50    1.50
  -4 -17  -1    7.80    2.80
   4  17   1    3.70    1.60
  -4  17  -1    5.30    1.50
  -4  17  -1    6.50    1.10
   4  17   1    7.00    1.40
   5 -17   1    1.10    1.50
  -5 -17  -1    1.30    1.80
  -5  17  -1    1.20    0.90
  -5  17  -1    0.00    1.30
   5  17   1    4.10    1.30
   5  17   1    0.50    0.90
  -6 -17  -1    4.00    1.90
   6 -17   1    2.40    1.70
  -6 -17  -1    2.80    3.50
   6  17   1    3.90    1.20
   6  17   1    6.20    1.60
  -6  17  -1    2.90    1.50
  -6  17  -1    3.20    1.00
   5 -18  -1    0.00    1.70
   5  18  -1   -0.20    1.40
  -5  18   1    1.10    1.00
  -4 -18   1    4.60    3.00
  -4 -18   1    4.30    1.80
   4 -18  -1    4.80    1.60
  -4  18   1    3.30    1.50
   4  18  -1    7.00    1.90
   4  18  -1    4.70    1.30
  -4  18   1    4.20    1.10
   3 -18  -1    7.50    1.60
  -3 -18   1    5.80    2.70
  -3 -18   1    5.70    1.70
  -3  18   1    4.10    1.10
  -3  18   1    2.50    1.50
   3  18  -1    4.40    1.40
   3  18  -1    5.30    1.70
   2 -18  -1   18.30    1.80
  -2 -18   1   17.70    2.40
  -2 -18   1   15.60    2.60
  -2  18   1   20.10    2.00
   2  18  -1   17.70    2.00
   2  18  -1   20.90    2.10
  -2  18   1   18.90    2.00
   1 -18  -1   -0.10    1.10
  -1 -18   1    1.50    1.20
  -1 -18   1    0.40    1.50
   1  18  -1    0.80    1.10
  -1  18   1    0.60    1.00
   1  18  -1   -1.10    1.50
  -1  18   1   -0.20    1.40
   0 -18   1   12.30    1.80
   0 -18   1   11.90    1.50
   0 -18  -1    9.80    1.40
   0 -18  -1   10.40    1.80
   0  18   1   11.30    1.80
   0  18  -1   12.50    1.80
   0  18   1    9.80    1.30
   0  18  -1   11.40    1.40
   1 -18   1    5.50    1.30
  -1 -18  -1   10.40    2.10
  -1 -18  -1    5.90    1.20
  -1  18  -1    4.50    1.20
   1  18   1    7.50    1.70
   1  18   1    7.00    1.30
  -1  18  -1    4.50    1.50
  -2 -18  -1   28.80    3.10
   2 -18   1   30.20    2.60
  -2 -18  -1   25.50    3.10
   2  18   1   26.90    3.00
   2  18   1   28.30    2.30
  -2  18  -1   26.20    2.10
  -2  18  -1   26.40    2.80
  -3 -18  -1   18.90    2.30
   3 -18   1   18.40    1.90
  -3 -18  -1   23.20    3.40
  -3  18  -1   17.30    1.50
   3  18   1   21.40    2.30
  -3  18  -1   16.00    1.80
   3  18   1   20.70    2.20
  -4 -18  -1    2.90    3.10
  -4 -18  -1    1.50    1.90
   4 -18   1    1.10    1.60
   4  18   1    0.00    1.70
  -4  18  -1    1.20    1.50
   4  18   1    0.20    1.30
  -4  18  -1    1.10    1.00
  -3 -19   1    6.70    2.10
   3 -19  -1    5.90    1.60
  -3  19   1    1.70    1.60
   3  19  -1    3.80    1.50
  -3  19   1    5.80    1.30
   3  19  -1    6.30    1.90
   2 -19  -1    2.10    1.50
  -2 -19   1    3.60    1.80
   2  19  -1    2.50    1.70
  -2  19   1    1.10    1.20
  -2  19   1   -1.40    1.50
   2  19  -1    1.70    1.30
  -1 -19   1    3.00    1.90
  -1 -19   1    3.70    1.40
   1 -19  -1    5.30    1.50
   1  19  -1    2.00    1.30
  -1  19   1    3.10    1.60
  -1  19   1    1.30    1.20
   1  19  -1    2.50    1.80
   0 -19   1    0.30    1.30
   0 -19  -1    0.80    1.30
   0 -19  -1   -1.00    1.60
   0 -19   1   -1.50    1.80
   0  19   1    0.60    1.50
   0  19  -1    0.40    1.60
   0  19   1    0.40    1.20
   0  19  -1    0.60    1.20
   1 -19   1   20.70    1.90
  -1 -19  -1   26.80    2.60
  -1 -19  -1   17.30    2.20
   1  19   1   15.80    1.70
  -1  19  -1   15.80    1.60
  -1  19  -1   18.20    2.10
   1  19   1   16.00    2.20
  -2 -19  -1   25.10    2.50
   2 -19   1   17.10    1.90
  -2 -19  -1   20.70    2.30
   2  19   1   17.30    1.80
   2  19   1   18.60    2.30
  -2  19  -1   21.10    2.20
  -2  19  -1   16.60    2.10
  -3 -19  -1    0.60    1.80
   3 -19   1   -1.90    1.50
  -3 -19  -1    0.10    3.00
   3  19   1   -2.40    1.80
   3  19   1    1.30    1.30
  -3  19  -1   -1.40    1.00
  -3  19  -1    2.10    1.60
  11   0  -2    0.20    1.30
 -11   0   2    1.40    0.90
 -11   0   2    0.00    1.40
 -10   0   2  133.19    5.00
  10   0  -2  138.89    5.60
 -10   0   2  131.49    5.50
  -9   0   2   26.60    1.40
   9   0  -2   22.00    1.10
   9   0  -2   21.80    1.10
  -9   0   2   23.10    2.00
   9   0  -2   22.20    2.10
  -8   0   2    6.90    1.10
   8   0  -2    7.20    1.10
  -8   0   2    8.60    0.80
   8   0  -2    8.00    0.70
  -8   0   2    9.00    1.00
   7   0  -2    0.90    0.30
   7   0  -2   -0.10    0.70
  -7   0   2    1.00    0.20
  -7   0   2    0.70    0.30
  -7   0   2    1.10    0.50
  -6   0   2  171.68    5.90
  -6   0   2  170.68    6.20
  -6   0   2  176.28    5.90
   6   0  -2  182.78    6.00
   6   0  -2  161.68    6.20
  -6   0   2  166.88    6.00
  -6   0   2  173.28    6.20
  -5   0   2  862.71   28.60
  -5   0   2  843.62   28.40
  -5   0   2  828.02   28.40
  -5   0   2  875.11   28.60
   5   0  -2  853.11   28.40
  -5   0   2  799.42   28.50
   5   0  -2  835.42   28.60
  -4   0   2   48.50    1.90
   4   0  -2   45.00    1.90
  -4   0   2   49.10    1.90
  -4   0   2   48.80    1.70
   4   0  -2   47.70    1.80
  -4   0   2   46.00    1.80
  -4   0   2   48.60    1.70
   3   0  -2  122.69    4.40
  -3   0   2  121.99    4.20
  -3   0   2  130.79    4.40
  -3   0   2  120.59    4.30
  -3   0   2  126.49    4.30
   3   0  -2  129.79    4.30
   3   0  -2  124.89    4.40
  -2   0   2  229.08    8.00
   2   0  -2  232.98    7.90
  -2   0   2  240.48    8.00
   2   0  -2  230.88    8.00
   2   0  -2  240.88    8.00
   2   0  -2  229.58    8.00
   1   0  -2  240.18    8.10
  -1   0   2  243.28    8.00
  -1   0   2  234.88    8.10
  -1   0   2  232.68    8.00
   1   0  -2  233.28    8.00
   0   0   2    4.40    0.40
   0   0  -2    4.40    0.20
   0   0   2    3.90    0.20
   0   0   2    4.50    0.20
   0   0  -2    4.30    0.40
   0   0  -2    4.50    0.20
   0   0   2    4.30    0.20
   0   0  -2    3.90    0.20
  -1   0  -2  941.51   34.90
   1   0   2  875.11   34.90
  -2   0  -2   18.60    0.70
  -2   0  -2   18.60    0.80
  -2   0  -2   19.00    0.70
   2   0   2   17.90    0.70
  -2   0  -2   17.80    0.90
  -2   0  -2   18.60    0.70
   2   0   2   19.20    0.80
  -2   0  -2   17.50    0.80
   3   0   2 1655.63   54.69
  -3   0  -2 1426.66   55.89
   4   0   2   20.10    1.00
  -4   0  -2   15.40    0.90
  -4   0  -2   19.30    1.00
   4   0   2   16.90    0.60
  -4   0  -2   15.70    0.90
  -4   0  -2   15.90    0.90
   4   0   2   16.50    0.90
  -5   0  -2 1236.68   43.40
   5   0   2 1236.28   43.40
  -5   0  -2 1317.37   43.40
   5   0   2 1252.77   43.50
  -5   0  -2 1277.47   43.40
  -5   0  -2 1388.76   43.50
  -6   0  -2  252.87    8.80
  -6   0  -2  239.48    8.80
   6   0   2  252.77    8.80
  -6   0  -2  255.47    8.80
  -6   0  -2  258.77    8.90
   6   0   2  251.37    8.90
   7   0   2   76.89    3.20
   7   0   2   76.99    3.10
  -7   0  -2   74.09    3.00
  -7   0  -2   74.29    3.10
   8   0   2   61.69    2.80
  -8   0  -2   62.49    2.80
  -8   0  -2   64.99    2.70
  -8   0  -2   59.69    2.60
   8   0   2   61.89    2.90
  -9   0  -2   87.59    3.90
   9   0   2   95.49    3.80
  -9   0  -2   93.09    3.70
   9   0   2   90.49    4.00
 -10   0  -2   -1.10    1.90
 -10   0  -2   -1.80    1.00
  11   0   2    5.70    1.40
 -11   0  -2    6.00    1.50
 -11   0  -2    3.70    2.70
  11  -1  -2    1.20    1.40
 -11  -1   2   -0.10    1.40
 -11  -1   2    0.50    0.90
 -11   1   2    0.50    0.80
 -11   1   2    0.10    1.40
  11   1  -2   -0.90    1.40
 -10  -1   2    1.50    1.30
  10  -1  -2    3.90    1.30
 -10  -1   2    3.90    0.90
 -10   1   2    4.00    0.70
  10   1  -2    3.50    2.00
 -10   1   2    3.30    1.30
  -9  -1   2   17.50    1.40
   9  -1  -2   19.10    1.60
  -9  -1   2   20.10    2.00
  -9   1   2   18.70    1.20
  -9   1   2   19.70    1.20
   9   1  -2   16.60    1.00
   9   1  -2   17.80    1.60
  -9   1   2   17.40    1.90
  -8  -1   2   28.40    2.00
  -8  -1   2   32.90    1.30
   8  -1  -2   30.90    2.10
  -8  -1   2   34.00    1.70
   8  -1  -2   33.40    1.30
  -8   1   2   32.60    1.60
   8   1  -2   32.70    2.10
  -8   1   2   32.60    1.50
   8   1  -2   33.70    1.40
   7  -1  -2   49.10    1.80
  -7  -1   2   43.80    2.30
  -7  -1   2   47.70    2.00
  -7  -1   2   50.49    1.80
   7  -1  -2   44.90    2.30
   7   1  -2   48.10    2.40
  -7   1   2   48.90    1.90
   7   1  -2   49.00    1.90
  -7   1   2   46.90    2.00
   6  -1  -2   13.70    0.70
   6  -1  -2    8.20    0.90
  -6  -1   2   10.50    0.80
  -6  -1   2   11.70    1.00
  -6  -1   2   12.80    0.60
  -6  -1   2    9.90    1.00
  -6  -1   2   12.30    0.60
  -6   1   2    9.30    1.00
  -6   1   2   12.00    1.00
   6   1  -2   12.10    0.70
  -6   1   2   12.40    0.70
  -6   1   2   11.20    0.80
   6   1  -2   11.20    1.20
  -5  -1   2  686.93   22.30
  -5  -1   2  686.83   22.30
   5  -1  -2  664.83   22.10
  -5  -1   2  617.14   22.20
  -5  -1   2  652.43   22.10
  -5  -1   2  639.04   22.10
   5  -1  -2  642.94   22.30
   5  -1  -2  630.24   22.30
   5   1  -2  635.04   22.30
  -5   1   2  683.13   22.30
  -5   1   2  611.04   22.10
   5   1  -2  674.33   22.10
  -5   1   2  638.54   22.10
  -5   1   2  693.23   22.30
  -4  -1   2   45.60    1.80
  -4  -1   2   45.80    1.60
   4  -1  -2   43.20    2.20
  -4  -1   2   46.90    1.60
   4  -1  -2   45.30    1.60
  -4  -1   2   39.80    1.80
   4  -1  -2   42.60    1.80
  -4  -1   2   44.60    1.80
  -4   1   2   44.20    1.70
  -4   1   2   45.30    1.80
  -4   1   2   43.80    1.70
  -4   1   2   43.80    1.80
   4   1  -2   42.50    1.80
   4   1  -2   46.80    1.70
  -3  -1   2   11.90    0.50
  -3  -1   2   11.00    0.60
   3  -1  -2   11.10    0.70
   3  -1  -2   11.00    0.50
   3  -1  -2   10.50    0.60
  -3  -1   2   10.20    0.60
   3   1  -2   11.10    0.60
  -3   1   2   11.20    0.60
   3   1  -2   12.00    0.50
   3   1  -2   10.50    0.70
  -3   1   2   11.10    0.50
  -3   1   2   11.30    0.50
  -2  -1   2   44.00    1.50
   2  -1  -2   44.10    1.60
  -2  -1   2   41.10    1.60
  -2  -1   2   43.40    1.60
   2  -1  -2   43.00    1.60
   2  -1  -2   45.40    1.60
   2   1  -2   45.50    1.60
  -2   1   2   44.80    1.60
   2   1  -2   45.00    1.60
  -2   1   2   41.30    1.60
   2   1  -2   43.00    1.50
  -2   1   2   44.50    1.80
  -1  -1   2  181.58    6.20
   1  -1  -2  184.48    6.40
  -1  -1   2  184.78    6.30
  -1  -1   2  186.08    6.40
   1  -1  -2  191.88    6.30
   1  -1  -2  178.98    6.30
  -1  -1   2  184.58    6.30
  -1   1   2  185.28    6.30
  -1   1   2  183.48    6.30
  -1   1   2  192.68    6.40
   1   1  -2  184.08    6.30
   1   1  -2  183.18    6.20
   1   1  -2  180.08    6.30
   0  -1   2  291.37   10.30
   0  -1  -2  291.07   10.50
   0  -1  -2  315.97   10.30
   0  -1   2  302.57   10.30
   0  -1   2  304.17   10.40
   0  -1  -2  297.57   10.40
   0   1   2  322.17   10.50
   0   1  -2  303.27   10.30
   0   1  -2  302.27   10.40
   0   1  -2  303.77   10.40
   0   1  -2  317.57   10.30
   0   1   2  299.97   10.30
   0   1   2  319.17   10.40
  -1  -1  -2    9.80    0.40
   1  -1   2    9.10    0.50
   1  -1   2    8.70    0.50
  -1  -1  -2    9.40    0.40
   1  -1   2    8.70    0.40
   1  -1   2    8.70    0.40
  -1  -1  -2    9.00    0.40
  -1  -1  -2    9.30    0.40
  -1  -1  -2    8.90    0.60
  -1   1  -2    9.40    0.50
   1   1   2    8.90    0.40
  -1   1  -2    8.80    0.30
   1   1   2    9.50    0.60
   1   1   2    9.10    0.40
   1   1   2    7.80    0.40
  -1   1  -2    9.90    0.40
  -1   1  -2    9.40    0.40
  -1   1  -2    9.90    0.60
   2  -1   2  245.68    8.50
   2  -1   2  240.58    8.50
  -2  -1  -2  248.58    8.70
  -2  -1  -2  253.97    8.40
   2  -1   2  250.67    8.40
  -2  -1  -2  247.08    8.50
  -2  -1  -2  257.47    8.50
   2  -1   2  240.78    8.40
  -2  -1  -2  260.67    8.50
   2   1   2  239.78    8.40
   2   1   2  252.47    8.50
   2   1   2  253.37    8.50
  -2   1  -2  253.07    8.40
  -2   1  -2  250.07    8.50
  -2   1  -2  254.57    8.50
   2   1   2  247.58    8.50
  -2   1  -2  236.58    8.60
  -2   1  -2  240.38    8.40
   3  -1   2   39.00    1.60
  -3  -1  -2   35.80    1.60
  -3  -1  -2   45.10    1.70
  -3  -1  -2   44.20    1.50
   3  -1   2   40.90    1.60
  -3  -1  -2   42.60    1.60
  -3  -1  -2   43.20    1.60
   3  -1   2   39.30    1.60
  -3   1  -2   44.30    1.40
   3   1   2   41.20    1.60
   3   1   2   38.40    1.60
   3   1   2   43.30    1.50
   3   1   2   43.80    1.60
  -3   1  -2   42.10    1.60
  -3   1  -2   43.80    1.60
  -3   1  -2   40.30    1.60
  -3   1  -2   42.50    1.60
   4  -1   2  492.05   17.20
   4  -1   2  488.45   17.20
  -4  -1  -2  529.55   17.20
  -4  -1  -2  522.45   17.20
  -4  -1  -2  501.25   17.20
   4   1   2  492.75   17.20
  -4   1  -2  534.05   17.20
   4   1   2  506.85   17.00
  -4   1  -2  505.35   17.20
  -4   1  -2  498.85   17.20
  -4   1  -2  488.85   17.10
   4   1   2  493.05   17.20
   5  -1   2    0.40    0.50
  -5  -1  -2    0.00    0.40
  -5  -1  -2    0.00    0.40
   5  -1   2    0.70    0.40
  -5  -1  -2    1.00    0.40
  -5  -1  -2    1.40    0.40
  -5   1  -2    0.00    0.40
   5   1   2    0.80    0.20
   5   1   2    0.90    0.50
  -5   1  -2    1.40    0.40
  -5   1  -2    0.40    0.40
  -5   1  -2    0.10    0.40
   5   1   2    0.90    0.20
   5   1   2   -0.70    0.50
  -6  -1  -2  348.97   11.80
   6  -1   2  337.17   11.80
  -6  -1  -2  333.57   11.90
  -6  -1  -2  351.36   11.70
  -6  -1  -2  329.77   11.80
   6  -1   2  349.87   11.80
   6   1   2  348.37   11.50
  -6   1  -2  349.87   11.90
  -6   1  -2  327.47   11.80
   6   1   2  345.07   11.80
   6   1   2  335.77   11.50
  -6   1  -2  343.07   11.80
   6   1   2  324.87   11.80
  -6   1  -2  333.67   11.70
   7  -1   2    9.20    1.00
  -7  -1  -2    7.80    0.80
  -7  -1  -2    6.80    0.80
   7  -1   2    6.60    0.80
  -7  -1  -2    9.60    0.80
   7   1   2    7.70    0.90
   7   1   2    8.90    0.90
  -7   1  -2    6.00    0.80
  -7   1  -2    9.10    1.00
  -8  -1  -2   30.40    1.60
   8  -1   2   28.50    2.00
  -8  -1  -2   30.80    1.70
   8  -1   2   29.00    1.90
  -8  -1  -2   32.00    1.90
  -8   1  -2   32.30    1.90
   8   1   2   24.90    2.00
   8   1   2   34.10    1.90
  -8   1  -2   32.60    1.70
  -9  -1  -2   10.20    1.20
   9  -1   2    7.20    1.10
  -9  -1  -2    8.00    0.90
   9   1   2    5.40    1.10
  -9   1  -2    8.90    0.90
   9   1   2    9.80    1.10
  -9   1  -2    9.10    1.20
  -9   1  -2    8.50    1.00
 -10  -1  -2    2.60    2.20
  10  -1   2    2.80    1.30
 -10  -1  -2    2.60    1.10
 -10   1  -2    1.00    1.10
  10   1   2    2.80    1.10
  10   1   2    2.80    1.30
 -10   1  -2    5.30    0.90
 -10   1  -2    3.00    2.00
 -11  -1  -2   -1.30    2.40
 -11  -1  -2   -1.80    1.20
  11  -1   2    0.30    1.30
 -11   1  -2   -1.10    1.20
  11   1   2   -2.60    1.30
 -11   1  -2   -1.60    2.40
 -11  -2   2    0.30    1.50
  11  -2  -2    1.40    1.40
 -11  -2   2    1.20    1.00
  11   2  -2   -1.00    1.50
 -11   2   2   -2.30    1.30
  10  -2  -2   17.00    1.70
 -10  -2   2   16.80    1.60
 -10   2   2   15.20    1.60
 -10   2   2   17.70    1.20
  10   2  -2   11.80    2.20
  -9  -2   2   -0.20    0.90
  -9  -2   2    1.10    0.70
  -9  -2   2   -0.70    0.40
   9  -2  -2   -0.60    1.00
   9   2  -2   -0.50    1.10
  -9   2   2    1.00    0.50
  -9   2   2    0.90    0.60
   8  -2  -2  205.48    7.60
  -8  -2   2  199.38    7.40
  -8  -2   2  205.18    7.60
   8  -2  -2  211.98    7.10
  -8   2   2  215.88    7.30
  -8   2   2  205.98    7.20
   8   2  -2  208.68    7.70
   7  -2  -2  167.88    6.20
  -7  -2   2  165.08    6.30
   7  -2  -2  177.48    5.80
  -7  -2   2  164.38    6.00
  -7   2   2  167.58    5.90
  -7   2   2  171.98    6.00
   7   2  -2  174.98    6.00
   7   2  -2  166.08    6.30
   6  -2  -2   51.59    2.20
  -6  -2   2   52.49    1.90
  -6  -2   2   47.40    2.20
   6  -2  -2   51.59    1.80
  -6  -2   2   48.40    2.20
   6  -2  -2   50.29    2.20
  -6  -2   2   48.70    2.20
  -6  -2   2   49.80    2.10
  -6   2   2   50.09    2.10
  -6   2   2   50.59    2.10
  -6   2   2   48.10    1.90
   6   2  -2   52.79    2.00
  -6   2   2   51.09    2.00
   6   2  -2   48.60    2.30
  -5  -2   2  124.69    4.50
   5  -2  -2  122.39    4.50
  -5  -2   2  119.19    4.40
   5  -2  -2  127.09    4.30
  -5  -2   2  127.99    4.50
  -5  -2   2  118.59    4.50
  -5  -2   2  127.19    4.30
   5  -2  -2  120.19    4.50
   5   2  -2  125.39    4.60
   5   2  -2  129.99    4.40
  -5   2   2  126.99    4.50
   5   2  -2  121.39    4.30
  -5   2   2  121.59    4.40
  -5   2   2  127.59    4.50
  -5   2   2  124.49    4.40
  -4  -2   2    1.70    0.40
   4  -2  -2    2.70    0.30
  -4  -2   2    2.90    0.30
   4  -2  -2    2.40    0.50
  -4  -2   2    2.90    0.40
  -4  -2   2    1.30    0.40
   4  -2  -2    1.80    0.40
  -4   2   2    2.40    0.40
  -4   2   2    3.00    0.40
   4   2  -2    2.70    0.40
   4   2  -2    2.80    0.30
   4   2  -2    2.80    0.50
  -4   2   2    2.70    0.30
  -4   2   2    2.40    0.40
   3  -2  -2  236.98    8.10
  -3  -2   2  234.58    8.10
  -3  -2   2  233.08    8.00
   3  -2  -2  239.58    8.00
   3  -2  -2  227.28    8.10
   3   2  -2  233.88    8.10
   3   2  -2  223.58    7.90
   3   2  -2  248.98    8.00
  -3   2   2  226.38    8.00
  -3   2   2  243.98    8.20
   3   2  -2  227.18    8.00
  -3   2   2  236.98    8.00
   2  -2  -2    4.70    0.40
  -2  -2   2    4.50    0.40
  -2  -2   2    6.40    0.40
   2  -2  -2    5.50    0.30
  -2   2   2    6.20    0.40
   2   2  -2    5.00    0.40
   2   2  -2    5.00    0.40
  -2   2   2    5.60    0.30
  -2   2   2    6.40    0.30
   1  -2  -2 1474.35   63.59
  -1  -2   2 1752.72   60.99
   1   2  -2 1819.02   61.09
  -1   2   2 1617.74   64.19
   0  -2  -2  588.64   20.70
   0  -2  -2  605.24   20.90
   0   2   2  646.64   20.70
   0   2  -2  601.64   20.70
   0   2   2  620.74   20.90
  -1  -2  -2  741.13   24.80
   1  -2   2  704.03   24.60
   1   2   2  740.23   24.80
   2  -2   2   64.39    2.40
  -2  -2  -2   65.99    2.60
   2  -2   2   65.99    2.30
  -2  -2  -2   69.09    2.30
  -2  -2  -2   63.99    2.40
  -2  -2  -2   70.29    2.40
   2  -2   2   65.59    2.40
  -2   2  -2   64.19    2.50
   2   2   2   65.39    2.40
  -2   2  -2   68.59    2.40
   2   2   2   65.29    2.30
  -2   2  -2   66.59    2.30
   2   2   2   70.19    2.40
   2   2   2   67.49    2.40
  -2   2  -2   67.49    2.30
  -2   2  -2   64.59    2.40
  -3  -2  -2 1893.91   75.49
   3   2   2 2098.29   73.69
   4  -2   2   65.99    2.50
   4  -2   2   64.89    2.50
   4  -2   2   61.19    2.60
  -4  -2  -2   69.89    2.50
  -4  -2  -2   65.29    2.50
  -4  -2  -2   69.19    2.60
  -4   2  -2   67.59    2.50
   4   2   2   63.69    2.60
  -4   2  -2   66.39    2.50
  -4   2  -2   69.09    2.50
   4   2   2   70.09    2.40
   4   2   2   66.99    2.50
   4   2   2   66.59    2.40
   5  -2   2  518.15   17.80
  -5  -2  -2  538.55   17.70
  -5  -2  -2  547.45   17.80
  -5  -2  -2  489.75   17.70
   5  -2   2  499.15   17.70
  -5  -2  -2  532.05   17.70
   5  -2   2  525.85   17.70
  -5  -2  -2  529.35   17.70
  -5   2  -2  541.45   17.80
  -5   2  -2  529.25   17.70
   5   2   2  492.15   17.70
   5   2   2  467.45   17.50
   5   2   2  543.15   17.60
   5   2   2  509.85   17.80
  -5   2  -2  502.45   17.70
  -5   2  -2  537.15   17.80
  -6  -2  -2   72.89    3.10
  -6  -2  -2   71.99    2.70
  -6  -2  -2   72.79    2.90
   6  -2   2   68.49    2.90
  -6  -2  -2   74.69    2.80
   6  -2   2   67.19    2.80
  -6  -2  -2   68.49    2.80
  -6   2  -2   70.29    2.80
  -6   2  -2   70.09    2.90
   6   2   2   72.29    2.80
  -6   2  -2   75.19    2.80
   6   2   2   70.29    2.90
   6   2   2   73.09    2.60
  -6   2  -2   70.79    2.80
   7  -2   2  443.56   15.50
  -7  -2  -2  462.35   15.50
   7  -2   2  456.15   15.50
  -7  -2  -2  439.96   15.50
   7   2   2  444.36   15.20
  -7   2  -2  434.96   15.50
  -7   2  -2  449.16   15.50
   7   2   2  467.85   15.20
   7   2   2  443.26   15.50
   7   2   2  443.16   15.60
  -8  -2  -2   25.20    1.70
   8  -2   2   22.10    1.70
  -8  -2  -2   22.00    1.50
  -8   2  -2   21.80    1.60
   8   2   2   24.60    1.90
   8   2   2   22.60    1.70
  -8   2  -2   24.50    1.50
  -9  -2  -2    0.90    0.80
  -9  -2  -2    2.00    0.90
   9  -2   2    1.50    0.90
  -9   2  -2    1.20    0.90
  -9   2  -2    2.80    0.70
   9   2   2    1.20    1.00
   9   2   2    2.30    1.00
  10  -2   2    7.40    1.30
 -10  -2  -2    6.70    1.30
 -10  -2  -2    7.90    2.40
 -10   2  -2    5.30    2.10
  10   2   2    8.50    1.30
 -10   2  -2    7.50    0.90
  10   2   2    6.30    1.40
 -10   2  -2    6.40    1.20
  11  -2   2   -0.30    1.30
 -11  -2  -2    0.20    1.30
 -11  -2  -2    2.00    2.70
 -11   2  -2    1.60    1.30
 -11   2  -2    0.40    2.60
  11   2   2    0.80    1.40
  11  -3  -2    2.10    1.40
 -11  -3   2    2.10    1.50
 -11   3   2    2.80    1.40
  11   3  -2   -1.70    1.50
 -10  -3   2   11.70    1.60
  10  -3  -2   11.00    1.50
 -10  -3   2   12.60    1.20
 -10   3   2   12.90    1.10
 -10   3   2    8.40    1.40
  10   3  -2    9.30    1.50
  -9  -3   2   48.50    2.70
  -9  -3   2   49.50    2.30
   9  -3  -2   48.80    2.70
  -9  -3   2   43.90    2.40
  -9   3   2   51.79    2.50
   9   3  -2   48.60    2.80
   9   3  -2   46.10    2.00
  -9   3   2   46.80    2.00
  -8  -3   2   27.80    1.40
   8  -3  -2   29.20    2.00
  -8  -3   2   27.50    2.00
  -8  -3   2   28.30    1.60
  -8   3   2   28.00    1.40
  -8   3   2   28.20    1.50
   8   3  -2   30.10    2.20
   7  -3  -2   17.90    0.80
  -7  -3   2   16.60    1.20
  -7  -3   2   17.10    1.00
   7  -3  -2   14.40    1.50
  -7  -3   2   14.80    1.50
   7  -3  -2   16.50    1.50
  -7   3   2   15.80    1.00
  -7   3   2   19.00    1.10
   7   3  -2   14.80    1.60
  -6  -3   2    1.40    0.60
  -6  -3   2    1.10    0.30
   6  -3  -2    1.70    0.60
   6  -3  -2    1.60    0.30
  -6  -3   2    1.30    0.50
   6  -3  -2    1.10    0.50
  -6  -3   2    1.40    0.60
   6   3  -2    1.50    0.30
  -6   3   2    3.50    1.00
  -6   3   2    1.80    0.50
   6   3  -2    1.80    0.40
  -6   3   2    1.00    0.40
   6   3  -2    0.30    0.60
  -6   3   2    1.70    0.50
   5  -3  -2  709.23   23.40
  -5  -3   2  630.84   23.50
  -5  -3   2  727.53   23.60
  -5  -3   2  660.53   23.60
  -5  -3   2  667.63   23.60
   5  -3  -2  689.03   23.60
   5  -3  -2  674.33   23.60
  -5  -3   2  736.03   23.70
  -5   3   2  702.03   23.50
   5   3  -2  740.13   23.50
  -5   3   2  721.03   23.60
  -5   3   2  664.33   23.50
   5   3  -2  689.73   23.70
   5   3  -2  671.73   23.40
  -5   3   2  723.73   23.60
  -4  -3   2  499.05   17.20
  -4  -3   2  512.35   17.10
  -4  -3   2  494.75   17.20
  -4  -3   2  536.65   17.30
   4  -3  -2  498.95   17.20
   4  -3  -2  513.05   17.10
   4  -3  -2  475.65   17.20
  -4   3   2  516.55   17.20
   4   3  -2  492.65   17.20
   4   3  -2  500.05   17.30
  -4   3   2  497.55   17.20
  -4   3   2  510.35   17.40
  -4   3   2  489.75   17.00
   4   3  -2  542.25   17.20
   4   3  -2  493.25   17.00
  -4   3   2  510.55   17.20
   3  -3  -2  182.78    6.50
   3  -3  -2  192.08    6.50
   3  -3  -2  185.58    6.60
  -3  -3   2  191.28    6.60
  -3  -3   2  188.48    6.60
  -3  -3   2  194.68    6.60
   3  -3  -2  193.18    6.60
   3   3  -2  192.58    6.50
  -3   3   2  188.58    6.50
  -3   3   2  195.68    6.60
   3   3  -2  191.68    6.60
   3   3  -2  193.38    6.60
   3   3  -2  195.18    6.70
  -3   3   2  182.58    6.50
   2  -3  -2  434.36   15.10
  -2  -3   2  459.75   15.10
   2  -3  -2  442.66   15.00
  -2  -3   2  452.45   15.10
   2  -3  -2  455.75   15.00
  -2  -3   2  430.56   15.10
   2  -3  -2  425.06   15.20
  -2   3   2  434.96   15.10
   2   3  -2  472.65   15.10
  -2   3   2  429.86   15.00
  -2   3   2  461.55   15.20
   2   3  -2  449.66   15.10
   2   3  -2  439.16   15.10
  -2   3   2  438.26   15.00
   1  -3  -2  491.15   16.60
   1  -3  -2  504.95   16.50
  -1  -3   2  478.85   16.50
  -1  -3   2  490.55   16.50
  -1  -3   2  483.05   16.50
   1  -3  -2  453.95   16.50
   1  -3  -2  482.65   16.50
  -1   3   2  493.35   16.50
  -1   3   2  486.95   16.50
  -1   3   2  475.25   16.50
  -1   3   2  499.25   16.60
   1   3  -2  478.35   16.50
  -1   3   2  512.65   16.50
   0  -3  -2 3516.95  143.09
   0  -3   2 4389.16  139.49
   0   3   2 3805.72  142.99
   0   3  -2 4221.38  138.89
   1  -3   2    1.30    0.30
  -1  -3  -2    1.20    0.20
  -1  -3  -2    1.10    0.20
   1  -3   2    1.20    0.30
   1  -3   2    1.30    0.20
   1  -3   2    1.00    0.20
  -1  -3  -2    1.20    0.20
  -1  -3  -2    0.90    0.20
  -1  -3  -2    0.80    0.30
   1   3   2    1.00    0.20
  -1   3  -2    1.10    0.30
  -1   3  -2    1.40    0.20
   1   3   2    1.20    0.20
  -1   3  -2    1.30    0.10
  -1   3  -2    0.90    0.20
  -1   3  -2    0.90    0.10
   1   3   2    1.20    0.20
   1   3   2    1.30    0.40
  -1   3  -2    1.10    0.30
   2  -3   2  181.08    6.30
   2  -3   2  179.88    6.40
  -2  -3  -2  175.48    6.60
  -2  -3  -2  189.38    6.40
  -2  -3  -2  188.18    6.40
  -2  -3  -2  172.48    6.40
  -2   3  -2  190.88    6.30
  -2   3  -2  186.98    6.40
  -2   3  -2  181.38    6.40
  -2   3  -2  183.18    6.30
  -2   3  -2  190.18    6.40
   2   3   2  194.68    6.40
   2   3   2  181.98    6.40
   2   3   2  194.88    6.40
  -2   3  -2  184.28    6.30
   2   3   2  181.78    6.30
   2   3   2  189.78    6.40
   3  -3   2  215.78    7.70
   3  -3   2  218.08    7.60
  -3  -3  -2  228.38    7.70
   3  -3   2  217.58    7.60
  -3  -3  -2  213.88    7.70
  -3  -3  -2  230.28    7.70
   3   3   2  230.58    7.60
  -3   3  -2  218.68    7.70
   3   3   2  216.08    7.60
  -3   3  -2  225.18    7.60
   3   3   2  219.78    7.70
   3   3   2  226.98    7.70
  -3   3  -2  232.48    7.70
  -3   3  -2  211.88    7.50
   3   3   2  218.98    7.70
  -3   3  -2  218.18    7.70
  -3   3  -2  234.28    7.70
  -4  -3  -2  228.58    8.50
   4  -3   2  232.08    8.50
  -4  -3  -2  252.17    8.60
  -4  -3  -2  245.98    8.50
   4  -3   2  240.48    8.50
   4  -3   2  236.98    8.50
   4   3   2  253.27    8.40
  -4   3  -2  255.77    8.50
  -4   3  -2  243.78    8.50
   4   3   2  258.67    8.50
   4   3   2  238.38    8.50
  -4   3  -2  255.77    8.50
   4   3   2  236.08    8.40
  -4   3  -2  253.27    8.50
   4   3   2  245.48    8.50
  -5  -3  -2   24.20    1.30
   5  -3   2   23.20    1.20
  -5  -3  -2   21.30    1.20
   5  -3   2   21.00    1.30
  -5  -3  -2   22.70    1.20
   5  -3   2   20.80    1.20
  -5   3  -2   23.10    1.20
   5   3   2   21.10    1.20
   5   3   2   21.70    1.30
   5   3   2   23.10    1.00
  -5   3  -2   21.10    1.10
   5   3   2   22.80    1.00
  -5   3  -2   23.20    1.20
  -6  -3  -2    3.50    0.60
  -6  -3  -2    3.70    0.60
   6  -3   2    2.70    0.60
  -6  -3  -2    3.00    0.60
   6  -3   2    4.30    0.70
   6  -3   2    2.00    0.70
  -6   3  -2    3.40    0.60
  -6   3  -2    4.30    0.60
   6   3   2    3.00    0.60
  -6   3  -2    3.00    0.60
   6   3   2    3.40    0.40
  -6   3  -2    3.90    0.60
   6   3   2    2.20    0.60
   6   3   2    4.60    0.40
  -7  -3  -2    1.90    0.70
   7  -3   2    1.20    0.60
  -7  -3  -2    0.30    0.60
  -7   3  -2   -0.10    0.60
   7   3   2    1.40    0.70
   7   3   2    1.40    0.40
   7   3   2    0.70    0.70
  -7   3  -2    0.70    0.60
  -7   3  -2   -0.50    0.60
   8  -3   2  188.58    7.10
  -8  -3  -2  193.98    7.00
  -8  -3  -2  193.78    7.10
   8   3   2  196.38    6.70
   8   3   2  197.88    7.00
  -8   3  -2  188.18    7.00
   8   3   2  193.28    6.60
  -8   3  -2  194.88    6.90
   8   3   2  193.88    7.20
   9  -3   2    5.40    1.10
  -9  -3  -2    7.90    2.20
  -9  -3  -2    5.00    1.10
  -9   3  -2    6.90    0.80
  -9   3  -2    4.00    1.00
  -9   3  -2    8.50    1.80
   9   3   2    5.80    1.10
   9   3   2    5.10    1.00
  10  -3   2    1.20    1.10
 -10  -3  -2    0.30    1.10
 -10   3  -2    0.80    0.80
 -10   3  -2    0.10    1.10
  10   3   2    1.00    1.00
 -10   3  -2   -1.10    1.90
  10   3   2   -1.70    1.20
 -11  -3  -2   17.40    3.50
  11  -3   2   15.30    1.70
 -11  -3  -2   13.30    1.80
  11   3   2   19.00    2.00
 -11   3  -2   16.30    3.60
 -11   3  -2   14.40    1.80
  11  -4  -2   -0.20    1.40
 -11  -4   2    0.20    1.40
 -11   4   2   -0.10    1.30
  11   4  -2    2.10    1.60
 -10  -4   2   -0.50    1.20
  10  -4  -2    0.90    1.20
 -10  -4   2    2.20    1.00
 -10   4   2    1.90    0.50
  10   4  -2   -1.00    1.20
  -9  -4   2    0.70    0.80
  -9  -4   2    0.70    1.10
   9  -4  -2   -0.70    0.90
  -9   4   2    1.10    0.50
   9   4  -2    0.40    0.50
   9   4  -2    0.90    1.10
  -8  -4   2   39.40    2.40
  -8  -4   2   40.80    2.10
  -8  -4   2   39.60    1.90
   8  -4  -2   43.20    2.40
   8  -4  -2   42.40    2.30
  -8   4   2   42.80    2.00
   8   4  -2   41.60    2.50
  -8   4   2   39.00    1.70
   7  -4  -2    0.10    0.80
  -7  -4   2    0.00    0.50
  -7  -4   2   -0.50    0.70
   7  -4  -2    0.10    0.60
  -7  -4   2    1.70    0.70
   7  -4  -2   -0.10    0.30
   7   4  -2    0.60    0.30
  -7   4   2   -0.20    0.90
  -7   4   2   -0.20    0.60
  -7   4   2    0.20    0.40
  -7   4   2    2.40    0.60
   7   4  -2    0.50    0.80
   6  -4  -2    8.70    0.90
  -6  -4   2   12.20    1.00
   6  -4  -2    9.30    0.80
  -6  -4   2   11.30    0.80
  -6  -4   2   10.30    1.10
   6  -4  -2   11.50    0.60
   6   4  -2   12.00    0.90
   6   4  -2    9.90    1.00
   6   4  -2   12.20    0.70
  -6   4   2   10.80    1.40
  -6   4   2   11.00    0.80
  -6   4   2   10.80    1.00
  -6   4   2   12.00    0.50
  -6   4   2   10.30    1.00
  -5  -4   2    8.20    0.70
   5  -4  -2    8.80    0.80
  -5  -4   2    5.70    0.70
   5  -4  -2    6.70    0.60
  -5  -4   2    7.40    0.70
  -5  -4   2    8.50    0.80
   5  -4  -2    9.00    0.50
  -5   4   2    9.00    0.50
  -5   4   2    7.40    0.80
   5   4  -2    8.60    0.70
  -5   4   2    8.60    0.80
   5   4  -2    6.00    0.70
  -5   4   2    8.60    0.80
  -5   4   2    9.00    1.10
   5   4  -2    7.60    0.50
  -5   4   2    7.80    0.60
   4  -4  -2   55.89    2.30
  -4  -4   2   57.79    2.30
  -4  -4   2   60.79    2.30
   4  -4  -2   56.99    2.20
   4  -4  -2   59.59    2.10
  -4  -4   2   55.99    2.30
  -4  -4   2   60.59    2.20
  -4   4   2   60.49    2.10
   4   4  -2   61.09    2.30
   4   4  -2   54.99    2.40
  -4   4   2   61.09    2.20
   4   4  -2   57.69    2.20
  -4   4   2   57.39    2.10
   4   4  -2   58.09    2.10
  -4   4   2   57.79    2.40
   3  -4  -2  754.02   25.10
   3  -4  -2  710.53   25.10
  -3  -4   2  772.52   25.10
   3  -4  -2  774.72   25.00
  -3  -4   2  737.23   25.10
  -3  -4   2  658.73   25.20
  -3   4   2  763.22   25.10
   3   4  -2  800.62   25.10
   3   4  -2  761.82   25.10
  -3   4   2  679.23   25.30
  -2  -4   2    5.60    0.50
   2  -4  -2    6.20    0.40
  -2  -4   2    6.00    0.50
   2  -4  -2    6.60    0.40
   2  -4  -2    6.20    0.50
   2  -4  -2    6.80    0.40
   2  -4  -2    5.50    0.60
  -2   4   2    5.70    0.60
   2   4  -2    5.60    0.50
   2   4  -2    6.40    0.50
  -2   4   2    6.70    0.40
  -2   4   2    6.20    0.40
   2   4  -2    5.80    0.50
  -1  -4   2  297.77   10.90
   1  -4  -2  306.67   10.80
   1  -4  -2  306.27   10.80
   1  -4  -2  322.07   10.80
  -1  -4   2  322.97   10.80
   1  -4  -2  319.87   10.90
   1  -4  -2  308.57   10.90
  -1  -4   2  313.47   10.80
  -1   4   2  312.17   10.80
  -1   4   2  325.17   10.80
   1   4  -2  317.87   10.80
   1   4  -2  341.37   10.80
   1   4  -2  328.67   10.80
  -1   4   2  320.67   11.00
   0  -4  -2   16.20    0.60
   0  -4  -2   15.90    0.70
   0  -4   2   16.20    0.70
   0  -4   2   15.60    0.70
   0  -4  -2   15.60    0.80
   0  -4  -2   16.20    1.00
   0  -4  -2   15.30    0.70
   0  -4   2   15.90    0.80
   0   4  -2   16.20    0.70
   0   4  -2   16.20    0.80
   0   4   2   16.50    0.80
   0   4   2   16.00    0.90
   0   4  -2   16.60    0.60
   0   4   2   15.00    0.70
  -1   4  -2 1167.28   39.40
  -2  -4  -2   10.90    0.70
  -2  -4  -2   11.60    0.60
  -2  -4  -2   11.20    0.70
  -2  -4  -2   11.20    0.90
   2  -4   2   11.30    0.60
   2  -4   2   12.50    0.70
  -2  -4  -2   12.20    0.70
   2   4   2   12.10    0.60
   2   4   2   10.70    0.60
  -2   4  -2   11.90    0.60
  -2   4  -2   11.70    0.70
  -2   4  -2   12.10    0.60
  -2   4  -2   11.20    0.60
   2   4   2   12.90    0.70
  -2   4  -2   11.70    0.70
  -2   4  -2   13.40    0.50
   3  -4   2  305.77   10.70
  -3  -4  -2  322.67   10.80
  -3  -4  -2  295.67   11.10
  -3  -4  -2  329.67   10.80
  -3  -4  -2  312.17   10.80
  -3   4  -2  320.67   10.80
  -3   4  -2  301.17   10.80
  -3   4  -2  320.77   10.70
   3   4   2  301.47   10.70
  -3   4  -2  317.77   10.80
   3   4   2  310.97   10.80
  -3   4  -2  295.87   10.60
   3   4   2  321.07   10.80
  -3   4  -2  329.87   10.70
  -3   4  -2  299.37   10.60
   3   4   2  337.17   10.80
  -4  -4  -2   12.60    0.90
  -4  -4  -2   13.10    0.90
   4  -4   2   11.20    0.90
  -4  -4  -2   13.30    0.90
  -4   4  -2   13.80    0.80
  -4   4  -2   12.20    0.80
   4   4   2   12.70    0.80
  -4   4  -2   12.50    0.90
   4   4   2   13.20    0.90
  -4   4  -2   12.90    0.50
  -4   4  -2   12.90    0.50
  -4   4  -2   13.60    0.90
   4   4   2   12.00    0.90
   4   4   2   12.00    0.70
  -5  -4  -2  103.99    3.80
   5  -4   2   97.09    3.80
   5  -4   2   94.79    3.70
  -5  -4  -2  105.09    3.80
  -5  -4  -2   96.99    3.80
   5   4   2   99.39    3.60
   5   4   2  103.69    3.60
   5   4   2   97.59    3.70
  -5   4  -2  105.09    3.80
   5   4   2   98.79    3.80
  -5   4  -2  102.99    3.70
  -5   4  -2  105.69    3.70
  -5   4  -2   98.19    3.70
  -6  -4  -2    0.80    0.60
  -6  -4  -2    0.40    0.50
   6  -4   2   -0.20    0.50
   6  -4   2   -0.70    0.60
   6   4   2   -0.70    0.50
   6   4   2   -0.40    0.50
   6   4   2   -0.10    0.30
  -6   4  -2   -0.60    0.50
  -6   4  -2    0.70    0.50
   6   4   2    0.20    0.40
  -6   4  -2   -0.60    0.50
  -6   4  -2    0.70    0.50
  -7  -4  -2  105.29    4.10
   7  -4   2  106.39    4.00
  -7  -4  -2  106.89    4.00
   7  -4   2  102.59    4.10
   7   4   2  104.79    3.70
   7   4   2  103.69    3.80
   7   4   2  108.29    4.20
   7   4   2  106.69    4.00
  -7   4  -2  102.09    4.00
  -8  -4  -2    3.20    0.90
  -8  -4  -2    3.40    0.80
   8  -4   2    3.40    0.80
  -8   4  -2    2.30    0.80
   8   4   2    2.70    0.90
   8   4   2    3.60    0.90
  -8   4  -2    3.00    0.70
  -9  -4  -2    0.90    2.00
  -9  -4  -2    1.30    1.00
   9  -4   2    0.80    0.90
  -9   4  -2    1.50    0.70
  -9   4  -2    2.10    0.90
   9   4   2    0.90    1.10
   9   4   2    1.00    0.90
  -9   4  -2    1.60    1.40
 -10  -4  -2   -1.70    2.30
 -10  -4  -2    2.20    1.50
  10  -4   2    2.70    1.20
 -10   4  -2    1.20    1.10
 -10   4  -2    0.10    0.80
 -10   4  -2    1.20    1.80
  10   4   2    3.60    1.10
  10   4   2    0.80    1.20
 -11  -4  -2   15.70    3.50
 -11  -4  -2   15.00    1.80
  11  -4   2   11.90    1.70
 -11   4  -2   16.80    2.90
  11   4   2   12.70    1.70
 -11   4  -2   15.20    1.70
 -11  -5   2   11.70    1.90
  11  -5  -2   10.30    1.70
  11   5  -2    8.00    1.80
 -11   5   2    7.30    1.60
 -10  -5   2   -0.10    1.00
 -10  -5   2   -0.70    1.20
  10  -5  -2    0.40    1.10
 -10   5   2    0.70    0.50
  10   5  -2    1.70    1.30
   9  -5  -2    8.40    1.20
   9  -5  -2    9.30    1.40
  -9  -5   2    8.90    1.10
  -9  -5   2    8.60    1.30
   9   5  -2    7.10    1.30
  -9   5   2    9.40    0.90
   9   5  -2    8.80    0.80
  -8  -5   2   -0.20    0.90
  -8  -5   2   -1.30    0.60
  -8  -5   2   -0.60    0.70
   8  -5  -2    0.10    0.70
   8  -5  -2    1.40    1.00
   8   5  -2    0.00    0.90
  -8   5   2    0.30    0.70
   8   5  -2    0.20    0.40
  -8   5   2    0.20    0.40
   7  -5  -2  344.87   11.50
   7  -5  -2  339.07   11.80
  -7  -5   2  341.07   11.90
   7  -5  -2  339.57   11.90
  -7  -5   2  328.17   11.80
  -7  -5   2  356.66   11.70
  -7   5   2  348.37   12.10
  -7   5   2  323.97   11.80
  -7   5   2  322.67   11.60
   7   5  -2  336.97   11.50
   7   5  -2  338.57   12.00
   6  -5  -2   20.00    0.90
  -6  -5   2   18.70    1.40
   6  -5  -2   18.60    1.30
  -6  -5   2   18.60    1.20
   6  -5  -2   22.80    1.50
  -6  -5   2   19.80    1.40
   6   5  -2   16.60    1.50
   6   5  -2   20.30    0.90
  -6   5   2   22.60    1.30
  -6   5   2   21.20    1.60
  -6   5   2   22.10    0.90
  -6   5   2   20.20    1.00
  -5  -5   2  122.49    4.40
  -5  -5   2  115.59    4.40
   5  -5  -2  116.89    4.30
   5  -5  -2  120.39    4.10
  -5  -5   2  110.09    4.30
   5  -5  -2  114.49    4.40
  -5  -5   2  124.99    4.30
   5   5  -2  117.39    4.40
   5   5  -2  119.29    4.10
  -5   5   2  120.29    4.30
   5   5  -2  119.49    4.30
  -5   5   2  117.89    4.10
  -5   5   2  113.49    4.20
  -5   5   2  114.89    4.30
   5   5  -2  122.69    4.30
  -5   5   2  124.79    4.50
   4  -5  -2  229.88    8.00
   4  -5  -2  237.28    8.00
   4  -5  -2  218.78    8.10
  -4  -5   2  226.48    8.10
  -4  -5   2  230.18    8.10
  -4  -5   2  243.38    8.10
   4  -5  -2  232.98    8.00
   4   5  -2  249.68    8.10
  -4   5   2  224.58    8.00
  -4   5   2  247.28    8.10
  -4   5   2  235.28    8.20
  -4   5   2  228.98    8.00
   4   5  -2  221.88    8.20
  -3  -5   2 1483.75   49.00
  -3  -5   2 1418.06   49.10
  -3  -5   2 1437.86   49.10
  -3   5   2 1415.06   49.00
   3   5  -2 1544.25   49.10
   3   5  -2 1420.36   49.10
  -2   5   2 2054.09   69.19
  -1  -5   2  118.59    4.30
  -1  -5   2  127.59    4.30
   1  -5  -2  123.79    4.30
   1  -5  -2  116.99    4.40
   1  -5  -2  115.69    4.40
   1  -5  -2  116.79    4.30
  -1  -5   2  120.69    4.30
  -1   5   2  123.89    4.50
   1   5  -2  123.49    4.30
  -1   5   2  132.69    4.40
  -1   5   2  121.29    4.30
   1   5  -2  119.69    4.30
  -1   5   2  127.29    4.30
   1   5  -2  126.69    4.30
   0  -5  -2  181.58    6.70
   0  -5  -2  174.18    6.50
   0  -5  -2  182.68    6.40
   0  -5   2  178.18    6.40
   0  -5   2  195.08    6.50
   0  -5   2  188.78    6.50
   0  -5  -2  198.58    6.50
   0  -5  -2  195.28    6.50
   0   5   2  190.98    6.60
   0   5   2  186.38    6.50
   0   5   2  180.48    6.40
   0   5  -2  183.18    6.50
   0   5  -2  183.78    6.40
   0   5   2  199.28    6.50
   0   5  -2  187.58    6.50
   1  -5   2    3.20    0.30
  -1  -5  -2    3.50    0.40
  -1  -5  -2    2.80    0.60
   1  -5   2    2.20    0.30
  -1  -5  -2    2.10    0.30
   1  -5   2    3.00    0.30
  -1  -5  -2    2.50    0.40
  -1  -5  -2    2.70    0.30
  -1   5  -2    2.70    0.30
  -1   5  -2    2.60    0.30
  -1   5  -2    3.50    0.40
  -1   5  -2    2.70    0.40
   1   5   2    4.80    0.50
   1   5   2    2.20    0.40
   1   5   2    3.00    0.30
   1   5   2    3.10    0.30
  -2  -5  -2 1308.77   50.89
  -2  -5  -2 1577.84   50.79
   2  -5   2 1425.76   50.69
  -2   5  -2 1629.44   50.79
   2   5   2 1579.74   50.79
  -3  -5  -2   12.40    0.80
  -3  -5  -2   11.90    1.20
   3  -5   2   12.00    0.80
  -3  -5  -2   13.20    0.90
  -3  -5  -2   12.80    0.80
  -3   5  -2   13.20    0.90
  -3   5  -2   11.20    0.90
  -3   5  -2   12.40    0.60
   3   5   2   12.20    0.80
  -3   5  -2   13.00    0.70
  -3   5  -2   13.20    0.70
  -3   5  -2   12.30    0.70
   3   5   2   12.10    0.70
   3   5   2   13.60    0.80
  -3   5  -2   12.70    0.60
   3   5   2   12.90    0.80
  -4  -5  -2   10.00    0.80
  -4  -5  -2   10.00    1.30
  -4  -5  -2    9.50    0.90
   4  -5   2   10.70    0.90
  -4  -5  -2   11.30    0.90
   4   5   2   10.10    0.80
  -4   5  -2   12.00    0.90
   4   5   2   10.00    0.70
  -4   5  -2   10.20    0.80
  -4   5  -2   10.60    0.70
  -4   5  -2    9.20    0.90
  -4   5  -2   10.20    0.50
   4   5   2   10.10    0.80
   4   5   2    8.90    0.90
   4   5   2   10.30    0.80
  -4   5  -2   10.30    0.70
  -4   5  -2   10.90    0.50
   5  -5   2    2.90    0.60
  -5  -5  -2    3.20    0.60
  -5  -5  -2    2.60    0.60
  -5  -5  -2    2.90    0.60
   5  -5   2    2.40    0.40
   5   5   2    3.50    0.50
  -5   5  -2    3.00    0.60
  -5   5  -2    2.60    0.20
  -5   5  -2    2.70    0.50
   5   5   2    3.00    0.40
  -5   5  -2    3.70    0.60
   5   5   2    4.30    0.60
   5   5   2    2.80    0.50
  -5   5  -2    4.00    0.50
   5   5   2    3.40    0.60
   6  -5   2  396.66   13.70
   6  -5   2  391.16   13.80
  -6  -5  -2  409.86   13.80
  -6  -5  -2  386.66   13.80
  -6   5  -2  416.16   13.80
  -6   5  -2  387.66   13.80
   6   5   2  390.66   13.60
  -6   5  -2  391.96   13.70
   6   5   2  402.66   13.70
   6   5   2  391.96   13.80
   6   5   2  410.96   13.70
   7  -5   2    1.30    0.60
  -7  -5  -2    0.60    0.80
   7  -5   2    2.20    0.80
  -7  -5  -2    1.20    0.60
  -7   5  -2    0.90    0.60
   7   5   2    1.50    0.40
   7   5   2    1.50    0.80
   7   5   2    0.70    0.70
   8  -5   2   52.79    2.50
  -8  -5  -2   57.59    2.70
  -8  -5  -2   51.89    3.70
   8  -5   2   49.90    2.70
  -8   5  -2   50.29    2.50
   8   5   2   52.69    2.50
   8   5   2   54.19    2.70
   8   5   2   52.49    2.10
  -8   5  -2   54.99    2.40
  -8   5  -2   51.59    3.00
  -9  -5  -2   10.40    2.30
  -9  -5  -2   11.90    1.40
   9  -5   2   10.80    1.20
  -9   5  -2   10.50    1.90
  -9   5  -2   10.10    1.00
   9   5   2   13.20    1.30
   9   5   2   11.00    1.40
  -9   5  -2   10.40    1.20
  10  -5   2   53.69    2.90
 -10  -5  -2   55.29    3.10
 -10  -5  -2   48.70    4.80
  10   5   2   53.89    3.20
 -10   5  -2   48.30    2.40
  10   5   2   49.00    2.80
 -10   5  -2   48.20    2.80
 -10   5  -2   50.09    3.70
 -11  -5  -2   11.80    3.60
 -11  -5  -2    7.10    1.60
 -11   5  -2   14.70    2.80
  11   5   2   13.10    1.80
 -11   5  -2   10.30    1.60
  11  -6  -2    2.70    1.50
 -11  -6   2   -0.10    1.60
  11   6  -2    1.10    1.60
 -10  -6   2    0.20    1.30
  10  -6  -2    0.20    1.10
  10   6  -2    0.70    1.40
  -9  -6   2    1.50    1.00
   9  -6  -2    1.50    0.90
  -9  -6   2    1.10    1.00
   9  -6  -2    2.30    1.20
   9   6  -2    1.90    0.70
   9   6  -2    2.30    1.20
  -9   6   2    1.30    0.50
  -8  -6   2   21.60    1.70
  -8  -6   2   21.30    1.50
   8  -6  -2   25.70    2.10
   8  -6  -2   23.30    1.70
  -8  -6   2   21.30    1.90
  -8   6   2   22.90    1.20
   8   6  -2   22.70    2.10
   8   6  -2   23.20    1.10
  -7  -6   2    0.00    0.80
   7  -6  -2   -0.50    0.90
   7  -6  -2    1.20    0.60
  -7  -6   2   -1.40    0.60
  -7  -6   2    0.70    0.80
   7   6  -2    1.00    0.80
  -7   6   2    0.70    0.30
  -7   6   2    1.10    0.50
  -7   6   2    1.00    1.00
  -7   6   2    1.60    0.70
   7   6  -2    0.20    0.40
   6  -6  -2    8.90    1.00
  -6  -6   2    8.60    0.90
  -6  -6   2    6.50    0.80
   6  -6  -2    8.00    0.60
   6  -6  -2    5.90    0.70
  -6  -6   2    8.10    0.80
  -6   6   2    7.30    0.80
   6   6  -2    7.30    1.00
   6   6  -2    6.10    0.60
  -6   6   2    8.20    1.10
  -6   6   2    8.10    0.60
  -6   6   2    6.50    0.70
   5  -6  -2   82.39    3.30
  -5  -6   2   88.39    3.20
   5  -6  -2   84.09    3.00
  -5  -6   2   79.49    3.20
   5  -6  -2   80.29    3.10
  -5  -6   2   79.99    3.30
  -5   6   2   82.79    3.00
  -5   6   2   80.29    3.00
  -5   6   2   78.19    3.20
  -5   6   2   86.19    3.30
   5   6  -2   82.39    3.20
   5   6  -2   82.79    3.30
   5   6  -2   84.89    3.20
   5   6  -2   82.89    3.00
  -4  -6   2   13.00    1.00
   4  -6  -2   16.10    0.80
  -4  -6   2   14.90    1.10
  -4  -6   2   16.90    1.00
   4  -6  -2   14.80    0.80
   4  -6  -2   14.80    1.10
   4   6  -2   17.60    1.00
  -4   6   2   15.00    0.80
   4   6  -2   15.00    1.10
  -4   6   2   15.20    1.00
   4   6  -2   15.20    1.10
  -4   6   2   14.30    0.80
  -4   6   2   14.60    0.90
   3  -6  -2    7.10    0.50
   3  -6  -2    7.20    0.60
  -3  -6   2    7.40    0.80
   3  -6  -2    5.90    0.60
  -3  -6   2    7.40    0.80
  -3  -6   2    7.50    0.70
   3  -6  -2    5.60    0.60
  -3   6   2    6.70    0.60
  -3   6   2    7.40    0.60
  -3   6   2    5.80    0.60
  -3   6   2    6.70    0.70
   3   6  -2    7.80    0.80
  -3   6   2    7.90    0.80
   3   6  -2    5.80    0.60
   3   6  -2    6.90    0.60
  -2  -6   2   66.19    2.60
   2  -6  -2   65.09    2.50
   2  -6  -2   65.49    2.30
  -2  -6   2   68.29    2.50
   2  -6  -2   66.39    2.40
   2  -6  -2   60.49    2.50
  -2  -6   2   62.89    2.60
   2  -6  -2   69.09    2.50
   2   6  -2   70.59    2.50
   2   6  -2   65.39    2.50
   2   6  -2   71.49    2.50
  -2   6   2   66.29    2.60
  -2   6   2   66.09    2.50
  -2   6   2   63.59    2.40
  -2   6   2   66.99    2.60
   2   6  -2   63.89    2.50
   1  -6  -2   74.69    2.70
  -1  -6   2   72.29    2.70
  -1  -6   2   76.49    2.80
   1  -6  -2   70.09    2.80
   1  -6  -2   61.79    2.90
   1  -6  -2   76.49    2.70
  -1  -6   2   71.39    2.70
   1   6  -2   78.39    2.60
  -1   6   2   72.39    2.70
   1   6  -2   72.89    2.60
   1   6  -2   77.79    2.70
  -1   6   2   68.89    2.60
  -1   6   2   70.59    2.70
  -1   6   2   75.69    2.90
   0  -6   2  321.97   10.90
   0  -6  -2  315.97   10.70
   0  -6   2  331.97   10.90
   0  -6  -2  329.37   10.80
   0  -6   2  316.87   10.80
   0  -6  -2  338.97   10.90
   0  -6  -2  310.57   11.10
   0  -6  -2  271.57   10.90
   0   6  -2  319.47   10.80
   0   6   2  319.07   11.00
   0   6   2  331.57   10.90
   0   6   2  321.97   10.90
   0   6   2  282.17   10.80
   1  -6   2   13.80    0.70
   1  -6   2   16.80    0.90
  -1  -6  -2   14.20    0.80
  -1  -6  -2   13.60    0.90
  -1  -6  -2   12.80    1.10
  -1  -6  -2   14.20    0.80
  -1  -6  -2   14.20    0.70
   1  -6   2   13.60    0.70
   1  -6   2   13.50    0.80
   1   6   2   14.90    0.80
  -1   6  -2   14.80    0.80
   1   6   2   14.80    0.60
   1   6   2   13.90    0.80
   1   6   2   13.50    0.90
  -1   6  -2   15.20    0.70
  -2  -6  -2   -0.20    0.60
  -2  -6  -2   -0.30    0.40
  -2  -6  -2    0.30    0.30
   2  -6   2    0.50    0.30
  -2  -6  -2    0.40    0.30
   2   6   2    0.00    0.40
  -2   6  -2    0.70    0.40
   2   6   2    0.00    0.30
  -2   6  -2    0.50    0.40
   2   6   2   -0.20    0.30
  -2   6  -2    0.80    0.20
   2   6   2    0.60    0.40
  -2   6  -2    0.60    0.30
   2   6   2    0.10    0.20
  -2   6  -2    0.30    0.20
   3  -6   2   85.49    3.20
  -3  -6  -2   87.99    3.10
  -3  -6  -2   85.59    3.20
  -3  -6  -2   84.09    3.20
  -3  -6  -2   85.19    3.60
   3  -6   2   85.99    3.10
  -3   6  -2   79.79    3.20
   3   6   2   89.99    3.20
  -3   6  -2   73.59    3.00
  -3   6  -2   85.69    3.00
  -3   6  -2   84.29    3.20
   3   6   2   80.79    3.10
  -3   6  -2   88.09    3.10
   3   6   2   86.79    3.20
  -3   6  -2   84.79    3.20
  -3   6  -2   86.79    2.90
   3   6   2   85.69    3.10
  -4  -6  -2    5.40    1.00
  -4  -6  -2    7.60    0.80
   4  -6   2    4.60    0.60
  -4  -6  -2    6.20    0.60
  -4  -6  -2    5.90    0.70
  -4   6  -2    6.30    0.60
  -4   6  -2    5.90    0.50
   4   6   2    5.70    0.60
  -4   6  -2    6.50    0.60
  -4   6  -2    6.40    0.70
   4   6   2    5.70    0.60
   4   6   2    5.70    0.60
  -4   6  -2    7.40    0.70
   4   6   2    6.10    0.60
  -4   6  -2    6.30    0.70
   4   6   2    8.10    0.70
  -4   6  -2    6.30    0.40
  -5  -6  -2   11.40    1.10
   5  -6   2   11.00    1.10
  -5  -6  -2   14.20    1.10
  -5  -6  -2   14.00    1.70
  -5  -6  -2   14.20    1.10
   5   6   2   11.80    1.00
   5   6   2   10.90    1.00
  -5   6  -2   11.60    0.60
  -5   6  -2   11.50    1.10
  -5   6  -2   14.30    1.00
   5   6   2   10.80    0.90
  -5   6  -2   12.70    0.90
   5   6   2   13.60    1.10
  -5   6  -2   12.80    0.60
   5   6   2   11.90    0.80
  -5   6  -2   12.30    1.20
  -5   6  -2   11.50    0.90
   6  -6   2   42.00    2.20
  -6  -6  -2   46.10    2.20
  -6  -6  -2   45.00    2.20
  -6  -6  -2   43.10    2.90
   6   6   2   45.60    2.10
   6   6   2   49.60    2.30
  -6   6  -2   45.10    2.00
  -6   6  -2   45.60    2.10
   6   6   2   46.50    1.90
   7  -6   2    6.90    0.80
  -7  -6  -2    7.00    1.00
   7  -6   2    7.50    1.00
  -7  -6  -2    8.60    1.80
   7   6   2    7.60    0.90
   7   6   2    8.60    0.80
  -7   6  -2    7.90    0.80
  -7   6  -2    9.20    1.30
   7   6   2    6.30    1.00
  -8  -6  -2    3.70    1.10
   8  -6   2    3.10    0.80
  -8  -6  -2    2.90    2.00
   8  -6   2    4.20    1.00
   8   6   2    2.30    1.00
   8   6   2    3.20    0.50
  -8   6  -2    4.10    0.80
   8   6   2    3.60    0.90
  -8   6  -2    4.30    1.30
   9  -6   2   11.00    1.20
  -9  -6  -2   11.50    2.60
  -9  -6  -2    9.60    1.40
  -9   6  -2    9.10    1.00
  -9   6  -2    9.20    1.10
  -9   6  -2   10.60    1.80
   9   6   2   10.00    1.20
   9   6   2   11.10    1.40
 -10  -6  -2    1.50    2.80
 -10  -6  -2   -0.80    1.30
 -10   6  -2    1.90    1.90
  10   6   2    1.70    1.30
  10   6   2    1.30    1.20
 -10   6  -2   -0.60    1.00
 -10   6  -2   -0.10    1.10
 -11  -6  -2    1.60    1.60
 -11  -6  -2    0.40    3.10
  11   6   2    0.30    1.50
 -11   6  -2   -3.60    2.20
 -11   6  -2   -1.50    1.30
 -10  -7   2    2.50    1.40
  10  -7  -2    1.90    1.10
  10  -7  -2    3.00    1.50
  10   7  -2    0.90    1.40
  -9  -7   2    4.30    1.20
   9  -7  -2    1.70    0.90
   9   7  -2    2.30    2.10
   9   7  -2    2.30    0.90
  -9   7   2    2.50    0.50
  -8  -7   2    1.60    1.00
   8  -7  -2    1.10    1.10
   8  -7  -2    0.90    0.70
  -8  -7   2   -0.10    0.80
  -8  -7   2    1.70    1.00
   8   7  -2    2.50    0.40
   8   7  -2    0.90    1.00
   8   7  -2    2.50    0.80
  -8   7   2    2.00    0.50
   7  -7  -2  181.98    6.70
   7  -7  -2  175.58    6.40
  -7  -7   2  173.58    6.60
  -7  -7   2  177.98    6.60
  -7  -7   2  175.08    6.40
   7   7  -2  176.48    6.20
  -7   7   2  184.78    6.20
  -7   7   2  180.98    6.70
  -7   7   2  169.98    6.20
   7   7  -2  177.98    6.70
  -6  -7   2   57.39    2.60
  -6  -7   2   56.79    2.60
   6  -7  -2   56.39    2.70
   6  -7  -2   54.79    2.30
   6  -7  -2   56.19    2.10
  -6  -7   2   54.79    2.40
   6   7  -2   54.19    2.70
  -6   7   2   60.29    2.60
  -6   7   2   55.99    2.20
  -6   7   2   56.69    2.50
   6   7  -2   55.19    2.20
  -6   7   2   58.29    2.20
  -5  -7   2  251.07    9.20
   5  -7  -2  240.88    9.00
   5  -7  -2  263.47    9.00
  -5  -7   2  275.67    9.10
  -5  -7   2  260.17    9.20
   5  -7  -2  264.47    8.90
   5  -7  -2  259.67    9.20
   5   7  -2  260.97    9.20
  -5   7   2  253.57    8.90
   5   7  -2  266.37    8.90
  -5   7   2  263.27    8.90
  -5   7   2  245.78    9.10
   5   7  -2  257.97    9.20
  -5   7   2  273.27    9.20
  -4  -7   2   74.99    3.00
   4  -7  -2   77.49    2.80
   4  -7  -2   75.39    2.80
  -4  -7   2   79.29    3.00
  -4  -7   2   75.09    3.00
   4  -7  -2   72.49    3.00
   4  -7  -2   75.89    2.70
   4   7  -2   74.59    3.00
  -4   7   2   76.59    2.80
  -4   7   2   79.49    3.00
   4   7  -2   73.59    3.00
   4   7  -2   72.69    3.00
  -4   7   2   79.59    3.00
  -4   7   2   73.89    2.80
   3  -7  -2  388.56   14.20
   3  -7  -2  441.06   14.10
   3  -7  -2  401.06   14.00
  -3  -7   2  401.36   14.30
  -3  -7   2  434.76   14.30
   3  -7  -2  422.06   14.20
  -3  -7   2  395.26   14.20
  -3   7   2  430.16   14.30
   3   7  -2  445.26   14.30
   3   7  -2  435.66   14.20
   3   7  -2  401.86   14.30
  -3   7   2  436.56   14.30
  -3   7   2  399.26   14.10
   3   7  -2  390.76   14.20
  -3   7   2  398.46   14.20
  -3   7   2  411.36   14.20
  -2  -7   2  640.44   20.80
  -2  -7   2  599.34   20.80
   2  -7  -2  570.94   20.80
  -2  -7   2  596.64   20.80
   2  -7  -2  587.84   20.80
   2  -7  -2  637.74   20.70
   2  -7  -2  648.64   20.80
   2   7  -2  582.94   20.80
   2   7  -2  638.64   20.80
  -2   7   2  546.05   20.80
   2   7  -2  603.44   20.70
  -2   7   2  618.04   20.90
   2   7  -2  652.73   20.80
  -2   7   2  586.34   20.70
  -2   7   2  648.44   20.80
   1  -7  -2  144.19    5.30
   1  -7  -2  153.98    5.30
  -1  -7   2  146.79    5.30
  -1  -7   2  159.58    5.40
  -1  -7   2  147.99    5.70
   1  -7  -2  156.28    5.30
   1  -7  -2  139.39    5.40
   1  -7  -2  138.59    5.40
   1   7  -2  147.19    5.30
  -1   7   2  145.09    5.30
   1   7  -2  161.38    5.30
  -1   7   2  154.88    5.40
  -1   7   2  140.69    5.20
  -1   7   2  148.59    5.40
   1   7  -2  155.58    5.20
   1   7  -2  149.49    5.20
   0  -7   2  505.55   17.00
   0  -7   2  483.95   17.00
   0  -7  -2  493.95   16.80
   0  -7  -2  481.25   17.10
   0  -7  -2  485.95   17.30
   0  -7   2  500.65   17.00
   0  -7  -2  516.75   17.00
   0  -7  -2  521.15   17.00
   0   7   2  470.95   17.00
   0   7   2  522.45   17.10
   0   7  -2  474.05   17.00
   0   7  -2  516.75   17.00
   0   7   2  517.45   17.20
   0   7   2  494.45   17.00
   0   7  -2  491.75   16.90
  -1  -7  -2   30.60    1.20
  -1  -7  -2   29.00    1.50
   1  -7   2   30.20    1.30
  -1  -7  -2   30.30    1.40
   1  -7   2   28.70    1.30
  -1  -7  -2   31.40    1.30
  -1  -7  -2   27.30    1.60
   1  -7   2   30.20    1.40
   1   7   2   27.10    1.40
   1   7   2   30.80    1.40
  -1   7  -2   30.50    1.20
  -1   7  -2   29.70    1.40
  -1   7  -2   28.40    1.30
   1   7   2   29.20    1.30
   1   7   2   30.40    1.20
   1   7   2   31.00    1.40
   2  -7   2  511.45   18.30
  -2  -7  -2  540.45   18.80
   2  -7   2  552.34   18.40
  -2  -7  -2  564.04   18.40
  -2  -7  -2  548.55   18.30
  -2  -7  -2  512.45   18.40
  -2   7  -2  545.55   18.30
  -2   7  -2  516.75   18.40
  -2   7  -2  497.45   18.30
   2   7   2  594.74   18.40
   2   7   2  515.25   18.40
  -2   7  -2  533.15   18.20
  -2   7  -2  542.35   18.30
   2   7   2  517.35   18.30
   2   7   2  544.45   18.30
   2   7   2  575.54   18.40
   3  -7   2  109.09    4.00
  -3  -7  -2  103.49    4.10
  -3  -7  -2  105.89    4.50
   3  -7   2  108.39    4.00
  -3  -7  -2  106.89    4.00
  -3  -7  -2  110.89    4.10
  -3   7  -2  110.59    3.90
  -3   7  -2  108.69    4.00
   3   7   2  113.59    4.00
   3   7   2  105.79    4.10
   3   7   2  103.59    3.90
  -3   7  -2  107.59    4.10
  -3   7  -2  111.39    3.80
  -3   7  -2  108.19    3.80
   3   7   2  113.39    4.00
   3   7   2  110.99    3.90
  -3   7  -2  112.39    3.90
  -3   7  -2  107.59    3.90
   4  -7   2   18.90    1.20
  -4  -7  -2   17.50    1.30
  -4  -7  -2   16.50    1.70
  -4  -7  -2   16.90    1.20
  -4  -7  -2   19.30    1.10
   4   7   2   17.30    1.10
  -4   7  -2   17.20    0.90
   4   7   2   19.20    1.10
  -4   7  -2   17.90    1.00
  -4   7  -2   18.20    0.90
   4   7   2   16.70    1.10
   4   7   2   15.00    1.10
  -4   7  -2   18.60    0.90
  -4   7  -2   19.20    1.20
  -4   7  -2   19.00    1.30
  -4   7  -2   19.20    1.00
  -4   7  -2   18.30    0.80
  -5  -7  -2    1.20    1.10
  -5  -7  -2    0.40    0.50
  -5  -7  -2    0.20    0.60
  -5  -7  -2    0.40    0.60
   5  -7   2   -0.30    0.50
   5   7   2   -0.60    0.50
  -5   7  -2    0.20    0.60
  -5   7  -2   -0.10    0.40
  -5   7  -2    0.10    0.30
   5   7   2   -0.20    0.50
  -5   7  -2   -0.30    0.80
  -5   7  -2    0.10    0.40
  -5   7  -2    0.00    0.30
  -5   7  -2    0.20    0.40
   6  -7   2  394.46   13.50
  -6  -7  -2  379.16   14.30
  -6  -7  -2  393.46   13.60
   6   7   2  398.36   13.40
   6   7   2  392.66   13.60
   6   7   2  394.26   13.50
  -6   7  -2  400.26   13.40
  -6   7  -2  383.86   13.20
  -6   7  -2  395.56   13.50
  -6   7  -2  381.16   13.50
  -6   7  -2  365.06   13.10
  -7  -7  -2   12.20    2.20
   7  -7   2   11.30    1.10
  -7  -7  -2   12.00    1.30
  -7   7  -2   12.60    1.50
  -7   7  -2    9.10    1.00
   7   7   2   11.40    1.00
  -7   7  -2    9.00    0.90
   7   7   2   12.70    1.40
   7   7   2    8.00    1.10
   8  -7   2    3.00    1.00
  -8  -7  -2    5.50    2.10
  -8  -7  -2    5.20    1.20
   8   7   2    5.50    1.00
  -8   7  -2    4.10    0.80
   8   7   2    3.70    0.60
  -8   7  -2    4.90    1.20
   8   7   2    3.40    1.00
   9  -7   2   11.60    1.40
  -9  -7  -2    9.40    3.50
  -9  -7  -2    9.00    2.00
  -9   7  -2    9.70    1.70
   9   7   2    9.60    1.20
  -9   7  -2    7.50    1.00
  -9   7  -2    7.30    1.10
 -10  -7  -2   49.20    3.30
 -10  -7  -2   51.79    5.20
 -10   7  -2   48.20    2.90
  10   7   2   49.10    2.80
  10   7   2   53.29    3.30
 -10   7  -2   47.20    3.60
 -10  -8   2   -0.20    1.50
  10  -8  -2    2.30    1.20
  10  -8  -2    2.80    1.60
  10   8  -2   -0.50    1.40
   9  -8  -2    2.10    0.90
  -9  -8   2   -1.30    1.20
  -9  -8   2   -0.20    1.80
   9  -8  -2   -0.40    1.30
   9   8  -2    0.80    1.00
   9   8  -2    0.10    1.30
  -9   8   2    0.40    0.50
   8  -8  -2   53.49    2.50
  -8  -8   2   50.39    2.80
   8  -8  -2   52.99    3.00
  -8  -8   2   51.89    2.90
  -8   8   2   49.00    2.10
   8   8  -2   51.19    2.10
  -8   8   2   51.99    2.00
   8   8  -2   53.49    2.50
   8   8  -2   55.79    3.00
   7  -8  -2  132.19    5.20
   7  -8  -2  128.69    4.80
  -7  -8   2  132.99    5.10
  -7  -8   2  125.79    5.10
  -7   8   2  136.49    5.10
  -7   8   2  137.89    4.60
   7   8  -2  126.69    4.90
   7   8  -2  128.79    5.20
  -7   8   2  125.99    4.70
   7   8  -2  128.09    4.60
  -6  -8   2    3.80    0.90
  -6  -8   2    2.50    0.70
   6  -8  -2    1.30    0.80
  -6  -8   2    2.80    0.90
   6  -8  -2    3.30    0.60
  -6   8   2    3.10    0.50
   6   8  -2    2.40    0.50
   6   8  -2    1.90    0.80
  -6   8   2    4.10    0.80
  -6   8   2    2.50    0.60
   6   8  -2    2.80    0.80
   5  -8  -2   16.70    0.90
  -5  -8   2   14.20    1.40
   5  -8  -2   16.10    0.90
  -5  -8   2   14.50    1.30
   5  -8  -2   14.70    1.00
  -5  -8   2   14.30    1.30
   5  -8  -2   13.50    1.30
  -5   8   2   12.10    1.30
  -5   8   2   16.70    1.20
  -5   8   2   13.50    1.30
  -5   8   2   13.80    1.10
   5   8  -2   15.60    1.40
   5   8  -2   14.70    1.30
  -5   8   2   14.00    0.90
   4  -8  -2    8.50    0.80
   4  -8  -2    7.20    0.50
   4  -8  -2   10.30    0.70
  -4  -8   2    7.60    0.90
  -4  -8   2    7.70    0.80
  -4  -8   2    8.90    0.90
   4  -8  -2    8.80    0.90
  -4   8   2    9.60    0.90
   4   8  -2    9.30    0.80
  -4   8   2    9.40    0.90
   4   8  -2    9.00    0.90
  -4   8   2    8.10    0.70
   4   8  -2    9.40    1.00
  -4   8   2   10.90    1.00
   3  -8  -2  115.49    4.10
  -3  -8   2  103.39    4.20
  -3  -8   2  118.59    4.20
   3  -8  -2  112.99    4.00
   3  -8  -2  112.89    4.10
   3  -8  -2  108.29    3.80
  -3  -8   2  107.89    4.10
   3   8  -2  114.19    4.10
   3   8  -2  108.79    4.10
  -3   8   2  110.49    4.00
  -3   8   2  107.79    4.20
   3   8  -2  111.79    4.10
  -3   8   2  113.89    4.20
  -3   8   2  107.99    4.00
   3   8  -2  108.69    4.20
   2  -8  -2   59.09    2.40
  -2  -8   2   66.19    2.50
  -2  -8   2   60.59    2.40
   2  -8  -2   65.89    2.50
  -2  -8   2   60.29    2.60
   2  -8  -2   60.79    2.50
   2  -8  -2   63.89    2.40
   2   8  -2   65.19    2.40
   2   8  -2   65.29    2.50
  -2   8   2   60.39    2.40
   2   8  -2   62.49    2.50
  -2   8   2   62.69    2.50
   2   8  -2   52.99    2.40
  -2   8   2   61.29    2.50
  -2   8   2   60.09    2.40
  -1  -8   2   44.20    1.90
   1  -8  -2   45.80    1.90
   1  -8  -2   44.00    1.80
   1  -8  -2   44.00    1.80
  -1  -8   2   43.10    2.00
   1  -8  -2   40.40    1.90
  -1  -8   2   41.60    1.80
   1  -8  -2   39.40    1.90
  -1   8   2   43.40    1.80
   1   8  -2   45.10    1.80
  -1   8   2   44.10    1.90
   1   8  -2   43.80    1.80
   1   8  -2   45.00    1.70
  -1   8   2   47.80    1.90
   1   8  -2   44.70    1.90
   0  -8  -2   44.00    1.80
   0  -8   2   41.80    1.80
   0  -8   2   39.60    1.70
   0  -8  -2   44.40    1.80
   0  -8   2   40.80    1.80
   0  -8  -2   42.20    1.50
   0  -8  -2   40.60    2.10
   0  -8  -2   39.90    1.90
   0   8   2   45.30    1.80
   0   8  -2   42.40    1.70
   0   8   2   42.10    1.70
   0   8   2   41.60    1.90
   0   8  -2   43.20    1.70
   0   8  -2   41.50    1.90
   1  -8   2  725.93   25.10
   1  -8   2  695.53   25.10
  -1  -8  -2  628.94   25.70
   1  -8   2  795.52   25.30
  -1  -8  -2  736.13   25.00
  -1  -8  -2  766.22   25.20
  -1  -8  -2  711.73   25.30
   1   8   2  707.63   25.10
  -1   8  -2  721.03   25.20
  -1   8  -2  775.62   25.20
   1   8   2  804.12   25.30
   1   8   2  807.52   25.30
   1   8   2  750.22   25.00
   1   8   2  731.83   25.30
  -1   8  -2  759.02   25.10
   2  -8   2  203.88    7.40
  -2  -8  -2  211.08    7.30
   2  -8   2  207.58    7.50
  -2  -8  -2  207.38    7.90
  -2  -8  -2  214.18    7.50
  -2  -8  -2  209.88    7.50
   2   8   2  213.68    7.50
  -2   8  -2  214.28    7.50
   2   8   2  204.58    7.40
   2   8   2  212.68    7.30
  -2   8  -2  215.68    7.20
   2   8   2  225.78    7.50
  -2   8  -2  216.48    7.30
  -2   8  -2  205.98    7.30
  -2   8  -2  209.78    7.50
   2   8   2  207.78    7.50
  -2   8  -2  213.38    7.40
  -3  -8  -2  365.56   12.50
  -3  -8  -2  350.96   12.90
   3  -8   2  377.46   12.50
  -3  -8  -2  339.77   12.50
   3  -8   2  350.56   12.40
  -3  -8  -2  368.36   12.40
  -3   8  -2  375.76   12.40
   3   8   2  366.16   12.40
   3   8   2  347.87   12.40
   3   8   2  364.76   12.50
  -3   8  -2  376.86   12.30
  -3   8  -2  357.06   12.30
   3   8   2  353.16   12.50
  -3   8  -2  343.97   12.30
   3   8   2  359.46   12.50
  -3   8  -2  366.56   12.50
  -3   8  -2  358.16   12.50
  -4  -8  -2   65.89    3.50
  -4  -8  -2   67.09    2.90
  -4  -8  -2   71.59    2.80
   4  -8   2   71.49    2.80
  -4  -8  -2   68.69    2.90
  -4   8  -2   75.59    2.70
   4   8   2   75.59    3.10
   4   8   2   72.89    3.00
  -4   8  -2   70.29    2.60
  -4   8  -2   70.59    2.70
  -4   8  -2   75.69    2.70
  -4   8  -2   70.99    2.90
   4   8   2   71.09    2.80
   4   8   2   68.49    2.80
  -4   8  -2   69.79    2.90
  -4   8  -2   66.49    2.60
  -5  -8  -2   84.29    3.40
   5  -8   2   71.99    3.10
  -5  -8  -2   73.69    3.90
  -5  -8  -2   74.59    3.20
   5   8   2   75.59    3.10
  -5   8  -2   74.49    2.80
  -5   8  -2   74.59    2.80
   5   8   2   74.99    3.10
  -5   8  -2   82.59    3.00
  -5   8  -2   81.59    2.90
   5   8   2   75.69    3.00
  -5   8  -2   79.69    3.10
  -5   8  -2   74.69    2.80
  -5   8  -2   78.39    2.80
   6  -8   2   -0.20    0.80
  -6  -8  -2   -0.20    1.30
  -6  -8  -2   -0.50    0.70
  -6   8  -2    0.30    0.60
   6   8   2   -0.40    0.60
  -6   8  -2   -0.60    0.50
  -6   8  -2    0.30    0.50
  -6   8  -2   -0.30    0.60
   6   8   2   -0.50    0.70
  -6   8  -2   -0.40    0.30
  -6   8  -2    0.30    0.30
   6   8   2    0.40    0.60
   7  -8   2   91.59    3.90
  -7  -8  -2   89.69    4.90
  -7  -8  -2   92.89    4.00
  -7   8  -2   96.79    3.70
   7   8   2   92.89    3.70
   7   8   2   93.89    3.60
  -7   8  -2   96.49    3.70
  -7   8  -2   86.49    3.60
   7   8   2   92.29    3.90
   8  -8   2   17.20    1.50
  -8  -8  -2   17.50    2.60
  -8  -8  -2   19.60    2.00
  -8   8  -2   16.90    1.60
   8   8   2   14.10    1.40
   8   8   2   14.10    1.60
  -8   8  -2   15.60    1.80
  -9  -8  -2   -1.20    1.20
  -9  -8  -2   -1.80    2.40
   9   8   2    0.30    1.10
  -9   8  -2   -0.80    0.80
   9   8   2    0.00    1.10
  -9   8  -2    0.80    1.40
 -10  -8  -2    0.70    1.50
 -10  -8  -2    3.20    2.80
  10   8   2    0.40    1.40
 -10   8  -2   -0.70    1.10
 -10   8  -2    1.50    3.00
  10   8   2    0.40    1.30
  10  -9  -2    9.80    1.40
  10  -9  -2   13.70    2.10
 -10  -9   2   11.00    1.90
  10   9  -2   12.50    1.80
   9  -9  -2   23.20    1.90
  -9  -9   2   20.60    2.00
   9  -9  -2   18.70    2.00
   9   9  -2   21.80    2.00
   9   9  -2   20.30    1.90
  -9   9   2   18.70    1.30
  -8  -9   2   10.20    1.40
  -8  -9   2   10.40    1.40
   8  -9  -2   12.00    1.50
   8  -9  -2    8.80    1.00
  -8   9   2    9.60    1.00
  -8   9   2   10.90    0.90
   8   9  -2    9.50    1.20
   8   9  -2    9.80    1.40
   7  -9  -2    1.40    0.60
  -7  -9   2    2.90    1.10
   7  -9  -2    1.00    1.00
  -7  -9   2    1.30    1.00
   7   9  -2    0.70    0.60
  -7   9   2    0.70    0.50
  -7   9   2    1.60    0.50
   7   9  -2    1.10    0.80
   7   9  -2    1.00    1.00
  -6  -9   2    4.70    1.00
   6  -9  -2    5.30    0.60
  -6  -9   2    3.60    0.90
   6  -9  -2    4.70    1.00
   6   9  -2    5.60    0.90
   6   9  -2    4.50    0.90
   6   9  -2    4.20    0.90
  -6   9   2    5.80    0.70
  -6   9   2    8.80    1.10
  -6   9   2    5.40    0.60
   6   9  -2    5.10    0.70
  -5  -9   2   95.99    4.00
   5  -9  -2   93.59    3.90
   5  -9  -2  101.29    3.70
  -5  -9   2   94.39    3.90
   5  -9  -2   96.89    3.50
   5   9  -2   93.79    3.90
   5   9  -2   94.69    3.90
  -5   9   2   95.79    3.60
  -5   9   2  105.29    3.80
  -5   9   2   99.59    3.70
  -4  -9   2  209.18    7.50
  -4  -9   2  200.08    7.50
   4  -9  -2  207.48    7.30
  -4  -9   2  202.58    7.50
   4  -9  -2  206.68    7.40
   4  -9  -2  203.08    7.50
  -4   9   2  207.78    7.30
   4   9  -2  217.28    7.40
  -4   9   2  211.78    7.50
  -4   9   2  208.58    7.30
  -4   9   2  214.38    7.50
   4   9  -2  211.78    7.50
   3  -9  -2   67.59    2.80
   3  -9  -2   69.49    2.60
  -3  -9   2   66.79    2.90
  -3  -9   2   72.39    2.90
  -3  -9   2   69.59    2.80
   3  -9  -2   69.29    2.80
  -3   9   2   72.89    2.80
  -3   9   2   71.09    2.80
   3   9  -2   68.19    2.70
   3   9  -2   67.29    2.80
  -3   9   2   68.79    2.60
   3   9  -2   67.89    2.90
  -3   9   2   68.69    2.80
   3   9  -2   69.99    2.70
   2  -9  -2   48.90    2.10
   2  -9  -2   53.69    2.20
   2  -9  -2   48.30    2.00
  -2  -9   2   54.99    2.20
  -2  -9   2   48.40    2.10
   2  -9  -2   49.50    2.10
  -2  -9   2   47.10    2.20
   2   9  -2   48.90    2.10
  -2   9   2   47.50    2.00
   2   9  -2   49.20    2.00
  -2   9   2   53.39    2.20
  -2   9   2   52.69    2.20
   2   9  -2   50.29    2.10
   2   9  -2   48.70    2.20
  -2   9   2   51.39    2.20
   1  -9  -2   47.20    2.00
  -1  -9   2   44.40    2.10
   1  -9  -2   44.00    2.10
   1  -9  -2   49.00    2.00
   1  -9  -2   43.20    2.10
  -1  -9   2   49.60    2.10
  -1  -9   2   45.70    2.00
  -1   9   2   46.10    1.90
  -1   9   2   48.30    2.10
   1   9  -2   45.70    2.10
   1   9  -2   50.19    2.00
  -1   9   2   48.00    2.10
  -1   9   2   47.20    2.10
   1   9  -2   46.20    1.80
   1   9  -2   48.70    1.90
   0  -9   2  370.76   13.50
   0  -9  -2  425.96   13.60
   0  -9  -2  373.96   13.80
   0  -9   2  382.36   13.50
   0  -9  -2  378.66   13.70
   0  -9   2  390.16   13.60
   0   9  -2  409.46   13.60
   0   9   2  387.16   13.50
   0   9   2  391.96   13.60
   0   9   2  406.76   13.60
   0   9  -2  403.56   13.50
   0   9   2  421.76   13.60
   0   9  -2  390.26   13.30
   0   9  -2  373.86   13.60
  -1  -9  -2   84.69    3.80
   1  -9   2   90.99    3.40
  -1  -9  -2   89.49    3.20
   1  -9   2   91.19    3.50
  -1  -9  -2   90.39    3.50
   1  -9   2   79.99    3.50
  -1  -9  -2   90.19    3.50
  -1   9  -2   88.19    3.40
  -1   9  -2   87.89    3.50
   1   9   2   90.29    3.40
   1   9   2   93.19    3.50
  -1   9  -2   92.79    3.40
   1   9   2   93.89    3.50
  -1   9  -2   96.39    3.30
   1   9   2   94.19    3.50
   2  -9   2   10.30    0.90
  -2  -9  -2    9.30    0.70
  -2  -9  -2    7.70    0.80
  -2  -9  -2   10.90    1.50
   2  -9   2   11.20    1.00
  -2  -9  -2    8.20    0.90
   2   9   2    7.70    0.80
  -2   9  -2    9.10    0.80
  -2   9  -2   10.30    1.10
   2   9   2    8.40    0.90
  -2   9  -2    6.90    0.70
  -2   9  -2   10.00    0.70
  -2   9  -2   10.00    0.90
  -2   9  -2    9.60    0.50
   2   9   2    8.80    0.70
   2   9   2    9.10    0.90
   2   9   2    9.10    1.00
   3  -9   2    0.40    0.50
  -3  -9  -2    0.80    1.00
  -3  -9  -2    0.20    0.60
  -3  -9  -2    0.60    0.50
  -3  -9  -2    0.20    0.40
   3  -9   2    1.30    0.60
  -3   9  -2    0.90    0.40
   3   9   2    0.70    0.50
   3   9   2    0.00    0.50
  -3   9  -2    0.50    0.30
  -3   9  -2    1.40    0.70
  -3   9  -2    1.10    0.50
   3   9   2    1.20    0.50
  -3   9  -2    1.30    0.60
   3   9   2   -0.10    0.40
  -3   9  -2    0.60    0.40
   3   9   2    0.30    0.60
   4  -9   2  532.75   17.70
  -4  -9  -2  521.45   17.80
  -4  -9  -2  490.75   18.20
  -4  -9  -2  520.05   17.60
   4  -9   2  507.55   17.60
   4   9   2  510.15   17.60
  -4   9  -2  487.35   17.40
  -4   9  -2  501.55   17.50
  -4   9  -2  513.25   17.60
   4   9   2  499.15   17.60
  -4   9  -2  530.55   17.40
  -4   9  -2  538.55   17.60
   5  -9   2   18.50    1.50
  -5  -9  -2   19.70    2.40
  -5  -9  -2   24.10    1.70
  -5   9  -2   20.30    1.10
   5   9   2   21.20    1.50
  -5   9  -2   21.00    1.20
   5   9   2   23.90    1.40
  -5   9  -2   21.70    1.30
   5   9   2   21.10    1.50
  -5   9  -2   22.50    1.50
  -5   9  -2   21.30    1.10
   6  -9   2   10.40    1.10
  -6  -9  -2    9.10    1.20
  -6  -9  -2   10.20    1.90
  -6   9  -2   11.30    1.00
  -6   9  -2   10.10    0.70
  -6   9  -2    9.80    0.90
  -6   9  -2   11.60    1.10
   6   9   2   10.50    1.00
  -6   9  -2   10.30    0.70
   6   9   2    8.90    1.00
  -6   9  -2   11.60    0.70
  -6   9  -2   10.40    0.90
   6   9   2   10.90    1.20
  -7  -9  -2    2.50    1.10
  -7  -9  -2    4.10    2.00
   7  -9   2    1.70    1.00
  -7   9  -2    1.70    0.80
  -7   9  -2    3.80    0.80
  -7   9  -2    2.80    0.30
  -7   9  -2    3.90    0.90
  -7   9  -2    2.80    0.70
   7   9   2    1.90    0.80
  -7   9  -2    2.10    0.30
   7   9   2    0.50    0.90
   7   9   2    1.40    0.70
   8  -9   2   47.40    2.90
  -8  -9  -2   49.00    4.20
  -8  -9  -2   47.00    2.90
  -8   9  -2   47.60    2.40
   8   9   2   46.00    2.50
   8   9   2   47.70    2.80
   8   9   2   48.00    2.40
  -8   9  -2   44.40    2.50
   9  -9   2    9.60    1.60
  -9  -9  -2    9.80    1.60
  -9  -9  -2   11.60    2.90
   9   9   2    8.10    1.40
   9   9   2    8.40    1.40
  -9   9  -2    6.40    1.10
  -9   9  -2   10.30    1.60
 -10  -9  -2    0.40    1.70
 -10  -9  -2    2.20    3.00
  10  -9   2    3.20    1.60
  10   9   2   -0.20    1.40
 -10   9  -2    2.50    1.20
  10 -10  -2   53.99    3.90
 -10 -10   2   49.10    3.70
  10  10  -2   54.19    3.70
  -9 -10   2    3.80    1.40
   9 -10  -2    2.80    1.50
   9 -10  -2    2.50    0.90
   9  10  -2    3.40    1.50
  -9  10   2    2.10    0.70
   9  10  -2    4.00    1.30
  -8 -10   2    3.20    1.80
   8 -10  -2    2.50    0.70
  -8  10   2    2.40    0.70
   8  10  -2    2.60    0.70
   8  10  -2    1.60    1.20
   8  10  -2    2.30    1.00
  -8  10   2    2.60    0.70
  -7 -10   2   20.90    2.00
   7 -10  -2   17.90    1.20
   7 -10  -2   21.70    2.20
  -7 -10   2   20.20    2.00
   7  10  -2   19.40    1.70
   7  10  -2   14.40    1.50
  -7  10   2   19.30    1.30
  -7  10   2   19.20    1.40
   7  10  -2   18.90    1.30
  -6 -10   2  114.19    4.60
  -6 -10   2  107.89    4.60
   6 -10  -2  115.69    4.60
   6  10  -2  110.39    4.20
  -6  10   2  108.59    4.20
   6  10  -2  116.79    4.60
  -6  10   2  114.09    4.20
   6  10  -2  109.69    4.60
   6  10  -2  114.59    4.40
  -6  10   2  121.99    4.50
  -5 -10   2  148.39    6.00
  -5 -10   2  155.48    5.90
   5 -10  -2  164.38    5.70
   5 -10  -2  159.38    5.90
   5  10  -2  157.08    5.90
   5  10  -2  146.19    5.70
   5  10  -2  153.58    5.80
  -5  10   2  154.08    5.60
  -5  10   2  161.18    5.80
  -5  10   2  157.08    5.60
  -4 -10   2    0.70    0.70
   4 -10  -2    1.30    0.50
   4 -10  -2    1.40    0.70
  -4 -10   2    1.00    0.70
  -4  10   2    2.10    0.60
   4  10  -2    1.30    0.70
  -4  10   2    1.60    0.50
   4  10  -2    1.20    0.60
  -3 -10   2  182.58    6.70
   3 -10  -2  193.38    6.70
   3 -10  -2  185.78    6.70
  -3 -10   2  179.28    6.80
  -3  10   2  189.08    6.80
   3  10  -2  181.08    6.60
   3  10  -2  185.58    6.60
  -3  10   2  185.48    6.70
  -3  10   2  187.68    6.60
  -3  10   2  185.68    6.70
   3  10  -2  185.48    6.80
  -2 -10   2   33.40    1.80
   2 -10  -2   33.60    1.60
   2 -10  -2   34.80    1.70
  -2 -10   2   35.30    1.90
   2 -10  -2   36.10    1.70
  -2 -10   2   34.50    1.70
  -2  10   2   37.90    1.80
   2  10  -2   35.60    1.80
   2  10  -2   34.10    1.60
   2  10  -2   34.20    1.50
  -2  10   2   32.80    1.60
  -2  10   2   33.70    1.70
   2  10  -2   34.00    1.80
   1 -10  -2  121.09    4.70
  -1 -10   2  123.79    4.70
   1 -10  -2  124.09    4.50
  -1 -10   2  117.69    4.60
  -1 -10   2  115.59    4.50
   1 -10  -2  125.49    4.60
   1 -10  -2  117.29    4.70
  -1  10   2  128.59    4.60
  -1  10   2  120.99    4.60
  -1  10   2  127.39    4.60
   1  10  -2  122.79    4.60
   1  10  -2  126.59    4.50
   1  10  -2  126.99    4.60
  -1  10   2  120.89    4.50
   1  10  -2  121.29    4.30
   0 -10   2   53.59    2.30
   0 -10  -2   56.49    2.50
   0 -10  -2   54.59    2.40
   0 -10   2   52.69    2.40
   0 -10   2   56.19    2.50
   0  10   2   58.39    2.50
   0  10   2   53.59    2.30
   0  10  -2   57.29    2.30
   0  10  -2   56.09    2.30
   0  10   2   58.49    2.40
   0  10  -2   59.19    2.20
   0  10  -2   53.69    2.40
   0  10   2   58.39    2.40
   0  10  -2   56.99    2.10
   1 -10   2  294.57   10.70
   1 -10   2  308.87   10.80
  -1 -10  -2  293.77   10.70
   1 -10   2  302.37   10.70
  -1 -10  -2  305.87   11.20
  -1 -10  -2  296.97   10.80
  -1 -10  -2  314.87   10.50
  -1  10  -2  322.17   10.70
  -1  10  -2  320.37   10.60
   1  10   2  317.87   10.80
   1  10   2  305.67   10.80
  -1  10  -2  303.07   10.40
  -1  10  -2  307.07   10.70
   1  10   2  308.87   10.70
  -1  10  -2  305.77   10.80
   1  10   2  312.97   10.80
  -2 -10  -2   83.89    3.10
   2 -10   2   89.19    3.40
  -2 -10  -2   80.89    3.80
  -2 -10  -2   84.59    3.50
   2 -10   2   81.49    3.20
   2  10   2   86.49    3.10
   2  10   2   83.09    3.40
  -2  10  -2   88.29    2.90
  -2  10  -2   84.09    3.20
   2  10   2   80.59    3.20
   2  10   2   81.89    3.50
  -2  10  -2   86.39    3.40
  -2  10  -2   84.89    3.20
  -2  10  -2   83.59    3.20
   3 -10   2  635.24   22.20
  -3 -10  -2  662.03   22.80
  -3 -10  -2  675.93   22.10
  -3 -10  -2  625.04   22.30
   3 -10   2  628.74   22.20
   3  10   2  650.43   22.10
   3  10   2  649.74   22.30
   3  10   2  637.94   22.10
  -3  10  -2  629.24   22.10
  -3  10  -2  681.53   22.10
  -3  10  -2  665.43   21.90
  -3  10  -2  642.94   22.20
   4 -10   2    5.40    0.80
  -4 -10  -2    4.40    0.60
   4 -10   2    5.20    0.80
  -4 -10  -2    4.60    0.90
  -4 -10  -2    8.40    1.60
  -4  10  -2    5.80    0.70
   4  10   2    5.00    0.70
   4  10   2    4.80    0.70
  -4  10  -2    5.20    0.60
  -4  10  -2    5.40    0.60
  -4  10  -2    4.60    0.80
   5 -10   2  517.05   17.70
  -5 -10  -2  498.35   18.50
  -5 -10  -2  522.45   17.90
   5  10   2  512.75   17.60
   5  10   2  525.95   17.70
  -5  10  -2  517.45   17.40
   5  10   2  502.55   17.70
  -5  10  -2  521.45   17.70
  -5  10  -2  520.15   17.60
  -5  10  -2  508.55   17.50
  -5  10  -2  489.05   17.40
  -6 -10  -2  112.79    4.60
   6 -10   2  114.19    4.50
  -6 -10  -2  108.49    5.40
   6  10   2  107.29    4.40
  -6  10  -2  108.89    4.00
  -6  10  -2  109.69    4.20
   6  10   2  110.69    4.20
   6  10   2  108.09    4.30
  -6  10  -2  108.39    3.90
  -6  10  -2  114.39    4.10
  -6  10  -2  112.49    4.30
  -7 -10  -2   19.30    2.70
  -7 -10  -2   18.10    1.70
   7 -10   2   20.00    1.90
  -7  10  -2   14.60    1.60
   7  10   2   14.30    1.40
   7  10   2   15.50    1.60
  -7  10  -2   17.70    0.90
  -7  10  -2   13.60    0.90
   7  10   2   14.70    1.40
  -8 -10  -2    2.90    3.00
  -8 -10  -2    2.70    1.50
   8 -10   2    4.00    1.30
   8  10   2    2.80    1.10
   8  10   2    1.60    0.90
   8  10   2    2.40    1.10
  -8  10  -2    1.20    0.90
  -9 -10  -2   30.00    4.00
   9 -10   2   28.90    2.90
  -9 -10  -2   22.50    2.20
  -9  10  -2   20.90    2.00
   9  10   2   26.00    2.40
   9  10   2   24.30    2.60
 -10  10  -2   -0.10    1.20
   9 -11  -2   21.40    2.30
  -9 -11   2   15.70    1.90
   9  11  -2   17.30    1.90
  -9  11   2   16.90    1.40
   9  11  -2   18.40    1.70
  -8 -11   2    3.40    1.30
   8 -11  -2    1.30    1.30
   8  11  -2    1.70    0.80
  -8  11   2    1.70    0.70
   8  11  -2    1.50    1.10
   8  11  -2    2.40    1.60
  -8  11   2    1.80    0.70
   7 -11  -2    0.80    1.20
  -7 -11   2    2.60    1.10
   7  11  -2    3.20    0.80
  -7  11   2    2.70    0.70
   7  11  -2    3.50    1.00
   7  11  -2    2.40    1.10
  -7  11   2    1.80    0.80
  -6 -11   2    7.00    1.30
   6 -11  -2    7.80    1.30
  -6 -11   2    7.90    1.30
   6  11  -2    8.00    1.10
  -6  11   2   11.00    1.40
  -6  11   2    7.60    0.90
  -6  11   2    6.90    0.80
   6  11  -2    5.70    1.10
   6  11  -2    9.10    0.90
   6  11  -2    7.80    1.00
   5 -11  -2    2.20    0.90
  -5 -11   2    2.00    0.90
  -5 -11   2    1.80    1.00
   5 -11  -2    2.70    0.70
   5  11  -2    1.30    0.80
  -5  11   2    1.60    0.60
   5  11  -2    1.90    0.80
   5  11  -2    3.10    0.90
  -5  11   2    2.40    0.70
  -4 -11   2    5.40    0.90
  -4 -11   2    7.20    1.10
   4 -11  -2    5.50    0.80
   4 -11  -2    8.70    1.00
   4  11  -2    6.50    0.90
   4  11  -2    6.40    0.80
  -4  11   2    7.20    1.00
   4  11  -2    6.10    0.90
  -4  11   2    6.30    0.70
  -4  11   2    6.90    0.80
  -3 -11   2   93.19    4.00
   3 -11  -2  101.69    3.90
   3 -11  -2   98.09    3.90
  -3 -11   2   98.09    3.90
  -3  11   2   96.09    3.90
  -3  11   2  108.89    3.90
  -3  11   2  100.59    3.70
   3  11  -2   97.69    3.80
   3  11  -2   92.89    3.80
   3  11  -2  100.79    4.00
  -3  11   2  102.19    3.70
   2 -11  -2   53.69    2.40
   2 -11  -2   55.39    2.50
  -2 -11   2   54.69    2.50
   2 -11  -2   55.79    2.30
   2  11  -2   57.39    2.60
   2  11  -2   53.49    2.30
  -2  11   2   57.19    2.50
  -2  11   2   54.89    2.50
   2  11  -2   57.89    2.20
  -2  11   2   52.09    2.30
   2  11  -2   53.99    2.40
  -2  11   2   54.09    2.50
  -1 -11   2   80.79    3.30
   1 -11  -2   83.09    3.30
   1 -11  -2   85.29    3.20
   1 -11  -2   77.89    3.40
  -1 -11   2   76.59    3.50
   1 -11  -2   83.19    3.40
   1  11  -2   80.99    3.30
   1  11  -2   84.99    3.10
  -1  11   2   80.79    3.20
  -1  11   2   85.99    3.30
  -1  11   2   82.99    3.30
  -1  11   2   75.69    3.30
   1  11  -2   78.69    3.20
   1  11  -2   78.99    3.30
   1  11  -2   82.59    3.00
   0 -11   2    3.90    0.70
   0 -11  -2    5.40    1.10
   0 -11   2    3.90    0.70
   0 -11  -2    2.70    0.80
   0  11   2    3.40    0.70
   0  11  -2    3.40    0.70
   0  11  -2    3.60    0.50
   0  11  -2    2.40    0.70
   0  11  -2    3.80    0.60
   0  11  -2    2.80    0.30
   0  11   2    2.30    0.60
   0  11   2    3.00    0.60
   0  11   2    2.70    0.70
  -1 -11  -2   29.20    1.90
   1 -11   2   31.50    1.60
  -1 -11  -2   28.90    2.20
   1 -11   2   32.30    1.70
  -1  11  -2   27.90    1.80
  -1  11  -2   32.00    1.60
  -1  11  -2   30.90    1.50
  -1  11  -2   30.10    1.20
   1  11   2   27.60    1.60
  -1  11  -2   30.40    1.50
   1  11   2   32.60    1.80
   1  11   2   34.00    1.90
   2 -11   2   10.80    1.20
  -2 -11  -2   13.90    1.70
  -2 -11  -2   12.30    0.80
  -2 -11  -2   12.80    1.20
   2  11   2    8.40    1.00
   2  11   2   11.30    1.00
  -2  11  -2   11.20    1.00
  -2  11  -2    9.80    0.90
  -2  11  -2   11.20    1.00
   2  11   2   10.90    0.80
  -2  11  -2   11.30    1.30
  -3 -11  -2    3.40    0.60
  -3 -11  -2    4.90    1.40
   3 -11   2    3.30    0.70
  -3 -11  -2    4.50    1.00
  -3  11  -2    4.20    0.60
  -3  11  -2    4.50    0.40
   3  11   2    2.90    0.80
  -3  11  -2    3.90    0.60
  -3  11  -2    3.80    0.80
   3  11   2    3.30    0.60
  -3  11  -2    4.50    0.70
   3  11   2    4.00    0.80
  -4 -11  -2   -0.10    0.60
  -4 -11  -2    2.10    0.90
  -4 -11  -2    1.80    1.50
   4 -11   2    1.40    0.80
  -4  11  -2    1.70    0.50
  -4  11  -2    2.10    0.70
  -4  11  -2    1.50    0.60
   4  11   2    1.80    0.80
   4  11   2    1.20    0.90
   4  11   2    0.30    0.60
  -4  11  -2    2.00    0.80
  -4  11  -2    1.80    0.30
  -5 -11  -2    5.60    1.20
  -5 -11  -2    5.20    1.80
   5 -11   2    4.60    1.00
  -5  11  -2    4.80    0.60
   5  11   2    3.70    0.80
   5  11   2    6.00    0.90
  -5  11  -2    4.80    0.90
  -5  11  -2    5.20    0.60
  -5  11  -2    4.80    0.50
  -5  11  -2    5.70    0.80
   6 -11   2    4.60    1.10
  -6 -11  -2    3.40    2.00
  -6 -11  -2    4.00    1.20
  -6  11  -2    3.20    0.50
   6  11   2    4.20    0.90
  -6  11  -2    3.90    0.80
   6  11   2    2.90    0.90
  -6  11  -2    3.70    0.60
   6  11   2    3.50    0.80
  -6  11  -2    3.10    0.60
  -6  11  -2    2.90    0.90
  -7 -11  -2   18.90    2.80
   7 -11   2   14.50    1.60
  -7 -11  -2   13.90    1.60
  -7  11  -2   14.00    1.30
   7  11   2   17.30    1.80
   7  11   2   16.30    1.60
  -7  11  -2   14.80    1.00
   7  11   2   16.70    1.50
  -7  11  -2   16.10    1.00
  -8 -11  -2   -1.20    2.20
   8 -11   2    0.20    1.50
  -8 -11  -2    1.50    1.50
   8  11   2    1.10    1.00
  -8  11  -2    0.60    0.90
   8  11   2   -0.50    1.30
   8  11   2    1.80    1.20
   9 -11   2    2.80    1.60
  -9 -11  -2    3.80    2.90
  -9 -11  -2    6.50    1.80
   9  11   2    2.70    1.30
   9  11   2    6.30    1.50
  -9  11  -2    2.90    1.20
   9 -12  -2   -0.90    1.70
  -9 -12   2    1.10    1.70
   9  12  -2    2.50    1.80
  -9  12   2    1.00    0.80
   9  12  -2   -2.00    1.50
   8 -12  -2   49.99    3.30
  -8 -12   2   44.10    3.10
  -8  12   2   40.70    2.30
   8  12  -2   43.40    2.70
   8  12  -2   44.20    3.10
  -8  12   2   41.70    2.10
  -7 -12   2    4.20    1.40
   7  12  -2    3.60    0.90
   7  12  -2    3.70    1.10
   7  12  -2    2.90    1.10
  -7  12   2    3.60    0.80
  -7  12   2    3.60    0.80
   6 -12  -2   32.10    2.40
  -6 -12   2   31.00    2.40
  -6  12   2   32.20    1.90
   6  12  -2   29.00    2.10
  -6  12   2   31.10    1.70
   6  12  -2   30.70    2.20
   6  12  -2   28.60    2.40
  -5 -12   2   60.49    3.00
   5 -12  -2   61.09    3.00
  -5  12   2   55.59    2.50
   5  12  -2   57.69    2.80
   5  12  -2   60.79    3.00
  -5  12   2   57.99    2.70
  -5  12   2   57.19    2.40
   5  12  -2   57.89    2.70
  -5  12   2   58.29    2.70
   4 -12  -2    2.20    0.90
  -4 -12   2    2.70    1.00
   4  12  -2    1.30    0.90
   4  12  -2    1.00    0.70
  -4  12   2    2.20    0.70
  -4  12   2    1.80    0.80
  -4  12   2    2.30    0.60
   4  12  -2    1.60    0.80
  -4  12   2    2.00    0.70
  -3 -12   2    2.80    0.80
   3 -12  -2    1.60    0.80
  -3  12   2    1.50    0.70
   3  12  -2    0.40    0.60
  -3  12   2    1.00    0.60
   3  12  -2   -0.20    0.80
   3  12  -2    2.20    0.80
  -3  12   2    2.20    0.70
   2 -12  -2   48.20    2.30
  -2 -12   2   46.90    2.40
  -2 -12   2   44.00    2.60
   2 -12  -2   46.10    2.00
  -2  12   2   46.10    2.10
  -2  12   2   47.40    2.30
   2  12  -2   44.20    2.40
  -2  12   2   51.49    2.30
   2  12  -2   46.10    2.00
   2  12  -2   48.60    2.20
  -1 -12   2  303.07   10.90
   1 -12  -2  298.37   11.00
   1 -12  -2  316.77   10.90
  -1 -12   2  305.37   11.10
   1 -12  -2  310.97   11.00
  -1  12   2  320.67   11.00
   1  12  -2  309.37   10.90
  -1  12   2  316.87   11.00
  -1  12   2  310.67   10.80
   1  12  -2  314.37   10.60
   1  12  -2  308.17   10.80
   1  12  -2  307.97   11.00
   0 -12   2   45.90    2.10
   0 -12   2   46.50    2.20
   0 -12  -2   44.00    2.40
   0 -12  -2   45.50    2.70
   0  12  -2   45.10    2.10
   0  12  -2   47.20    1.80
   0  12   2   45.70    2.10
   0  12  -2   47.40    2.40
   0  12   2   46.50    2.30
   0  12  -2   48.80    2.20
   0  12   2   46.00    2.30
   0  12  -2   50.79    2.10
   1 -12   2   95.69    3.60
  -1 -12  -2   91.69    4.20
  -1 -12  -2   90.69    3.90
   1 -12   2   92.09    3.70
  -1  12  -2   93.19    3.60
  -1  12  -2   95.09    3.70
  -1  12  -2   95.69    3.80
   1  12   2   92.49    3.60
  -1  12  -2   97.99    3.60
   1  12   2   94.39    3.90
  -2 -12  -2    1.20    0.90
  -2 -12  -2   -0.20    1.20
   2  12   2   -1.00    0.70
  -2  12  -2   -0.10    0.50
  -2  12  -2    0.80    0.60
   2  12   2   -0.20    0.50
   2  12   2    0.30    0.70
  -2  12  -2   -0.30    0.50
  -2  12  -2    0.30    0.70
  -3 -12  -2   62.69    3.70
  -3 -12  -2   62.19    2.50
  -3 -12  -2   60.09    3.00
   3 -12   2   60.89    2.70
  -3  12  -2   58.49    2.50
   3  12   2   64.09    2.70
  -3  12  -2   64.49    2.70
   3  12   2   59.29    3.00
  -3  12  -2   62.29    2.80
   3  12   2   64.59    2.50
  -3  12  -2   62.39    2.60
   4 -12   2   20.70    1.70
  -4 -12  -2   20.70    1.50
  -4 -12  -2   19.70    2.70
  -4 -12  -2   22.70    2.00
  -4  12  -2   20.40    1.70
  -4  12  -2   18.50    1.40
   4  12   2   18.50    1.50
   4  12   2   18.30    1.40
   4  12   2   21.40    2.00
  -4  12  -2   19.40    1.20
  -4  12  -2   18.60    1.40
   5 -12   2  110.99    4.30
  -5 -12  -2  101.09    4.50
  -5 -12  -2  103.89    5.40
  -5  12  -2  103.59    4.00
  -5  12  -2  103.69    3.80
   5  12   2  107.79    4.10
  -5  12  -2  107.59    4.10
   5  12   2  104.79    4.10
  -5  12  -2  100.99    3.90
  -5  12  -2  102.09    4.20
   6 -12   2    2.20    1.10
  -6 -12  -2    2.30    1.90
  -6 -12  -2    1.00    1.10
  -6  12  -2    1.70    0.90
   6  12   2    1.90    0.80
   6  12   2    1.70    1.00
   6  12   2    2.70    0.90
  -6  12  -2    2.20    0.60
  -6  12  -2    1.90    0.60
  -7 -12  -2   15.90    2.90
   7 -12   2   18.30    1.80
  -7 -12  -2   16.20    1.80
   7  12   2   15.50    1.40
  -7  12  -2   15.60    1.40
   7  12   2   16.40    1.50
  -7  12  -2   17.10    1.10
   7  12   2   18.60    1.70
   8 -12   2   12.70    1.80
  -8 -12  -2   11.40    2.90
  -8 -12  -2    9.10    1.80
   8  12   2   11.10    1.40
  -8  12  -2    8.80    1.30
  -8  12  -2   10.00    0.80
   8  12   2   12.00    1.50
   8  12   2   10.10    1.50
   9 -12   2    5.30    1.70
  -9 -12  -2    8.00    1.90
  -9 -12  -2    7.90    3.20
   9  12   2    5.80    1.60
   9  12   2    6.70    1.50
  -9  12  -2    4.60    1.80
   8 -13  -2   -1.90    1.50
  -8 -13   2    1.30    1.50
  -8  13   2    0.30    0.80
   8  13  -2    1.10    1.30
   8  13  -2   -1.10    1.40
  -7 -13   2    0.80    1.40
   7 -13  -2   -0.10    1.40
   7  13  -2    0.00    0.90
  -7  13   2   -0.40    0.90
   7  13  -2    0.10    1.20
   7  13  -2    0.30    1.20
  -7  13   2    1.70    0.80
  -6 -13   2    4.80    1.30
   6 -13  -2    2.40    1.30
   6  13  -2    3.30    1.10
   6  13  -2    2.00    1.00
  -6  13   2    3.10    0.80
   6  13  -2    0.90    1.20
  -6  13   2    2.50    0.90
  -5 -13   2   87.49    4.00
   5 -13  -2   87.29    3.90
  -5  13   2   84.39    3.40
   5  13  -2   87.19    4.00
   5  13  -2   84.99    3.70
  -5  13   2   87.49    3.70
   5  13  -2   87.49    3.70
  -5  13   2   93.59    4.30
   4 -13  -2    7.40    1.10
  -4 -13   2    8.50    1.20
   4  13  -2    5.80    1.20
  -4  13   2    5.90    0.80
  -4  13   2    7.10    1.00
   4  13  -2    6.90    0.90
   4  13  -2    7.50    1.10
  -3 -13   2   -0.10    1.20
   3 -13  -2   -0.20    0.80
  -3 -13   2   -0.20    0.90
  -3  13   2    0.30    0.60
   3  13  -2   -0.80    0.80
   3  13  -2   -0.60    0.90
  -3  13   2    0.70    0.80
  -3  13   2    0.70    0.80
   3  13  -2   -0.30    0.50
   2 -13  -2   40.90    1.90
  -2 -13   2   41.70    2.30
   2 -13  -2   44.70    2.20
  -2 -13   2   39.80    2.50
   2  13  -2   42.50    2.40
  -2  13   2   39.60    2.20
  -2  13   2   40.90    2.30
   2  13  -2   42.50    1.80
  -2  13   2   42.60    2.00
   2  13  -2   39.20    2.10
   1 -13  -2   43.60    2.20
  -1 -13   2   43.20    2.30
   1 -13  -2   42.90    2.40
  -1 -13   2   43.00    2.40
  -1  13   2   55.89    3.40
   1  13  -2   43.30    2.40
  -1  13   2   44.50    2.10
   1  13  -2   41.30    2.10
   1  13  -2   42.40    1.80
  -1  13   2   43.60    2.40
   0 -13  -2  211.78    8.10
   0 -13   2  210.28    7.70
   0 -13   2  209.98    7.80
   0 -13  -2  215.18    7.90
   0 -13  -2  218.48    7.70
   0  13   2  216.48    7.70
   0  13   2  210.38    7.90
   0  13  -2  207.68    7.60
   0  13  -2  219.98    7.90
   0  13  -2  216.28    7.30
   0  13  -2  225.38    8.00
   0  13  -2  209.28    7.70
   1 -13   2   28.40    1.70
  -1 -13  -2   29.50    2.50
   1 -13   2   28.40    1.80
  -1 -13  -2   27.80    2.10
  -1  13  -2   28.80    1.50
   1  13   2   29.20    2.00
  -1  13  -2   31.60    1.70
  -1  13  -2   28.40    1.70
  -1  13  -2   27.70    2.00
   1  13   2   31.30    1.70
  -2 -13  -2   49.70    3.20
   2 -13   2   48.40    2.30
  -2 -13  -2   49.99    2.70
   2  13   2   44.70    2.60
  -2  13  -2   48.70    2.30
  -2  13  -2   46.20    2.20
  -2  13  -2   49.40    2.50
  -2  13  -2   43.80    2.10
   2  13   2   47.70    2.30
  -3 -13  -2   15.60    2.20
   3 -13   2    9.80    1.10
  -3 -13  -2   10.70    1.40
   3  13   2   11.50    1.10
  -3  13  -2    9.40    0.90
  -3  13  -2   12.10    1.20
   3  13   2   11.10    1.30
  -3  13  -2   11.10    1.20
  -3  13  -2   12.40    1.40
   3  13   2    8.80    1.20
  -4 -13  -2    3.00    1.80
   4 -13   2    2.80    0.90
  -4 -13  -2    2.70    1.10
   4  13   2    3.40    1.10
  -4  13  -2    3.50    0.80
  -4  13  -2    3.10    1.00
  -4  13  -2    4.10    0.80
   4  13   2    2.50    0.70
   4  13   2    2.30    0.90
  -4  13  -2    2.90    0.70
   5 -13   2    2.40    1.00
  -5 -13  -2    1.50    1.10
  -5 -13  -2    4.20    2.10
   5  13   2    2.40    0.90
   5  13   2    1.20    0.80
  -5  13  -2    2.60    0.60
  -5  13  -2    3.10    1.00
  -5  13  -2    1.80    1.00
   6 -13   2    1.90    1.20
  -6 -13  -2    0.00    1.30
  -6 -13  -2    0.60    2.20
   6  13   2    1.00    1.00
  -6  13  -2    1.60    0.60
   6  13   2    0.70    0.90
   6  13   2    0.40    0.90
  -6  13  -2   -0.50    1.00
  -7 -13  -2   17.30    3.30
   7 -13   2   10.70    1.70
  -7 -13  -2   11.10    1.90
  -7  13  -2   12.00    1.20
   7  13   2   10.30    1.30
   7  13   2   10.90    1.40
  -7  13  -2   12.40    1.40
   7  13   2   13.60    1.50
  -8 -13  -2   32.40    4.20
   8 -13   2   28.90    3.00
  -8 -13  -2   31.00    3.20
   8  13   2   25.20    2.60
  -8  13  -2   23.80    2.50
   8  13   2   28.60    2.60
   8  13   2   30.10    2.70
  -8  13  -2   28.10    1.40
   8 -14  -2    7.20    2.00
  -8 -14   2    7.20    3.20
  -8 -14   2    6.50    1.90
   8  14  -2    4.00    1.50
  -8  14   2    6.40    1.00
   8  14  -2    6.50    1.60
   7 -14  -2   -1.00    1.50
  -7 -14   2    1.40    2.40
  -7 -14   2    0.00    1.40
   7  14  -2   -1.10    1.20
   7  14  -2    0.90    1.10
  -7  14   2    0.60    1.00
   7  14  -2    0.80    1.30
   6 -14  -2    2.50    1.40
  -6 -14   2    4.40    2.30
  -6  14   2    2.30    0.80
  -6  14   2    1.00    1.00
   6  14  -2    2.20    1.30
   6  14  -2    1.20    1.10
   6  14  -2    3.60    1.10
  -5 -14   2   10.40    1.50
  -5 -14   2    9.80    2.20
   5 -14  -2    9.30    1.40
   5  14  -2    8.40    1.30
   5  14  -2    8.50    1.50
  -5  14   2    9.80    1.00
   5  14  -2    8.70    1.10
  -5  14   2   10.30    1.20
  -4 -14   2   78.49    4.30
   4 -14  -2   79.09    3.60
  -4 -14   2   80.69    3.70
   4  14  -2   80.79    3.30
  -4  14   2   71.39    3.60
  -4  14   2   77.29    3.20
  -4  14   2   84.29    3.50
   4  14  -2   75.19    3.50
   4  14  -2   75.19    3.80
  -3 -14   2   48.90    3.20
  -3 -14   2   46.50    2.70
   3 -14  -2   49.50    2.60
  -3  14   2   49.20    2.60
   3  14  -2   47.40    2.20
   3  14  -2   46.60    2.50
   3  14  -2   49.99    2.80
  -3  14   2   46.70    2.20
  -3  14   2   43.20    2.60
   2 -14  -2    2.90    0.70
  -2 -14   2    2.20    1.00
  -2 -14   2    4.60    1.30
   2 -14  -2    2.20    1.00
  -2  14   2    2.30    0.80
  -2  14   2    3.10    1.00
   2  14  -2    1.50    0.90
   2  14  -2    4.20    1.10
   2  14  -2    3.50    0.60
   1 -14  -2   45.00    2.70
   1 -14  -2   47.90    2.50
   1 -14  -2   50.99    2.40
  -1 -14   2   47.90    2.70
  -1 -14   2   49.10    2.60
   1  14  -2   44.20    2.60
   1  14  -2   46.90    1.90
  -1  14   2   49.20    2.30
  -1  14   2   45.00    2.60
   1  14  -2   43.40    2.40
   0 -14   2    0.60    0.70
   0 -14  -2    1.80    1.20
   0 -14  -2    1.90    1.00
   0 -14   2    1.70    0.70
   0 -14  -2    1.70    0.70
   0 -14   2    1.50    0.90
   0  14  -2    0.20    0.70
   0  14  -2    1.10    0.90
   0  14   2    1.40    0.90
   0  14  -2    0.80    0.20
   0  14   2    0.40    0.70
  -1 -14  -2   79.39    3.80
   1 -14   2   83.99    3.40
   1 -14   2   79.39    3.40
  -1 -14  -2   81.49    4.10
   1  14   2   84.19    3.40
  -1  14  -2   81.89    3.40
  -1  14  -2   82.49    3.60
  -1  14  -2   80.29    3.60
   1  14   2   79.39    3.70
  -2 -14  -2   14.80    2.10
  -2 -14  -2   14.60    1.60
   2 -14   2   15.40    1.60
  -2  14  -2   16.20    1.90
  -2  14  -2   15.20    1.40
   2  14   2   15.80    1.40
   2  14   2   14.80    1.50
  -2  14  -2   13.10    1.30
  -2  14  -2   15.70    1.40
   3 -14   2   99.29    4.10
  -3 -14  -2   99.09    4.40
  -3 -14  -2  101.49    5.10
   3  14   2  101.79    3.70
   3  14   2   99.29    4.40
  -3  14  -2   98.59    4.20
  -3  14  -2   95.09    3.80
  -3  14  -2   92.69    3.90
  -3  14  -2   99.19    3.80
   3  14   2   93.29    3.90
  -4 -14  -2   -0.30    1.80
   4 -14   2    1.20    1.00
  -4 -14  -2    1.70    1.20
   4  14   2   -0.10    0.90
  -4  14  -2    1.30    1.00
  -4  14  -2    1.00    0.70
   4  14   2    0.80    1.10
   4  14   2    1.30    0.70
  -5 -14  -2   -0.30    2.20
   5 -14   2   -0.80    1.00
  -5 -14  -2   -0.70    1.30
  -5  14  -2    0.20    0.70
  -5  14  -2    0.20    1.00
   5  14   2   -0.10    0.70
   5  14   2    0.10    1.00
  -6 -14  -2   -0.50    2.30
  -6 -14  -2   -0.80    1.30
   6  14   2    0.20    0.90
   6  14   2   -1.00    1.10
  -6  14  -2    0.30    0.70
  -6  14  -2   -1.40    1.00
   6  14   2    0.60    1.10
  -7 -14  -2   11.20    1.90
  -7 -14  -2   14.90    3.30
   7 -14   2   14.70    1.80
   7  14   2   16.20    1.70
  -7  14  -2   13.80    1.60
  -7  14  -2   13.20    1.30
   7  14   2   14.60    1.60
   7  14   2   15.00    1.50
  -8 -14  -2    3.00    3.40
   8 -14   2    1.50    1.70
  -8 -14  -2    5.90    1.90
   8  14   2    4.80    1.50
  -8  14  -2    3.40    0.70
   8  14   2    1.90    1.60
   8  14   2    6.40    1.40
  -8  14  -2    3.10    1.30
   7 -15  -2    4.10    1.80
  -7 -15   2    4.40    1.80
  -7 -15   2    1.70    2.90
  -7  15   2    2.60    1.00
   7  15  -2    2.10    1.60
  -7  15   2    2.80    1.20
   7  15  -2    3.50    1.40
   7  15  -2    5.70    1.50
   6 -15  -2    4.80    1.60
  -6 -15   2    5.80    1.70
  -6 -15   2    4.50    2.50
   6  15  -2    6.70    1.40
  -6  15   2    4.40    1.00
  -6  15   2    5.30    1.20
   6  15  -2    4.20    1.50
   6  15  -2    5.10    1.20
   5 -15  -2   68.09    3.60
  -5 -15   2   61.79    4.50
  -5 -15   2   60.29    3.60
   5  15  -2   65.89    3.30
   5  15  -2   65.19    3.10
  -5  15   2   64.69    2.80
   5  15  -2   66.29    3.90
  -5  15   2   61.89    3.20
  -4 -15   2   63.39    3.40
   4 -15  -2   60.69    3.20
  -4 -15   2   56.79    4.00
   4  15  -2   60.39    3.40
  -4  15   2   60.89    3.10
   4  15  -2   60.59    2.80
  -4  15   2   55.29    2.70
   4  15  -2   60.29    3.00
  -3 -15   2   25.80    2.30
   3 -15  -2   24.40    2.20
  -3 -15   2   24.90    2.80
  -3  15   2   24.00    2.20
   3  15  -2   24.40    1.60
  -3  15   2   25.30    1.70
   3  15  -2   25.30    2.40
   3  15  -2   26.20    1.90
  -2 -15   2   60.49    3.40
   2 -15  -2   63.09    3.00
   2 -15  -2   57.29    2.50
  -2 -15   2   62.79    3.10
   2  15  -2   60.09    2.90
  -2  15   2   60.99    3.10
   2  15  -2   58.99    3.20
   2  15  -2   58.89    2.50
  -2  15   2   57.69    2.70
  -1 -15   2    1.00    1.00
   1 -15  -2    1.30    0.90
   1 -15  -2    0.30    1.00
   1 -15  -2    1.00    1.00
  -1 -15   2   -0.40    1.20
  -1  15   2    0.00    1.00
   1  15  -2    0.30    0.40
   1  15  -2    1.30    1.00
  -1  15   2   -0.10    0.80
   1  15  -2    0.60    0.90
   0 -15  -2   32.90    2.60
   0 -15  -2   40.70    2.20
   0 -15   2   35.30    2.10
   0 -15   2   36.30    2.40
   0 -15  -2   36.60    2.50
   0 -15   2   36.40    1.80
   0  15   2   36.10    2.10
   0  15  -2   36.60    2.10
   0  15   2   36.10    2.50
   0  15  -2   29.60    2.40
   1 -15   2    1.20    0.90
   1 -15   2    0.20    0.90
  -1 -15  -2    1.10    1.50
  -1 -15  -2    0.30    1.00
   1  15   2    0.60    0.90
  -1  15  -2   -0.30    1.00
   1  15   2    0.10    1.00
  -1  15  -2   -0.20    0.80
  -2 -15  -2   44.20    2.80
  -2 -15  -2   40.90    3.40
   2 -15   2   42.70    2.40
   2  15   2   44.20    2.40
   2  15   2   45.80    2.80
  -2  15  -2   45.20    2.30
  -2  15  -2   43.90    2.60
  -3 -15  -2   -0.50    1.90
   3 -15   2    0.10    1.00
  -3 -15  -2    0.30    1.20
   3  15   2   -0.90    1.10
   3  15   2    0.20    0.80
  -3  15  -2    0.40    0.80
  -3  15  -2    0.50    1.00
  -4 -15  -2   11.50    1.70
   4 -15   2   13.00    1.40
  -4 -15  -2   14.10    2.70
  -4  15  -2   15.90    1.40
   4  15   2   14.70    1.40
   4  15   2   14.00    1.40
   4  15   2   12.50    1.70
  -4  15  -2   11.10    1.40
  -5 -15  -2    0.60    1.50
  -5 -15  -2    0.90    2.40
   5 -15   2    1.00    1.40
  -5  15  -2    1.80    0.80
   5  15   2    1.70    1.10
   5  15   2    0.80    0.80
  -5  15  -2    1.20    1.20
   6 -15   2    1.30    1.40
  -6 -15  -2   -0.70    1.50
  -6 -15  -2   -0.30    2.70
  -6  15  -2    0.70    1.20
  -6  15  -2    0.80    0.70
   6  15   2    0.20    1.20
   6  15   2   -0.40    1.00
   6  15   2    0.60    1.20
  -7 -15  -2    2.80    3.10
   7 -15   2    0.40    1.70
  -7 -15  -2   -0.30    1.80
  -7  15  -2   -0.10    0.80
   7  15   2    2.10    1.40
  -7  15  -2    0.20    1.20
   7  15   2   -0.10    1.50
  -6 -16   2    3.40    1.70
   6 -16  -2    2.10    1.70
  -6 -16   2    6.40    2.80
   6  16  -2    4.30    1.40
   6  16  -2    3.90    1.60
  -6  16   2    3.30    1.00
  -6  16   2    2.60    1.30
   6  16  -2    3.90    1.20
  -5 -16   2   15.30    2.00
   5 -16  -2   13.70    1.80
  -5 -16   2   15.40    2.80
   5  16  -2   12.10    1.80
  -5  16   2   13.40    1.50
   5  16  -2   14.20    1.30
  -5  16   2   11.70    1.50
  -4 -16   2   24.60    2.70
   4 -16  -2   30.00    2.60
  -4 -16   2   27.00    3.50
  -4  16   2   28.20    1.90
  -4  16   2   27.30    2.50
   4  16  -2   28.60    2.70
   4  16  -2   25.60    2.00
   4  16  -2   29.70    2.30
  -3 -16   2   32.50    2.80
  -3 -16   2   33.30    3.30
   3  16  -2   32.10    3.20
  -3  16   2   32.60    2.30
   3  16  -2   30.60    2.30
  -3  16   2   33.20    2.50
   3  16  -2   30.60    1.80
   2 -16  -2    0.10    1.00
  -2 -16   2   -0.50    1.60
  -2 -16   2    0.70    1.20
  -2  16   2    0.90    1.10
   2  16  -2    0.80    1.10
   2  16  -2    1.50    1.20
  -2  16   2    0.20    0.90
   2  16  -2    0.00    0.60
   1 -16  -2   13.30    1.60
  -1 -16   2   13.90    1.80
   1 -16  -2   14.20    1.70
   1 -16  -2   14.10    1.40
  -1 -16   2   13.30    1.50
   1  16  -2   12.80    1.30
   1  16  -2   10.90    1.50
  -1  16   2   10.50    1.10
  -1  16   2   11.90    1.50
   1  16  -2   12.40    0.80
   0 -16   2    5.80    1.10
   0 -16   2    5.50    1.20
   0 -16   2    6.80    1.00
   0 -16  -2    5.20    1.40
   0 -16  -2    5.90    1.50
   0 -16  -2    6.20    1.10
   0  16   2    5.00    1.30
   0  16   2    4.30    1.00
   0  16  -2    5.60    1.30
   0  16  -2    5.30    1.10
  -1 -16  -2    2.90    1.30
  -1 -16  -2    7.30    1.80
   1 -16   2    4.70    1.10
   1 -16   2    7.00    1.20
  -1  16  -2    4.10    1.00
   1  16   2    5.70    1.40
  -1  16  -2    5.00    1.30
   1  16   2    5.70    1.10
  -2 -16  -2    1.50    1.30
  -2 -16  -2   -0.30    1.80
   2 -16   2    0.70    1.00
  -2  16  -2   -0.10    0.80
   2  16   2    0.50    1.20
   2  16   2   -0.50    1.00
  -2  16  -2   -0.70    1.10
  -3 -16  -2   -0.40    1.30
  -3 -16  -2   -0.50    2.10
   3 -16   2    1.50    1.10
  -3  16  -2    0.70    0.90
  -3  16  -2    0.10    1.10
   3  16   2    1.00    1.00
  -4 -16  -2   -2.00    1.40
  -4 -16  -2    0.20    2.30
  -4  16  -2   -0.40    1.10
   4  16   2    0.30    1.00
  -5 -16  -2    1.10    1.60
  -5 -16  -2    1.30    2.70
   5 -16   2   -1.50    1.30
   5  16   2    0.80    0.90
  -5  16  -2    0.10    1.20
  -5  16  -2    0.20    0.80
   5  16   2    0.50    1.20
   6 -16   2    2.90    1.60
  -6 -16  -2    1.10    1.90
  -6 -16  -2    0.00    3.10
   6  16   2    0.40    1.10
  -6  16  -2    0.70    0.90
  -6  16  -2    1.20    2.20
   6  16   2    0.80    2.40
   6  16   2    1.30    1.40
   6 -17  -2    3.60    1.90
  -6 -17   2    4.80    2.00
   6  17  -2    5.30    1.90
  -6  17   2    4.60    1.10
  -6  17   2    2.40    1.50
   6  17  -2    2.40    1.60
   5 -17  -2    2.70    1.70
  -5 -17   2    3.30    1.70
  -5 -17   2    0.60    2.60
  -5  17   2    0.40    0.90
   5  17  -2    3.40    1.70
   5  17  -2    1.70    1.10
  -5  17   2    2.30    1.40
   5  17  -2    2.10    1.40
  -4 -17   2    0.20    1.50
   4 -17  -2    3.30    1.40
  -4 -17   2    2.20    2.50
  -4  17   2    2.00    1.30
  -4  17   2    2.30    1.00
   4  17  -2    4.30    1.40
   4  17  -2    3.30    0.90
   4  17  -2    1.70    1.50
  -3 -17   2   48.60    3.40
   3 -17  -2   56.39    3.30
  -3 -17   2   46.70    4.10
   3  17  -2   54.09    2.40
   3  17  -2   56.69    3.00
  -3  17   2   53.49    2.70
   3  17  -2   55.99    3.60
  -3  17   2   51.59    3.30
  -2 -17   2   42.80    3.60
  -2 -17   2   44.30    3.10
   2 -17  -2   49.90    2.90
  -2  17   2   41.70    2.40
   2  17  -2   49.00    2.70
   2  17  -2   44.40    3.20
  -2  17   2   42.40    3.00
  -1 -17   2    6.70    1.80
  -1 -17   2    3.60    1.40
   1 -17  -2    5.80    1.50
  -1 -17   2    5.10    1.40
   1 -17  -2    5.00    1.30
  -1  17   2    5.00    1.10
   1  17  -2    3.80    1.10
   1  17  -2    4.50    1.40
  -1  17   2    3.00    1.30
   0 -17   2   33.50    2.60
   0 -17  -2   29.90    2.20
   0 -17  -2   33.90    2.70
   0 -17   2   29.20    2.20
   0 -17  -2   28.90    2.80
   0  17  -2   28.10    3.10
   0  17   2   29.90    2.30
   0  17  -2   27.30    2.10
   1 -17   2    7.10    1.40
  -1 -17  -2    4.90    1.60
  -1 -17  -2    5.60    1.20
   1 -17   2    7.20    1.40
  -1 -17  -2    8.10    2.00
   1  17   2    3.70    1.80
  -1  17  -2    6.00    2.40
  -1  17  -2    6.40    1.10
   1  17   2    4.50    1.40
  -2 -17  -2   57.29    4.30
  -2 -17  -2   55.69    4.80
   2  17   2   44.70    3.80
  -2  17  -2   54.49    2.70
   2  17   2   57.59    3.50
  -2  17  -2   44.30    3.60
  -3 -17  -2    1.40    2.40
   3 -17   2   -0.30    1.20
  -3 -17  -2   -2.40    1.40
  -3  17  -2    0.00    1.30
  -3  17  -2    0.50    0.90
   3  17   2    0.40    1.30
   3  17   2   -0.90    1.40
  -4 -17  -2    7.50    1.90
  -4 -17  -2    6.60    2.90
   4 -17   2    5.70    1.50
  -4  17  -2    4.40    1.40
  -4  17  -2    4.20    1.00
   4  17   2    3.40    1.30
  -5 -17  -2    1.50    3.00
  -5 -17  -2   -0.20    1.70
   5 -17   2    2.70    1.60
   5  17   2    1.50    1.30
  -5  17  -2   -0.10    1.30
  -5  17  -2   -0.60    0.90
  -4 -18   2   -2.00    2.80
   4 -18  -2   -0.50    1.50
  -4 -18   2    2.00    1.80
   4  18  -2    0.10    1.30
  -4  18   2   -1.10    1.40
   4  18  -2    0.00    1.60
  -4  18   2    0.60    1.00
   3 -18  -2    2.50    1.50
  -3 -18   2   -0.30    1.70
  -3 -18   2   -1.70    2.40
   3  18  -2   -1.20    1.20
  -3  18   2    0.80    1.30
  -3  18   2    1.70    1.10
   3  18  -2    0.60    1.60
   2 -18  -2    2.90    1.40
  -2 -18   2    2.80    2.20
  -2 -18   2    3.80    1.60
  -2  18   2    2.70    1.40
  -2  18   2    2.40    1.10
   2  18  -2    1.90    1.60
   2  18  -2    1.00    1.20
   1 -18  -2    1.70    1.20
  -1 -18   2    1.20    1.50
  -1 -18   2   -0.40    1.10
  -1  18   2    1.80    1.10
  -1  18   2   -0.40    1.30
   1  18  -2    0.50    1.20
   1  18  -2    0.10    1.50
   0 -18   2    8.30    1.60
   0 -18  -2    6.60    2.20
   0 -18  -2    8.20    1.40
   0 -18   2    7.80    1.30
   0  18   2    7.40    1.30
   0  18  -2    7.80    1.60
   0  18  -2    7.60    1.40
   0  18   2    8.90    1.70
   1 -18   2    1.40    1.20
  -1 -18  -2    3.40    2.00
  -1 -18  -2    0.70    1.60
  -1 -18  -2    1.30    1.10
   1  18   2    0.00    1.10
  -1  18  -2   -0.70    1.30
   1  18   2    0.40    1.50
  -1  18  -2    0.10    1.10
  -2 -18  -2    2.80    1.70
   2 -18   2    0.90    1.20
  -2 -18  -2    2.20    2.40
  -2  18  -2    2.00    1.40
   2  18   2   -1.00    1.50
  -2  18  -2    2.40    1.10
   2  18   2    2.10    1.20
  -3 -18  -2   16.60    2.20
  -3 -18  -2   17.60    3.40
   3 -18   2   19.80    1.90
  -3  18  -2   19.50    1.90
   3  18   2   17.10    2.00
   3  18   2   20.20    2.20
  -3  18  -2   17.10    1.90
  -4 -18  -2   -0.10    3.30
  -4 -18  -2    1.40    1.90
   4 -18   2   -0.90    1.50
   4  18   2    1.00    1.40
  -4  18  -2    1.10    1.00
  -4  18  -2   -0.70    1.40
  -3 -19   2    2.20    2.00
   3 -19  -2    3.70    1.60
  -3  19   2    1.00    1.10
  -3  19   2    0.90    1.60
   3  19  -2    3.40    1.50
   3  19  -2    3.60    1.80
  -2 -19   2    3.80    1.90
   2 -19  -2    3.60    1.50
   2  19  -2    5.00    1.50
  -2  19   2    3.60    1.70
   2  19  -2    3.40    1.80
  -2  19   2    4.80    1.30
  -1 -19   2   10.90    1.60
  -1 -19   2   18.50    3.60
   1 -19  -2   11.60    1.60
   1  19  -2   10.50    1.60
  -1  19   2   10.10    1.90
   1  19  -2   10.60    2.00
  -1  19   2    9.80    1.40
   0 -19   2    3.20    1.70
   0 -19  -2    2.50    1.30
   0 -19   2    2.90    1.30
   0 -19  -2    0.40    1.70
   0  19  -2    0.70    1.20
   0  19   2    1.10    1.20
   0  19  -2    0.80    1.60
   0  19   2    1.80    1.60
  -1 -19  -2    8.40    2.00
   1 -19   2    8.80    1.50
  -1 -19  -2    9.50    1.50
   1  19   2    8.70    1.50
   1  19   2    8.10    1.90
  -1  19  -2    7.60    1.40
  -1  19  -2   11.40    1.90
  -2 -19  -2   11.90    3.20
  -2 -19  -2    9.60    2.20
   2 -19   2    9.80    1.70
  -2 -19  -2   13.20    1.70
   2  19   2    5.50    1.80
   2  19   2   10.10    1.60
  -2  19  -2    6.10    1.70
  -2  19  -2    8.50    1.40
   3 -19   2    5.10    1.70
  -3 -19  -2    5.00    2.00
  -3 -19  -2    7.00    3.30
  -3  19  -2    7.10    1.20
   3  19   2    5.00    1.50
  -3  19  -2    6.00    1.80
   3  19   2    9.80    2.00
 -11   0   3    0.50    0.90
  11   0  -3   -0.40    1.40
 -11   0   3    1.60    1.40
  10   0  -3    1.20    1.30
 -10   0   3    1.00    0.80
  -9   0   3   -0.10    1.00
  -9   0   3    1.10    0.70
   9   0  -3   -0.80    1.00
  -8   0   3    0.90    0.60
   8   0  -3   -1.80    0.80
   7   0  -3   -0.30    0.70
   7   0  -3    0.10    0.40
  -7   0   3    0.40    0.30
  -7   0   3   -0.10    0.50
  -6   0   3   -0.20    0.40
  -6   0   3   -0.20    0.40
   6   0  -3   -0.30    0.30
  -6   0   3   -0.20    0.20
   6   0  -3   -0.10    0.60
   5   0  -3   -0.50    0.30
  -5   0   3   -0.10    0.40
  -5   0   3   -0.10    0.20
  -5   0   3   -0.10    0.40
   5   0  -3   -0.30    0.50
  -4   0   3    0.00    0.10
   4   0  -3   -0.20    0.20
  -4   0   3   -0.40    0.30
   4   0  -3   -0.20    0.40
  -4   0   3   -0.60    0.30
  -3   0   3   -0.10    0.20
   3   0  -3    0.00    0.20
   3   0  -3    0.10    0.20
  -3   0   3    0.50    0.10
  -3   0   3    0.30    0.20
   3   0  -3    0.20    0.10
   3   0  -3    0.10    0.20
  -2   0   3    0.00    0.20
  -2   0   3   -0.10    0.20
   2   0  -3    0.10    0.10
   2   0  -3    0.20    0.20
  -1   0   3    0.10    0.10
   1   0  -3   -0.20    0.10
   1   0  -3    0.80    0.40
   1   0  -3    0.20    0.10
  -1   0   3   -0.60    0.30
  -1   0   3    0.10    0.20
  -1   0   3    0.10    0.10
   0   0   3   -0.40    0.20
   0   0  -3    0.20    0.10
   0   0   3    0.30    0.20
   0   0   3   -0.10    0.10
   0   0  -3    0.10    0.10
   0   0  -3    0.00    0.10
   0   0   3   -0.20    0.10
   1   0   3   -0.10    0.30
  -1   0  -3    0.80    0.30
  -2   0  -3    0.80    0.10
   2   0   3    0.70    0.30
  -2   0  -3    1.50    0.40
  -2   0  -3    0.50    0.20
  -2   0  -3    0.10    0.20
  -2   0  -3   -0.40    0.30
   2   0   3    0.00    0.20
   2   0   3    0.80    0.20
   3   0   3    0.10    0.20
  -3   0  -3    0.50    0.40
  -3   0  -3    0.00    0.30
  -3   0  -3    0.30    0.20
   3   0   3   -0.10    0.10
  -3   0  -3    0.30    0.20
   3   0   3   -0.10    0.30
   4   0   3   -1.00    0.40
  -4   0  -3    1.10    0.60
  -4   0  -3   -0.90    0.30
   4   0   3    0.10    0.10
  -4   0  -3    0.30    0.20
  -4   0  -3   -0.10    0.40
   4   0   3   -0.20    0.40
  -4   0  -3    0.10    0.30
  -4   0  -3   -0.20    0.30
   4   0   3    0.00    0.10
  -5   0  -3    0.50    0.40
  -5   0  -3    0.00    0.70
  -5   0  -3   -0.80    0.40
   5   0   3   -0.80    0.50
  -5   0  -3    0.10    0.40
   5   0   3    0.60    0.40
  -5   0  -3   -0.10    0.40
  -6   0  -3   -1.40    0.50
  -6   0  -3   -0.10    0.40
  -6   0  -3   -0.10    0.50
   6   0   3   -0.40    0.60
  -6   0  -3    0.80    0.90
   6   0   3    0.30    0.50
  -6   0  -3    1.70    0.60
  -7   0  -3    0.90    1.20
  -7   0  -3   -0.20    0.60
   7   0   3   -1.60    0.70
   7   0   3    0.20    0.60
  -7   0  -3   -0.40    0.60
   8   0   3    0.20    0.80
  -8   0  -3    1.00    1.40
   8   0   3   -0.70    0.90
  -8   0  -3   -0.30    0.70
  -9   0  -3    0.70    1.80
   9   0   3   -0.20    1.00
  -9   0  -3   -0.60    0.80
   9   0   3    0.00    0.90
 -10   0  -3   -0.50    1.00
  10   0   3   -2.00    1.10
  10   0   3   -0.70    1.10
 -10   0  -3    1.00    2.10
 -11   0  -3   -1.40    1.20
 -11   0  -3   -0.40    2.50
  11   0   3    0.90    1.30
 -11  -1   3   24.30    2.70
  11  -1  -3   27.20    2.90
 -11  -1   3   31.90    2.10
  11   1  -3   35.00    3.10
 -11   1   3   27.70    1.80
 -11   1   3   24.90    2.70
 -10  -1   3    6.90    1.80
  10  -1  -3    8.70    1.50
 -10  -1   3    8.90    1.10
 -10   1   3    9.60    1.00
  -9  -1   3   93.29    4.10
  -9  -1   3   93.79    3.70
   9  -1  -3   99.29    4.20
  -9   1   3   95.79    3.50
   9   1  -3   96.89    4.30
  -9   1   3   90.99    3.60
   8  -1  -3   40.10    1.60
  -8  -1   3   39.10    2.30
  -8  -1   3   42.40    1.90
   8  -1  -3   38.10    2.40
  -8   1   3   41.40    1.70
  -8   1   3   39.60    1.80
   8   1  -3   41.20    2.40
   7  -1  -3  167.78    5.70
  -7  -1   3  166.58    5.80
   7  -1  -3  161.48    6.10
   7   1  -3  156.58    6.10
  -7   1   3  157.88    5.80
   7   1  -3  166.98    5.70
  -7   1   3  160.88    5.70
   6  -1  -3  370.56   12.90
  -6  -1   3  362.76   12.60
  -6  -1   3  358.96   12.80
  -6  -1   3  369.36   12.80
   6  -1  -3  391.36   12.70
  -6   1   3  373.76   12.70
  -6   1   3  359.06   12.70
   6   1  -3  386.16   12.70
  -6   1   3  371.16   12.80
   6   1  -3  372.46   13.00
   5  -1  -3  158.18    5.80
  -5  -1   3  157.98    5.50
   5  -1  -3  153.48    5.80
   5  -1  -3  165.88    5.60
  -5  -1   3  158.08    5.70
  -5  -1   3  168.08    5.80
   5   1  -3  154.58    5.80
  -5   1   3  168.78    5.80
  -5   1   3  166.18    5.60
   5   1  -3  170.48    5.70
  -5   1   3  156.58    5.70
  -4  -1   3  497.25   17.10
  -4  -1   3  531.25   17.30
   4  -1  -3  489.15   17.30
   4  -1  -3  491.05   17.30
  -4  -1   3  497.35   17.30
   4  -1  -3  527.95   17.20
  -4   1   3  524.05   17.30
   4   1  -3  493.95   17.40
  -4   1   3  497.15   17.30
   4   1  -3  538.45   17.30
  -4   1   3  503.15   17.20
  -3  -1   3    0.00    0.20
   3  -1  -3    0.10    0.30
  -3  -1   3    0.00    0.20
   3  -1  -3    0.10    0.20
   3  -1  -3    0.60    0.20
  -3  -1   3    0.10    0.10
   3   1  -3    0.30    0.20
   3   1  -3    0.20    0.10
   3   1  -3    0.40    0.30
  -3   1   3    1.10    0.50
  -3   1   3    0.00    0.20
  -3   1   3    0.40    0.20
   2  -1  -3  140.99    4.80
  -2  -1   3  143.09    4.80
  -2  -1   3  142.29    4.70
  -2  -1   3  144.49    4.70
  -2  -1   3  139.59    4.80
  -2  -1   3  124.49    5.10
   2   1  -3  142.29    4.70
   2   1  -3  131.09    4.80
  -2   1   3  144.89    4.80
  -2   1   3  125.19    5.00
  -2   1   3  139.99    4.80
   1  -1  -3    3.30    0.30
  -1  -1   3    3.20    0.50
  -1  -1   3    3.20    0.40
  -1  -1   3    3.40    0.20
   1  -1  -3    2.10    0.40
   1  -1  -3    2.20    0.20
  -1  -1   3    2.50    0.30
   1   1  -3    2.40    0.20
   1   1  -3    3.60    0.30
   1   1  -3    2.60    0.30
   1   1  -3    2.70    0.40
  -1   1   3    2.40    0.40
  -1   1   3    3.20    0.20
  -1   1   3    2.60    0.30
   0  -1  -3 1999.50   78.59
   0  -1   3 2277.67   76.99
   0   1   3 1879.21   78.39
   0   1  -3 2230.68   76.29
  -1  -1  -3  393.86   13.10
  -1  -1  -3  378.26   13.10
   1  -1   3  402.26   13.30
  -1  -1  -3  374.46   13.00
   1  -1   3  383.56   13.00
  -1  -1  -3  376.66   13.30
   1  -1   3  377.66   13.10
   1   1   3  382.26   13.10
   1   1   3  380.16   13.00
   1   1   3  381.66   13.10
  -1   1  -3  380.96   13.30
  -1   1  -3  403.96   13.10
   1   1   3  397.06   13.30
  -1   1  -3  389.46   13.00
  -2  -1  -3  897.21   30.80
  -2  -1  -3  836.52   30.60
  -2  -1  -3  939.11   30.50
  -2   1  -3  886.51   30.70
  -2   1  -3  958.10   30.50
  -3  -1  -3   15.80    0.80
  -3  -1  -3   15.90    0.70
   3  -1   3   16.70    0.80
  -3  -1  -3   16.50    1.10
  -3  -1  -3   17.20    0.80
  -3  -1  -3   15.80    0.80
   3  -1   3   16.30    0.90
  -3   1  -3   16.50    0.70
   3   1   3   15.20    0.90
  -3   1  -3   16.00    0.60
   3   1   3   14.40    0.80
   3   1   3   16.50    0.80
  -3   1  -3   15.30    1.00
   3   1   3   15.80    0.60
  -3   1  -3   15.80    0.80
  -3   1  -3   16.70    0.80
  -4  -1  -3 2393.76   79.69
  -4   1  -3 2334.47   79.69
  -5  -1  -3  235.18    8.20
  -5  -1  -3  221.58    8.10
   5  -1   3  231.28    8.10
  -5  -1  -3  234.88    8.10
  -5  -1  -3  240.68    8.10
  -5  -1  -3  217.28    8.50
   5  -1   3  228.98    8.10
  -5   1  -3  242.38    8.10
   5   1   3  232.48    7.90
   5   1   3  226.38    8.10
  -5   1  -3  226.38    8.00
  -5   1  -3  240.38    8.10
  -5   1  -3  238.58    8.20
   5   1   3  239.48    7.90
  -5   1  -3  222.38    8.40
   5   1   3  227.18    8.10
  -6  -1  -3  316.27   11.80
   6  -1   3  318.97   11.30
   6  -1   3  326.57   11.30
  -6  -1  -3  331.47   11.30
  -6  -1  -3  308.47   11.20
  -6  -1  -3  332.77   11.30
  -6   1  -3  314.87   11.20
  -6   1  -3  332.47   11.40
   6   1   3  329.17   11.30
  -6   1  -3  338.37   11.30
   6   1   3  327.47   11.30
  -6   1  -3  328.87   11.30
  -6   1  -3  307.57   11.70
   6   1   3  330.07   11.00
   7  -1   3  290.57   10.00
  -7  -1  -3  281.97   10.60
   7  -1   3  279.37   10.00
  -7  -1  -3  282.07   10.00
  -7  -1  -3  289.57    9.90
  -7   1  -3  279.37   10.00
  -7   1  -3  285.97    9.90
   7   1   3  284.87   10.00
   7   1   3  281.97   10.00
  -7   1  -3  279.17   10.50
  -8  -1  -3  122.39    5.70
   8  -1   3  128.59    4.90
  -8  -1  -3  125.29    4.80
  -8  -1  -3  125.19    4.80
   8  -1   3  123.09    4.90
  -8   1  -3  126.59    5.60
   8   1   3  122.09    4.90
   8   1   3  126.89    4.80
  -8   1  -3  118.79    4.70
  -9  -1  -3   89.29    3.90
   9  -1   3   96.99    4.00
   9  -1   3   94.29    4.10
  -9  -1  -3   93.09    5.10
   9   1   3   96.49    4.00
  -9   1  -3   98.79    4.90
   9   1   3   93.79    4.10
  -9   1  -3   94.39    3.90
  10  -1   3   -0.90    1.30
 -10  -1  -3    1.50    1.10
 -10  -1  -3    1.80    2.20
 -10   1  -3    1.90    0.90
 -10   1  -3    2.20    2.00
  10   1   3    2.00    1.20
  10   1   3    0.60    1.20
 -10   1  -3    0.70    1.00
 -11  -1  -3    0.50    1.30
 -11  -1  -3   -2.80    2.50
  11  -1   3    1.20    1.30
 -11   1  -3    0.80    1.30
  11   1   3   -1.30    1.40
 -11   1  -3    1.00    2.50
 -11  -2   3    1.50    1.40
 -11  -2   3    1.10    1.10
  11  -2  -3    1.40    1.50
 -11   2   3   -0.20    1.40
  11   2  -3   -1.90    1.50
 -11   2   3    2.20    0.80
 -10  -2   3    9.10    1.40
  10  -2  -3    9.70    1.50
 -10  -2   3    9.40    1.10
  10   2  -3    7.30    1.40
 -10   2   3    9.60    0.90
   9  -2  -3   44.70    1.70
  -9  -2   3   43.30    2.20
  -9  -2   3   43.50    2.60
   9  -2  -3   42.40    2.60
   9   2  -3   41.00    2.80
  -9   2   3   42.60    2.00
  -8  -2   3   13.70    1.30
   8  -2  -3   10.70    1.20
   8  -2  -3   12.00    0.80
  -8  -2   3   13.30    1.30
  -8  -2   3   13.00    0.70
  -8   2   3   13.60    1.00
   8   2  -3   10.60    1.30
  -8   2   3   11.00    1.00
  -7  -2   3    0.30    0.70
  -7  -2   3    0.50    0.30
   7  -2  -3    0.80    0.30
   7  -2  -3    0.10    0.70
  -7  -2   3    0.60    0.60
  -7   2   3    1.60    0.40
   7   2  -3    0.70    0.80
  -7   2   3    0.60    0.50
  -6  -2   3   22.70    0.90
   6  -2  -3   20.50    1.40
  -6  -2   3   20.20    1.40
   6  -2  -3   20.80    1.40
  -6  -2   3   19.60    1.20
  -6  -2   3   19.30    1.30
   6  -2  -3   22.00    1.00
   6   2  -3   19.90    1.50
  -6   2   3   21.00    1.10
   6   2  -3   21.50    1.10
  -6   2   3   19.50    1.10
  -6   2   3   23.70    1.40
   5  -2  -3  413.56   14.60
  -5  -2   3  413.66   14.40
   5  -2  -3  417.16   14.60
  -5  -2   3  440.06   14.60
   5  -2  -3  445.76   14.40
  -5  -2   3  413.76   14.50
  -5   2   3  442.96   14.90
   5   2  -3  456.55   14.50
  -5   2   3  401.56   14.50
  -5   2   3  440.46   14.60
   5   2  -3  403.96   14.60
  -5   2   3  405.86   14.50
  -4  -2   3  548.65   19.00
   4  -2  -3  585.84   19.00
  -4  -2   3  590.34   19.10
  -4  -2   3  553.74   19.10
   4  -2  -3  541.25   19.10
   4  -2  -3  542.85   19.10
   4   2  -3  593.34   19.10
   4   2  -3  558.14   19.00
  -4   2   3  549.05   19.00
  -4   2   3  572.84   19.30
  -4   2   3  528.05   19.00
  -4   2   3  581.04   19.10
   4   2  -3  549.45   19.20
  -3  -2   3   22.00    0.90
   3  -2  -3   21.80    0.90
  -3  -2   3   21.40    1.00
  -3  -2   3   19.70    1.00
   3  -2  -3   20.30    1.00
   3  -2  -3   22.20    1.00
  -3   2   3   23.70    1.20
   3   2  -3   22.60    0.90
  -3   2   3   20.10    0.90
   3   2  -3   16.40    1.10
   3   2  -3   23.50    1.00
  -3   2   3   21.70    0.90
   2  -2  -3  150.98    5.00
  -2  -2   3  143.79    5.00
  -2  -2   3  143.79    4.90
   2  -2  -3  144.39    5.20
   2  -2  -3  144.89    4.90
   2  -2  -3  137.79    5.00
   2   2  -3  140.79    4.90
   2   2  -3  139.79    4.90
   2   2  -3  154.38    5.00
  -2   2   3  137.39    5.20
  -2   2   3  142.09    5.00
  -2   2   3  142.59    5.00
   1  -2  -3 9303.87  332.27
  -1  -2   3 9999.00  328.17
  -1   2   3 9454.05  332.97
   0  -2   3   80.29    2.90
   0  -2  -3   79.99    2.90
   0  -2   3   81.99    2.80
   0  -2  -3   72.49    3.00
   0  -2  -3   78.89    2.80
   0  -2   3   81.19    2.80
   0   2   3   84.99    2.90
   0   2  -3   84.39    2.80
   0   2   3   81.89    2.80
   0   2  -3   78.29    2.90
   0   2  -3   80.79    2.80
   0   2   3   82.29    3.10
   0   2  -3   75.99    2.90
   1  -2   3    0.30    0.20
  -1  -2  -3    0.80    0.40
  -1  -2  -3    0.60    0.20
  -1  -2  -3    0.60    0.20
  -1  -2  -3    0.50    0.10
   1  -2   3    0.70    0.20
   1  -2   3    1.10    0.10
  -1   2  -3    0.60    0.10
  -1   2  -3    1.00    0.20
  -1   2  -3    0.50    0.30
   1   2   3    0.50    0.20
  -1   2  -3   -0.30    0.20
   1   2   3    0.60    0.20
   1   2   3    0.60    0.30
   1   2   3    0.80    0.20
   2  -2   3   14.30    0.80
   2  -2   3   13.70    0.60
  -2  -2  -3   12.80    0.70
   2  -2   3   17.50    0.80
  -2  -2  -3   14.20    1.00
  -2  -2  -3   14.60    0.70
  -2  -2  -3   15.00    0.60
   2   2   3   15.60    0.70
   2   2   3   14.00    0.70
  -2   2  -3   14.20    0.80
   2   2   3   13.80    0.60
  -2   2  -3   14.40    0.60
   2   2   3   13.30    0.70
  -2   2  -3   14.30    0.70
   2   2   3   14.10    0.90
  -2   2  -3   13.90    0.60
  -2   2  -3   15.20    0.60
  -3  -2  -3 1239.58   41.70
  -3  -2  -3 1219.58   41.70
   3  -2   3 1175.68   41.60
  -3  -2  -3 1327.47   41.70
   3  -2   3 1098.79   41.80
  -3   2  -3 1297.67   41.70
  -3   2  -3 1271.27   41.70
   3   2   3 1250.77   41.70
   4  -2   3    6.60    0.70
  -4  -2  -3    3.80    0.50
   4  -2   3    4.10    0.50
  -4  -2  -3    5.30    0.50
   4  -2   3    4.30    0.50
  -4  -2  -3    5.40    0.50
  -4  -2  -3    6.10    1.00
  -4   2  -3    5.50    0.70
  -4   2  -3    6.50    0.70
  -4   2  -3    6.90    0.70
   4   2   3    4.90    0.50
   4   2   3    6.00    0.60
   4   2   3    5.10    0.40
  -4   2  -3    4.90    0.40
   4   2   3    4.80    0.50
   4   2   3    6.00    0.70
  -4   2  -3    4.60    0.40
  -5  -2  -3   18.90    1.00
  -5  -2  -3   19.10    1.10
  -5  -2  -3   18.10    1.10
  -5  -2  -3   19.40    1.60
  -5  -2  -3   20.80    1.20
   5  -2   3   20.00    1.30
   5  -2   3   17.20    1.10
   5   2   3   19.70    0.90
  -5   2  -3   19.10    1.10
  -5   2  -3   20.00    1.10
   5   2   3   20.70    1.20
  -5   2  -3   17.90    1.00
  -5   2  -3   17.80    1.40
   5   2   3   18.30    1.20
   6  -2   3    0.10    0.70
  -6  -2  -3    0.40    0.50
   6  -2   3    0.40    0.50
  -6  -2  -3    0.10    0.50
  -6  -2  -3    0.30    1.00
  -6  -2  -3   -0.90    0.60
  -6   2  -3    1.20    0.90
  -6   2  -3    0.90    0.60
   6   2   3    0.90    0.50
   6   2   3    0.80    0.20
   6   2   3   -0.20    0.60
  -6   2  -3    1.00    0.50
  -6   2  -3    0.90    0.50
   6   2   3    0.60    0.30
  -6   2  -3    0.70    0.50
   7  -2   3   76.09    3.30
  -7  -2  -3   74.49    3.20
  -7  -2  -3   73.29    4.00
  -7  -2  -3   81.89    3.20
   7  -2   3   80.59    3.30
   7   2   3   82.39    2.80
  -7   2  -3   79.89    3.80
   7   2   3   83.29    2.80
  -7   2  -3   80.29    3.30
   7   2   3   82.59    3.30
   7   2   3   81.69    3.30
  -7   2  -3   80.19    3.20
   8  -2   3    9.70    1.10
   8  -2   3   13.80    1.30
  -8  -2  -3   12.30    2.00
  -8  -2  -3   10.40    1.10
  -8  -2  -3   14.90    1.50
  -8   2  -3   11.40    1.10
   8   2   3   12.00    1.20
  -8   2  -3   12.80    1.40
   8   2   3   12.40    1.30
  -8   2  -3   13.00    1.80
  -9  -2  -3   71.09    4.50
  -9  -2  -3   72.59    3.30
   9  -2   3   71.29    3.30
   9   2   3   74.79    3.40
  -9   2  -3   69.59    3.20
  -9   2  -3   71.09    4.10
  -9   2  -3   74.49    3.10
   9   2   3   76.59    3.30
 -10  -2  -3    0.40    3.60
 -10  -2  -3    0.50    1.10
 -10   2  -3   -0.30    1.00
 -10   2  -3    2.90    1.00
  10   2   3    0.70    1.10
  10   2   3    1.60    1.10
 -10   2  -3    1.00    2.00
  11  -2   3    3.50    1.30
 -11  -2  -3    1.70    2.80
 -11  -2  -3    3.10    1.50
  11   2   3    2.20    1.50
 -11   2  -3    1.10    1.30
  11   2   3    5.50    1.60
 -11   2  -3    4.10    2.60
  11  -3  -3    2.10    1.50
 -11  -3   3    3.00    1.20
 -11  -3   3   -0.10    1.50
 -11   3   3    2.80    0.80
 -11   3   3    0.70    1.40
  11   3  -3    0.40    1.50
 -10  -3   3    2.00    1.30
 -10  -3   3    1.90    1.00
  10  -3  -3    0.00    1.20
 -10   3   3    1.40    0.60
  10   3  -3    0.70    1.30
  -9  -3   3   36.80    1.80
  -9  -3   3   36.60    2.50
   9  -3  -3   36.50    2.40
  -9  -3   3   38.10    2.10
   9   3  -3   40.40    2.70
  -9   3   3   38.00    1.80
  -8  -3   3    4.90    1.10
   8  -3  -3    4.50    1.00
   8  -3  -3    5.70    0.50
  -8  -3   3    4.10    0.80
  -8   3   3    4.80    0.70
  -8   3   3    5.20    0.70
   8   3  -3    3.30    1.00
   7  -3  -3   18.10    1.60
  -7  -3   3   20.30    1.10
   7  -3  -3   18.70    1.50
  -7  -3   3   19.90    1.40
  -7  -3   3   18.80    1.60
   7  -3  -3   22.00    1.00
  -7   3   3   22.10    1.20
   7   3  -3   18.50    1.70
  -7   3   3   19.60    1.20
   6  -3  -3   23.00    1.50
  -6  -3   3   20.40    1.40
  -6  -3   3   23.80    1.40
   6  -3  -3   22.60    1.40
   6  -3  -3   25.70    1.00
  -6   3   3   23.40    1.20
  -6   3   3   22.70    1.20
  -6   3   3   25.20    1.70
   6   3  -3   23.10    1.60
   6   3  -3   22.30    1.20
   5  -3  -3   16.20    1.20
   5  -3  -3   15.70    1.10
  -5  -3   3   16.40    1.10
  -5  -3   3   18.30    0.90
  -5  -3   3   17.10    1.00
   5  -3  -3   19.90    0.90
  -5  -3   3   16.40    1.10
  -5   3   3   17.70    1.00
   5   3  -3   19.40    1.00
  -5   3   3   17.50    1.00
  -5   3   3   18.40    0.90
   5   3  -3   17.60    0.90
  -5   3   3   18.30    1.40
   5   3  -3   17.70    1.30
  -4  -3   3   80.79    3.00
  -4  -3   3   80.99    3.00
   4  -3  -3   83.49    2.90
  -4  -3   3   75.99    3.00
   4  -3  -3   73.99    3.10
   4  -3  -3   78.89    3.00
  -4  -3   3   82.49    2.90
  -4   3   3   76.59    2.90
   4   3  -3   85.79    3.00
  -4   3   3   82.69    3.00
   4   3  -3   76.99    3.10
   4   3  -3   80.79    2.90
  -4   3   3   81.39    3.20
  -3  -3   3   56.39    2.60
   3  -3  -3   57.39    2.20
  -3  -3   3   62.19    2.20
   3  -3  -3   61.09    2.20
  -3  -3   3   60.09    2.30
   3  -3  -3   60.69    2.10
   3   3  -3   65.29    2.30
  -3   3   3   64.19    2.50
   3   3  -3   62.69    2.10
   3   3  -3   60.49    2.20
   3   3  -3   59.59    2.40
  -3   3   3   60.19    2.20
  -2  -3   3  155.58    5.50
   2  -3  -3  148.49    5.50
   2  -3  -3  163.28    5.40
  -2  -3   3  163.48    5.50
  -2  -3   3  153.08    5.50
   2  -3  -3  154.48    5.70
   2  -3  -3  159.38    5.50
  -2   3   3  156.58    5.50
   2   3  -3  155.58    5.50
   2   3  -3  168.08    5.50
   2   3  -3  162.28    5.40
  -2   3   3  161.78    5.50
   1  -3  -3  166.08    5.90
  -1  -3   3  186.08    6.00
   1  -3  -3  177.68    5.90
  -1  -3   3  168.18    5.90
  -1  -3   3  175.28    6.00
   1  -3  -3  162.18    6.10
  -1  -3   3  169.48    6.00
   1   3  -3  168.98    5.90
   1   3  -3  171.98    5.90
  -1   3   3  181.88    6.10
  -1   3   3  165.68    5.90
  -1   3   3  168.18    5.90
   1   3  -3  173.08    5.90
   0  -3  -3  136.99    4.60
   0  -3   3  132.69    4.60
   0  -3  -3  124.59    4.60
   0  -3   3  131.09    4.60
   0  -3   3  133.19    4.60
   0  -3  -3  127.69    4.90
   0  -3  -3  135.19    4.60
   0  -3   3  132.69    4.60
   0  -3   3  129.19    4.50
   0   3   3  138.49    4.90
   0   3  -3  132.69    4.60
   0   3  -3  129.99    4.60
   0   3   3  138.79    4.70
   0   3   3  129.39    4.60
   0   3  -3  128.89    4.60
   0   3  -3  132.19    4.60
  -1  -3  -3    7.70    0.40
   1  -3   3    7.60    0.40
  -1  -3  -3    7.90    0.80
  -1  -3  -3    7.90    0.50
  -1  -3  -3    6.90    0.40
   1  -3   3    7.20    0.60
   1  -3   3    8.00    0.40
  -1   3  -3    6.60    0.60
  -1   3  -3    8.70    0.40
  -1   3  -3    6.50    0.50
   1   3   3    6.50    0.50
   1   3   3    6.80    0.40
  -2  -3  -3  981.50   34.20
  -2  -3  -3  953.70   33.80
  -2  -3  -3 1005.60   33.80
   2  -3   3 1002.50   33.90
  -2   3  -3 1008.00   33.90
   2   3   3 1010.40   33.80
   2   3   3 1041.10   34.10
   2   3   3 1008.90   33.80
   2   3   3 1003.40   33.80
  -3  -3  -3  180.88    7.00
   3  -3   3  199.18    6.90
   3  -3   3  194.58    7.00
  -3  -3  -3  203.98    6.90
  -3  -3  -3  200.88    7.30
  -3  -3  -3  211.88    7.00
   3   3   3  193.38    6.90
  -3   3  -3  207.98    6.90
  -3   3  -3  197.28    6.80
   3   3   3  198.18    6.80
   3   3   3  212.98    6.90
   3   3   3  212.88    6.90
  -3   3  -3  195.78    7.00
   3   3   3  196.88    7.00
  -3   3  -3  191.88    7.00
  -3   3  -3  192.18    7.00
  -3   3  -3  198.08    6.80
  -4  -3  -3   94.39    3.70
   4  -3   3   96.89    3.70
  -4  -3  -3  106.09    3.70
  -4  -3  -3   97.99    4.10
   4  -3   3   96.09    3.60
   4   3   3  103.29    3.60
  -4   3  -3  106.09    3.70
  -4   3  -3   98.39    3.80
  -4   3  -3   94.19    3.70
   4   3   3   95.79    3.70
  -4   3  -3  102.49    3.60
   4   3   3   99.69    3.50
   4   3   3  104.69    3.70
   4   3   3  102.99    3.70
  -4   3  -3   99.89    3.70
  -5  -3  -3   46.00    1.90
  -5  -3  -3   44.20    1.90
   5  -3   3   42.20    1.90
   5  -3   3   41.90    2.00
  -5  -3  -3   41.20    2.40
  -5  -3  -3   42.10    1.90
   5  -3   3   42.20    1.80
   5   3   3   42.70    1.90
  -5   3  -3   40.70    1.90
   5   3   3   43.30    1.60
   5   3   3   40.90    1.90
  -5   3  -3   46.10    1.90
  -5   3  -3   45.70    1.90
   5   3   3   45.40    1.70
  -5   3  -3   44.60    1.80
  -5   3  -3   43.80    2.10
   6  -3   3  175.88    6.20
   6  -3   3  172.88    6.30
  -6  -3  -3  169.38    6.90
   6  -3   3  172.98    6.20
  -6  -3  -3  170.68    6.30
  -6  -3  -3  173.28    6.30
  -6  -3  -3  176.98    6.30
  -6   3  -3  178.98    6.20
  -6   3  -3  164.48    6.60
   6   3   3  181.28    6.00
  -6   3  -3  172.98    6.20
  -6   3  -3  179.28    6.30
   6   3   3  172.18    6.30
  -6   3  -3  171.88    6.30
   6   3   3  173.38    6.00
  -6   3  -3  172.18    6.30
   6   3   3  174.28    6.30
  -7  -3  -3   64.99    2.80
   7  -3   3   64.99    2.90
  -7  -3  -3   60.29    2.70
  -7  -3  -3   57.69    3.50
   7  -3   3   64.69    2.70
   7   3   3   68.49    2.40
  -7   3  -3   64.69    2.60
  -7   3  -3   62.59    2.70
  -7   3  -3   59.39    3.20
   7   3   3   63.59    2.40
   7   3   3   64.39    2.80
   7   3   3   65.59    2.80
  -8  -3  -3   10.40    1.10
   8  -3   3    5.80    0.90
  -8  -3  -3    8.10    1.80
   8   3   3    8.50    0.60
  -8   3  -3    8.20    0.90
  -8   3  -3    7.80    1.00
  -8   3  -3    9.30    1.60
   8   3   3    7.10    0.60
   8   3   3    7.40    1.10
   8   3   3    6.70    1.10
  -9  -3  -3    8.10    1.10
   9  -3   3    9.00    1.20
  -9  -3  -3    7.80    2.10
  -9   3  -3    7.40    1.00
   9   3   3    9.40    1.20
  -9   3  -3    9.50    1.90
  -9   3  -3    8.90    1.10
   9   3   3    8.30    1.20
  10  -3   3    5.90    1.90
 -10  -3  -3    2.60    1.20
 -10  -3  -3    4.20    2.50
  10   3   3    4.60    1.20
 -10   3  -3    4.60    1.10
  10   3   3    3.10    1.20
 -10   3  -3    3.80    1.00
 -10   3  -3    3.80    2.00
 -11  -3  -3   44.40    3.20
 -11  -3  -3   51.89    5.30
  11   3   3   52.49    3.40
  11   3   3   50.39    3.20
 -11   3  -3   45.00    3.40
 -11  -4   3    1.70    1.60
  11  -4  -3    2.00    1.50
 -11  -4   3    4.30    1.30
 -11   4   3    4.10    1.50
  11   4  -3    1.40    1.60
 -11   4   3    4.10    0.70
 -10  -4   3    9.40    1.20
  10  -4  -3    7.50    1.40
 -10  -4   3    5.50    1.50
  10   4  -3    6.60    1.50
 -10   4   3    6.30    0.80
  -9  -4   3   -0.30    0.80
  -9  -4   3    0.40    1.10
   9  -4  -3    2.40    1.00
  -9   4   3    0.50    0.50
   9   4  -3    0.40    1.10
   8  -4  -3   12.70    0.70
  -8  -4   3   11.20    1.00
  -8  -4   3   11.40    1.10
  -8  -4   3   12.00    1.30
   8  -4  -3   12.00    1.30
   8  -4  -3   10.90    1.20
  -8   4   3   13.00    1.10
   8   4  -3   10.70    1.30
  -8   4   3   11.30    1.00
   7  -4  -3    9.80    1.10
  -7  -4   3    7.50    1.00
  -7  -4   3    7.30    0.90
   7  -4  -3    8.20    1.00
   7  -4  -3    9.50    0.70
  -7  -4   3    7.70    0.90
  -7   4   3    9.90    1.50
  -7   4   3   10.00    1.00
   7   4  -3    7.00    1.00
  -7   4   3    7.70    0.90
  -6  -4   3  125.99    4.80
   6  -4  -3  128.69    4.80
   6  -4  -3  122.99    4.80
  -6  -4   3  129.29    4.60
  -6  -4   3  123.69    4.70
   6  -4  -3  131.99    4.50
   6   4  -3  142.69    4.80
   6   4  -3  119.29    4.90
  -6   4   3  130.49    5.00
  -6   4   3  129.49    4.70
  -6   4   3  124.79    4.60
  -5  -4   3  188.98    6.90
   5  -4  -3  196.78    6.90
   5  -4  -3  200.88    6.70
   5  -4  -3  188.58    7.00
  -5  -4   3  186.18    6.90
  -5  -4   3  200.18    6.80
  -5  -4   3  201.88    6.90
   5   4  -3  207.18    6.90
   5   4  -3  190.58    7.00
  -5   4   3  187.88    6.80
  -5   4   3  198.68    6.90
  -5   4   3  188.58    6.80
  -5   4   3  206.98    7.20
   5   4  -3  195.08    6.80
   4  -4  -3  147.19    5.00
   4  -4  -3  153.88    5.10
   4  -4  -3  134.09    5.20
  -4  -4   3  138.99    5.20
   4  -4  -3  144.89    5.10
  -4  -4   3  144.49    5.20
  -4  -4   3  147.49    5.10
  -4   4   3  142.29    5.10
  -4   4   3  143.99    5.00
   4   4  -3  146.49    4.90
   4   4  -3  155.58    5.20
  -4   4   3  148.99    5.10
  -4   4   3  143.49    5.30
   4   4  -3  143.49    5.30
   4   4  -3  145.89    5.10
  -3  -4   3 1364.86   47.70
   3  -4  -3 1389.16   47.60
   3  -4  -3 1478.75   47.60
  -3   4   3 1391.36   47.60
   3   4  -3 1390.46   47.60
   3   4  -3 1514.05   47.70
   3   4  -3 1358.36   47.70
  -2  -4   3  431.26   14.80
   2  -4  -3  434.96   14.70
  -2  -4   3  419.86   14.70
   2  -4  -3  433.36   14.70
  -2  -4   3  435.06   14.70
   2  -4  -3  423.76   14.90
   2  -4  -3  399.36   14.70
  -2   4   3  428.66   14.70
   2   4  -3  458.95   14.80
  -2   4   3  427.26   14.70
  -2   4   3  472.85   14.80
  -2   4   3  441.36   14.70
   2   4  -3  418.06   14.70
   1  -4  -3  769.52   24.50
   1  -4  -3  684.33   24.40
   1  -4  -3  721.23   24.70
  -1  -4   3  753.72   24.50
   1  -4  -3  697.63   24.50
  -1  -4   3  709.23   24.50
   1  -4  -3  739.73   24.50
  -1   4   3  762.02   24.70
  -1   4   3  716.53   24.40
   1   4  -3  707.23   24.50
   1   4  -3  682.33   24.60
  -1   4   3  741.83   24.50
   1   4  -3  722.93   24.40
  -1   4   3  717.73   24.50
   0  -4  -3   14.10    0.80
   0  -4   3   14.10    0.70
   0  -4  -3   15.40    0.70
   0  -4   3   14.70    0.70
   0  -4  -3   14.20    0.80
   0  -4  -3   14.40    1.00
   0  -4   3   16.60    0.80
   0  -4   3   15.60    0.60
   0   4  -3   15.80    0.80
   0   4  -3   15.30    0.80
   0   4   3   14.20    1.10
   0   4  -3   14.50    0.70
   0   4   3   15.80    0.80
   0   4   3   15.20    0.70
   0   4  -3   16.60    0.60
  -1  -4  -3 1893.71   82.59
   1  -4   3 2046.50   74.99
   1   4   3 2166.38   82.19
  -1   4  -3 2101.79   74.69
  -2  -4  -3  197.68    6.50
  -2  -4  -3  190.38    6.60
   2  -4   3  164.68    6.70
   2  -4   3  188.28    6.40
  -2  -4  -3  195.08    6.50
  -2  -4  -3  182.58    6.50
  -2  -4  -3  180.88    6.90
   2  -4   3  186.08    6.40
  -2   4  -3  192.58    6.40
  -2   4  -3  190.48    6.40
   2   4   3  203.08    6.50
  -2   4  -3  179.98    6.40
  -2   4  -3  187.18    6.60
  -2   4  -3  179.38    6.50
   2   4   3  189.28    6.50
   2   4   3  192.58    6.50
  -2   4  -3  185.08    6.50
  -3  -4  -3  317.17   11.20
  -3  -4  -3  329.97   10.80
   3  -4   3  302.77   10.90
  -3  -4  -3  309.47   10.80
  -3  -4  -3  324.07   10.80
  -3  -4  -3  323.77   10.90
   3  -4   3  308.67   10.70
  -3   4  -3  317.67   10.70
  -3   4  -3  302.77   10.90
   3   4   3  334.87   10.80
   3   4   3  308.37   10.80
  -3   4  -3  320.17   10.90
   3   4   3  305.37   10.70
  -3   4  -3  330.27   10.80
  -3   4  -3  299.87   10.60
   3   4   3  301.57   10.80
   3   4   3  309.77   10.80
  -4  -4  -3  121.39    4.40
  -4  -4  -3  116.49    4.40
  -4  -4  -3  110.79    4.80
  -4  -4  -3  119.79    4.40
   4  -4   3  120.69    4.40
   4  -4   3  120.79    4.30
  -4   4  -3  118.49    4.40
   4   4   3  125.39    4.40
  -4   4  -3  124.09    4.40
  -4   4  -3  123.79    4.30
  -4   4  -3  121.19    4.10
  -4   4  -3  114.99    4.10
   4   4   3  118.79    4.20
  -4   4  -3  127.59    4.30
  -4   4  -3  117.99    4.50
   4   4   3  126.39    4.30
   4   4   3  112.49    4.30
   4   4   3  120.89    4.40
  -5  -4  -3  170.88    6.10
  -5  -4  -3  165.48    6.10
   5  -4   3  171.88    6.10
  -5  -4  -3  161.28    6.60
  -5  -4  -3  172.88    6.10
   5  -4   3  169.18    6.00
  -5   4  -3  173.48    6.00
   5   4   3  164.58    5.90
  -5   4  -3  168.98    6.10
   5   4   3  177.18    5.90
   5   4   3  160.08    6.00
  -5   4  -3  175.68    5.90
  -5   4  -3  160.98    6.20
  -5   4  -3  168.68    6.00
   5   4   3  173.28    6.00
   5   4   3  164.48    6.00
   6  -4   3    1.50    0.80
  -6  -4  -3    1.90    0.60
  -6  -4  -3    0.70    1.10
   6  -4   3    1.40    0.50
   6  -4   3    0.70    0.60
  -6  -4  -3    0.70    0.60
  -6   4  -3    1.00    0.60
  -6   4  -3    1.70    0.60
   6   4   3    1.20    0.30
  -6   4  -3    1.70    0.50
  -6   4  -3    0.90    0.90
  -6   4  -3    0.60    0.50
  -6   4  -3    1.70    0.70
   6   4   3    0.60    0.60
   6   4   3    1.00    0.40
   6   4   3    1.40    0.60
  -7  -4  -3   55.19    3.50
  -7  -4  -3   53.59    2.50
   7  -4   3   54.39    2.50
  -7  -4  -3   57.19    2.60
   7  -4   3   55.69    2.50
   7   4   3   56.19    2.20
   7   4   3   57.09    2.10
  -7   4  -3   54.09    2.90
  -7   4  -3   56.49    2.40
   7   4   3   55.59    2.50
   7   4   3   56.09    2.60
  -7   4  -3   60.19    2.50
   8  -4   3   15.80    1.60
  -8  -4  -3   16.30    2.20
  -8  -4  -3   18.60    1.70
  -8   4  -3   14.80    2.10
  -8   4  -3   19.00    1.50
   8   4   3   16.90    1.70
  -8   4  -3   16.40    1.50
   8   4   3   17.60    1.70
   9  -4   3   28.70    2.10
  -9  -4  -3   29.60    2.20
  -9  -4  -3   32.80    3.60
   9   4   3   30.10    2.10
  -9   4  -3   32.90    2.90
   9   4   3   31.40    2.30
  -9   4  -3   31.50    1.90
  -9   4  -3   28.40    2.00
 -10  -4  -3   34.10    4.30
  10   4   3   39.70    2.80
 -10   4  -3   33.70    2.40
 -10   4  -3   32.40    3.50
  10   4   3   34.40    2.50
 -10   4  -3   34.90    2.20
 -11  -4  -3    5.50    1.70
 -11  -4  -3    4.90    3.20
 -11   4  -3    5.60    2.60
  11   4   3    5.00    1.50
  11   4   3    3.10    1.50
 -11  -5   3   -0.30    1.50
 -11  -5   3    2.90    1.30
  11  -5  -3   -0.30    1.40
  11   5  -3    2.50    1.70
  10  -5  -3    4.80    1.30
 -10  -5   3    4.80    1.70
 -10  -5   3    5.40    1.50
 -10   5   3    5.80    0.70
  10   5  -3    4.20    1.50
   9  -5  -3    0.70    1.00
   9  -5  -3   -0.80    1.10
  -9  -5   3    0.40    0.90
  -9  -5   3    0.40    1.00
   9   5  -3    0.70    1.10
  -9   5   3    0.10    0.60
   8  -5  -3   12.90    1.40
  -8  -5   3   14.80    1.50
   8  -5  -3   13.90    0.80
  -8  -5   3   14.40    1.20
   8  -5  -3   12.70    1.20
  -8  -5   3   12.00    1.30
  -8   5   3   15.00    1.30
   8   5  -3   12.10    1.40
  -8   5   3   13.30    1.10
   7  -5  -3   78.39    3.30
   7  -5  -3   74.79    3.20
   7  -5  -3   76.59    2.80
  -7  -5   3   79.99    3.00
  -7  -5   3   74.79    3.20
  -7  -5   3   77.99    3.30
   7   5  -3   72.59    3.40
  -7   5   3   73.39    2.90
  -7   5   3   77.59    3.10
  -7   5   3   79.99    3.50
   6  -5  -3    7.70    0.60
   6  -5  -3    6.60    0.70
  -6  -5   3    7.00    0.80
  -6  -5   3    8.00    0.90
  -6  -5   3    8.00    0.90
   6  -5  -3    6.60    0.90
  -6   5   3    8.50    1.00
  -6   5   3    6.70    0.80
   6   5  -3    4.80    0.80
  -6   5   3    9.50    1.30
  -5  -5   3   11.60    1.10
   5  -5  -3   11.40    0.70
  -5  -5   3   10.60    1.00
   5  -5  -3    9.10    0.90
  -5  -5   3   11.40    0.90
   5  -5  -3    8.10    0.80
   5   5  -3   11.60    0.90
  -5   5   3   10.60    0.90
  -5   5   3   11.10    0.80
   5   5  -3   10.50    0.50
  -5   5   3   11.20    1.20
  -5   5   3   10.70    0.60
   5   5  -3   11.50    1.20
  -5   5   3   10.30    0.90
   5   5  -3   10.80    0.90
  -4  -5   3    0.60    0.50
  -4  -5   3    0.30    0.50
   4  -5  -3    0.60    0.20
  -4  -5   3    1.00    0.40
   4  -5  -3    0.40    0.30
   4  -5  -3    0.90    0.50
  -4   5   3    0.30    0.20
  -4   5   3    0.90    0.40
  -4   5   3    0.50    0.30
   4   5  -3    0.40    0.50
  -4   5   3    0.40    0.50
   4   5  -3    0.80    0.40
   3  -5  -3   71.19    2.50
   3  -5  -3   71.49    2.50
   3  -5  -3   68.69    2.50
  -3  -5   3   67.89    2.70
  -3  -5   3   70.19    2.70
   3  -5  -3   64.69    2.60
  -3  -5   3   70.19    2.60
  -3   5   3   71.19    2.80
   3   5  -3   68.09    2.70
  -3   5   3   74.09    2.70
   3   5  -3   72.99    2.70
  -3   5   3   68.79    2.50
  -3   5   3   69.99    2.60
   3   5  -3   68.19    2.60
  -3   5   3   66.39    2.50
  -2  -5   3   62.59    2.40
  -2  -5   3   62.79    2.40
   2  -5  -3   61.69    2.50
   2  -5  -3   59.39    2.40
  -2  -5   3   59.89    2.30
   2  -5  -3   63.09    2.30
   2  -5  -3   64.19    2.30
  -2   5   3   65.79    2.30
  -2   5   3   62.29    2.60
  -2   5   3   61.49    2.30
  -2   5   3   64.09    2.30
   2   5  -3   65.69    2.40
   2   5  -3   60.79    2.40
  -2   5   3   70.29    2.50
   2   5  -3   62.89    2.40
   1  -5  -3   64.99    2.70
   1  -5  -3   67.19    2.50
   1  -5  -3   66.99    2.50
  -1  -5   3   68.49    2.50
   1  -5  -3   63.59    2.60
  -1  -5   3   70.19    2.40
   1  -5  -3   67.99    2.50
  -1  -5   3   67.49    2.50
  -1   5   3   70.89    2.60
  -1   5   3   69.49    2.50
   1   5  -3   67.39    2.50
  -1   5   3   65.89    2.50
   1   5  -3   67.49    2.50
   1   5  -3   71.69    2.40
   0  -5  -3   17.10    0.70
   0  -5  -3   15.60    0.90
   0  -5   3   15.90    0.80
   0  -5   3   17.30    0.80
   0  -5   3   16.50    0.70
   0  -5   3   16.30    0.90
   0  -5  -3   16.50    0.90
   0  -5  -3   16.40    1.10
   0  -5  -3   18.20    0.80
   0   5   3   17.40    1.10
   0   5   3   16.90    0.90
   0   5   3   16.40    0.80
   0   5  -3   17.20    0.80
   0   5  -3   17.20    0.90
   0   5  -3   18.40    0.70
   0   5   3   16.40    0.90
   0   5  -3   18.50    0.90
   1  -5   3   11.10    0.50
  -1  -5  -3   11.40    0.90
  -1  -5  -3   12.40    0.60
  -1  -5  -3   12.50    1.10
  -1  -5  -3   12.60    0.70
   1  -5   3   11.10    0.60
  -1  -5  -3   11.20    0.80
   1  -5   3   12.10    0.70
   1  -5   3   11.00    0.60
   1  -5   3   13.00    0.80
  -1   5  -3   12.70    0.80
  -1   5  -3   12.00    0.50
  -1   5  -3   11.60    0.80
   1   5   3   12.00    0.70
  -1   5  -3   11.40    0.70
   1   5   3   12.60    0.70
   1   5   3   12.10    1.00
   2  -5   3   83.09    3.00
  -2  -5  -3   89.59    3.20
  -2  -5  -3   85.19    3.50
  -2  -5  -3   86.69    3.10
  -2  -5  -3   88.59    3.10
  -2  -5  -3   75.09    3.10
   2  -5   3   81.39    3.00
   2  -5   3   84.19    3.10
  -2   5  -3   85.49    3.00
   2   5   3   81.09    3.00
   2   5   3   87.79    3.10
  -2   5  -3   84.69    3.00
  -2   5  -3   81.39    3.20
  -2   5  -3   86.79    3.00
  -2   5  -3   89.69    3.00
   2   5   3   86.29    3.00
  -2   5  -3   83.49    3.20
  -3  -5  -3  270.47   10.20
  -3  -5  -3  284.37    9.80
  -3  -5  -3  280.17    9.90
  -3  -5  -3  299.57    9.80
  -3  -5  -3  285.07    9.90
   3   5   3  286.37    9.80
   3   5   3  309.87    9.80
  -3   5  -3  281.17    9.70
   3   5   3  283.87    9.80
  -3   5  -3  278.47    9.80
   3   5   3  276.97    9.80
  -3   5  -3  293.97    9.70
  -3   5  -3  277.77    9.70
  -3   5  -3  287.57    9.90
  -3   5  -3  274.47    9.80
   3   5   3  282.37    9.70
  -3   5  -3  273.87    9.70
  -4  -5  -3   44.00    1.90
  -4  -5  -3   44.40    1.90
  -4  -5  -3   42.40    1.90
  -4  -5  -3   40.30    2.40
   4  -5   3   44.70    1.80
  -4   5  -3   45.30    1.80
   4   5   3   44.10    1.70
  -4   5  -3   45.60    1.70
  -4   5  -3   43.60    1.60
   4   5   3   42.10    1.90
  -4   5  -3   43.60    1.90
  -4   5  -3   42.60    1.90
   4   5   3   45.80    1.80
  -4   5  -3   44.00    1.60
  -4   5  -3   43.90    1.90
   4   5   3   47.30    1.90
   4   5   3   44.10    1.90
  -5  -5  -3   63.59    2.70
  -5  -5  -3   68.49    2.70
   5  -5   3   62.59    2.60
  -5  -5  -3   61.09    2.70
  -5  -5  -3   60.69    3.20
  -5   5  -3   65.39    2.50
   5   5   3   63.89    2.60
   5   5   3   66.49    2.60
  -5   5  -3   63.89    2.70
   5   5   3   62.99    2.60
  -5   5  -3   68.69    2.60
   5   5   3   64.89    2.50
   5   5   3   65.49    2.40
  -5   5  -3   66.29    2.70
  -5   5  -3   65.09    2.60
  -6  -5  -3   79.19    4.10
  -6  -5  -3   80.49    3.40
   6  -5   3   84.79    3.30
  -6  -5  -3   81.49    3.40
   6   5   3   80.99    3.10
   6   5   3   82.19    3.40
  -6   5  -3   85.19    3.50
   6   5   3   80.99    3.20
  -6   5  -3   81.09    3.30
  -6   5  -3   94.99    3.40
   6   5   3   85.69    3.40
  -6   5  -3   88.49    3.30
   7  -5   3    1.70    0.80
  -7  -5  -3    2.60    1.60
  -7  -5  -3    3.90    0.90
  -7   5  -3    3.20    0.70
  -7   5  -3    1.60    0.70
   7   5   3    2.30    0.40
   7   5   3    2.40    0.80
  -7   5  -3    2.90    1.00
   7   5   3    2.40    0.80
  -8  -5  -3   18.00    2.50
  -8  -5  -3   16.60    1.70
  -8   5  -3   16.60    1.40
   8   5   3   15.30    1.70
  -8   5  -3   17.80    2.10
   8   5   3   18.80    1.80
  -8   5  -3   19.70    1.50
   8   5   3   15.90    1.00
  -9  -5  -3   -0.20    1.10
  -9  -5  -3    0.20    1.90
  -9   5  -3    0.40    0.80
  -9   5  -3    1.30    0.80
   9   5   3    1.10    1.00
  -9   5  -3    1.70    1.50
   9   5   3    1.20    1.00
 -10  -5  -3   14.20    1.60
 -10  -5  -3   20.60    3.40
 -10   5  -3   19.00    2.50
  10   5   3   15.70    1.70
 -10   5  -3   14.50    1.50
 -10   5  -3   16.90    1.70
  10   5   3   18.20    1.70
 -11  -5  -3    2.30    3.20
 -11  -5  -3    0.80    1.60
  11   5   3   -1.00    1.70
 -11   5  -3    0.70    2.40
  11   5   3    0.90    1.50
 -11  -6   3    5.80    1.50
  11  -6  -3    6.00    1.70
 -11  -6   3    4.50    1.70
  11   6  -3    6.70    1.80
 -10  -6   3    1.80    1.40
 -10  -6   3    4.10    1.20
  10  -6  -3    2.50    1.20
  10   6  -3    0.90    1.40
 -10   6   3    2.30    0.60
  -9  -6   3   12.20    1.40
   9  -6  -3   12.60    1.60
  -9  -6   3   14.80    1.60
   9  -6  -3   12.60    1.30
   9   6  -3   12.00    1.20
  -9   6   3   12.20    1.10
   9   6  -3   13.10    1.60
  -8  -6   3   31.10    1.80
   8  -6  -3   30.60    1.40
  -8  -6   3   38.20    2.30
   8  -6  -3   36.60    2.40
   8  -6  -3   37.10    2.10
  -8  -6   3   36.20    2.10
  -8   6   3   31.80    1.60
   8   6  -3   35.60    2.40
  -7  -6   3   52.79    2.60
  -7  -6   3   51.19    2.50
   7  -6  -3   52.69    2.40
   7  -6  -3   51.79    2.00
   7  -6  -3   52.99    2.70
  -7  -6   3   53.39    2.30
  -7   6   3   54.79    2.70
  -7   6   3   52.89    2.20
   7   6  -3   53.69    2.70
  -7   6   3   53.09    2.40
  -6  -6   3   94.19    4.00
  -6  -6   3  108.49    3.80
  -6  -6   3  100.89    3.90
   6  -6  -3   99.99    4.00
   6  -6  -3  101.19    3.80
   6  -6  -3  102.99    3.60
   6   6  -3  104.09    3.50
  -6   6   3   96.09    3.90
   6   6  -3   99.09    3.90
  -6   6   3  107.99    4.10
  -6   6   3   97.99    3.70
  -6   6   3  102.99    3.50
   6   6  -3  101.49    4.10
  -5  -6   3    1.30    0.60
   5  -6  -3    1.20    0.50
  -5  -6   3    0.80    0.50
  -5  -6   3    0.60    0.60
   5  -6  -3    1.30    0.30
   5  -6  -3    0.20    0.60
  -5   6   3    2.30    0.70
  -5   6   3    0.70    0.30
   5   6  -3    1.30    0.60
   5   6  -3    1.00    0.20
   5   6  -3    0.70    0.50
  -5   6   3    0.90    0.40
   5   6  -3    1.30    0.60
  -4  -6   3  614.84   21.10
  -4  -6   3  606.84   21.10
   4  -6  -3  632.74   20.90
   4  -6  -3  586.14   21.10
   4  -6  -3  603.84   20.90
   4  -6  -3  609.14   20.90
  -4  -6   3  657.13   21.00
   4   6  -3  602.84   21.10
  -4   6   3  588.84   20.90
   4   6  -3  661.43   21.10
   4   6  -3  612.74   21.00
  -4   6   3  641.34   21.20
  -4   6   3  619.94   21.00
  -4   6   3  603.04   20.90
  -3  -6   3 1849.21   62.39
  -3  -6   3 1801.82   62.49
   3  -6  -3 1866.61   62.39
   3   6  -3 1958.50   62.49
  -3   6   3 1765.82   62.39
  -3   6   3 1865.41   62.49
   2  -6  -3  158.78    5.50
  -2  -6   3  166.58    5.60
   2  -6  -3  163.68    5.50
  -2  -6   3  155.68    5.60
  -2  -6   3  146.19    5.50
   2  -6  -3  154.88    5.50
   2  -6  -3  157.88    5.40
   2  -6  -3  151.28    5.70
   2   6  -3  154.28    5.60
  -2   6   3  153.08    5.50
  -2   6   3  164.08    5.80
  -2   6   3  157.48    5.50
  -2   6   3  168.08    5.60
   2   6  -3  134.49    5.60
   2   6  -3  168.78    5.60
   2   6  -3  164.38    5.50
  -1  -6   3  468.15   16.70
  -1  -6   3  481.65   16.80
  -1  -6   3  517.45   16.80
   1  -6  -3  528.75   16.80
   1  -6  -3  473.45   16.70
   1  -6  -3  472.25   16.90
   1  -6  -3  456.25   17.00
   1  -6  -3  498.95   16.80
  -1   6   3  485.85   16.70
  -1   6   3  522.25   16.90
   1   6  -3  484.95   16.70
   1   6  -3  483.85   16.80
  -1   6   3  513.85   17.10
  -1   6   3  488.45   16.80
   1   6  -3  508.55   16.80
   0  -6   3  361.86   12.70
   0  -6  -3  364.36   12.60
   0  -6   3  354.36   12.60
   0  -6  -3  361.46   13.10
   0  -6  -3  382.46   12.80
   0  -6   3  362.16   12.70
   0  -6   3  386.26   12.80
   0  -6  -3  368.26   12.70
   0  -6  -3  357.36   12.80
   0   6  -3  361.66   12.80
   0   6   3  356.86   12.70
   0   6   3  380.36   13.00
   0   6  -3  388.46   12.70
   0   6   3  399.46   12.80
   0   6  -3  384.06   12.70
   0   6  -3  376.96   12.60
  -1  -6  -3 2259.87   80.19
  -1   6  -3 2479.45   79.89
   2  -6   3  117.39    4.10
  -2  -6  -3  104.99    4.40
  -2  -6  -3  110.09    4.00
  -2  -6  -3  102.59    4.10
  -2  -6  -3  113.39    4.00
  -2  -6  -3  117.49    4.10
   2  -6   3  109.39    3.90
   2  -6   3  111.99    3.90
   2   6   3  110.89    3.90
  -2   6  -3  104.89    3.90
  -2   6  -3  115.99    4.10
   2   6   3  116.19    4.00
  -2   6  -3  113.59    3.90
  -2   6  -3  107.19    4.10
   2   6   3  104.59    3.90
  -3  -6  -3   86.59    3.30
  -3  -6  -3   81.69    3.30
   3  -6   3   79.19    3.10
  -3  -6  -3   90.29    3.20
  -3  -6  -3   80.09    3.70
  -3   6  -3   83.29    3.00
  -3   6  -3   88.39    3.10
   3   6   3   86.09    3.20
  -3   6  -3   82.09    3.20
  -3   6  -3   83.59    3.00
  -3   6  -3   87.59    3.10
  -3   6  -3   83.79    3.20
   3   6   3   85.89    3.10
   3   6   3   90.69    3.20
   3   6   3   83.99    3.10
  -3   6  -3   87.19    3.00
  -4  -6  -3    7.00    0.70
  -4  -6  -3    7.20    0.70
  -4  -6  -3    6.30    1.20
   4  -6   3    8.10    0.80
  -4  -6  -3    7.70    0.80
  -4   6  -3    8.60    0.70
  -4   6  -3    7.50    0.50
  -4   6  -3    7.10    0.70
  -4   6  -3    6.70    0.70
   4   6   3    5.00    0.60
  -4   6  -3    7.90    0.80
  -4   6  -3    7.60    0.50
   4   6   3    5.70    0.60
   4   6   3    6.60    0.70
  -4   6  -3    8.90    1.00
   4   6   3    9.30    0.80
   4   6   3    6.80    0.70
   5  -6   3   97.99    3.70
  -5  -6  -3   95.19    3.80
  -5  -6  -3   93.29    4.40
  -5  -6  -3   97.09    3.80
  -5  -6  -3   94.39    3.80
  -5   6  -3   94.59    3.80
  -5   6  -3   93.29    3.80
  -5   6  -3   97.49    3.60
   5   6   3   96.89    3.80
  -5   6  -3  106.09    3.70
   5   6   3   97.49    3.80
  -5   6  -3  100.49    3.40
  -5   6  -3  100.19    3.80
   5   6   3  101.99    3.60
   5   6   3   96.49    3.70
   5   6   3  112.39    4.00
  -6  -6  -3    3.00    0.80
   6  -6   3    2.50    0.70
  -6  -6  -3    3.70    1.50
  -6   6  -3    2.60    0.60
   6   6   3    3.00    0.80
  -6   6  -3    2.50    0.70
   6   6   3    1.90    0.50
   6   6   3    2.00    0.70
  -7  -6  -3  131.69    6.10
  -7  -6  -3  141.29    5.20
   7  -6   3  136.49    5.20
   7   6   3  133.89    5.10
  -7   6  -3  128.99    5.30
  -7   6  -3  137.49    5.10
   7   6   3  133.29    5.20
   7   6   3  134.79    4.80
  -8  -6  -3    0.20    1.00
  -8  -6  -3    1.20    1.80
   8  -6   3    0.60    0.90
   8   6   3    0.90    0.90
  -8   6  -3   -0.20    0.70
  -8   6  -3    0.20    0.70
  -8   6  -3    1.00    1.10
   8   6   3   -0.70    0.80
   8   6   3    0.30    0.40
  -9  -6  -3   27.00    2.30
  -9  -6  -3   29.00    4.10
  -9   6  -3   24.80    1.80
   9   6   3   25.10    2.90
  -9   6  -3   25.10    1.90
  -9   6  -3   22.80    2.60
   9   6   3   27.90    2.10
 -10  -6  -3   20.40    3.50
 -10  -6  -3   15.90    1.80
  10   6   3   16.70    1.80
 -10   6  -3   21.20    2.60
  10   6   3   19.60    1.80
 -10   6  -3   16.50    1.50
 -10   6  -3   17.00    1.90
 -10  -7   3    0.40    1.40
  10  -7  -3    2.30    1.20
 -10  -7   3    1.00    1.30
  10  -7  -3   -0.20    1.50
  10   7  -3   -1.80    1.40
 -10   7   3    0.60    0.60
   9  -7  -3   10.60    2.00
  -9  -7   3    7.70    1.80
  -9  -7   3   11.50    1.40
   9  -7  -3   10.20    1.20
  -9   7   3    9.40    0.80
   9   7  -3    8.40    1.20
   8  -7  -3   28.80    2.20
   8  -7  -3   26.00    1.80
  -8  -7   3   26.70    2.00
  -8  -7   3   23.30    1.80
  -8  -7   3   26.80    2.10
  -8   7   3   26.30    1.50
   8   7  -3   32.50    2.40
   7  -7  -3   30.00    1.80
  -7  -7   3   30.00    1.80
   7  -7  -3   33.70    2.20
   7  -7  -3   30.40    1.40
  -7  -7   3   32.70    2.00
  -7  -7   3   31.80    2.00
  -7   7   3   29.80    1.50
   7   7  -3   32.30    1.20
   7   7  -3   30.80    2.20
  -7   7   3   35.70    2.10
   6  -7  -3   13.40    1.20
  -6  -7   3   14.30    1.40
  -6  -7   3   14.60    1.20
   6  -7  -3   12.60    1.10
   6  -7  -3   14.90    0.90
  -6  -7   3   13.30    1.40
  -6   7   3   16.00    1.40
  -6   7   3   13.10    1.30
   6   7  -3   15.10    1.30
  -6   7   3   14.00    1.00
  -6   7   3   14.80    0.80
   6   7  -3   13.90    0.70
   6   7  -3   10.30    1.10
  -5  -7   3    0.80    0.50
   5  -7  -3    2.00    0.40
  -5  -7   3    1.90    0.70
   5  -7  -3    2.90    0.70
   5  -7  -3    1.40    0.40
  -5  -7   3    0.90    0.60
  -5   7   3    1.40    0.30
   5   7  -3    1.30    0.30
  -5   7   3    1.40    0.40
   5   7  -3    0.40    0.60
  -5   7   3    3.00    0.80
  -5   7   3    1.20    0.60
   5   7  -3    1.10    0.60
  -4  -7   3  116.89    4.40
   4  -7  -3  115.69    4.20
   4  -7  -3  118.39    4.20
   4  -7  -3  120.79    4.20
   4  -7  -3  118.59    4.40
  -4  -7   3  121.39    4.40
  -4  -7   3  114.39    4.40
   4   7  -3  117.49    4.40
  -4   7   3  114.09    4.20
   4   7  -3  116.79    4.40
  -4   7   3  122.09    4.40
  -4   7   3  118.49    4.20
   4   7  -3  114.29    4.30
  -4   7   3  123.09    4.50
  -4   7   3  117.89    4.30
   3  -7  -3   35.20    1.50
   3  -7  -3   35.60    1.40
  -3  -7   3   33.50    1.60
   3  -7  -3   34.90    1.70
   3  -7  -3   32.60    1.60
   3  -7  -3   37.70    1.50
  -3  -7   3   36.50    1.70
  -3  -7   3   33.70    1.70
  -3   7   3   33.70    1.50
   3   7  -3   38.60    1.70
  -3   7   3   38.30    1.70
   3   7  -3   35.50    1.70
  -3   7   3   35.30    1.80
  -3   7   3   36.40    1.50
   3   7  -3   35.90    1.60
  -3   7   3   34.10    1.50
   2  -7  -3   10.60    0.70
  -2  -7   3   10.30    1.00
  -2  -7   3   10.30    0.90
  -2  -7   3   11.50    0.80
   2  -7  -3    9.00    0.90
   2  -7  -3   10.40    0.50
   2  -7  -3    9.50    1.00
   2  -7  -3   11.40    0.70
  -2   7   3   11.40    0.80
  -2   7   3   10.80    0.90
   2   7  -3   11.80    0.80
  -2   7   3   10.50    1.00
   2   7  -3   10.40    0.80
   2   7  -3   11.30    0.80
   2   7  -3   10.20    0.90
   1  -7  -3  101.59    3.70
  -1  -7   3  100.49    3.70
   1  -7  -3  107.09    3.70
   1  -7  -3  101.69    3.50
   1  -7  -3   95.09    3.80
   1  -7  -3   93.89    3.90
  -1  -7   3  104.89    3.80
   1  -7  -3  107.19    3.70
   1   7  -3  102.59    3.70
  -1   7   3  107.39    3.80
   1   7  -3  102.09    3.80
   1   7  -3  108.99    3.60
  -1   7   3   94.79    3.70
  -1   7   3   97.59    3.70
  -1   7   3  104.29    4.00
   0  -7  -3   94.99    3.60
   0  -7  -3   96.49    3.50
   0  -7   3  101.69    3.60
   0  -7  -3   92.69    3.90
   0  -7  -3   98.19    3.40
   0  -7   3   95.29    3.50
   0  -7   3  100.19    3.60
   0  -7   3   93.99    3.50
   0  -7  -3   90.89    3.70
   0   7   3   91.49    3.60
   0   7   3   99.99    3.80
   0   7   3  105.49    3.60
   0   7  -3   97.89    3.40
   0   7  -3   96.29    3.60
   0   7   3   92.99    3.50
   0   7  -3   97.69    3.50
  -1  -7  -3   73.89    3.30
  -1  -7  -3   77.79    2.80
  -1  -7  -3   73.29    2.90
   1  -7   3   73.69    2.80
   1  -7   3   73.59    2.90
   1  -7   3   71.29    2.70
  -1  -7  -3   72.09    2.70
   1  -7   3   65.09    2.80
   1  -7   3   73.59    2.60
  -1  -7  -3   80.49    2.90
   1   7   3   81.99    2.90
  -1   7  -3   70.79    2.90
  -1   7  -3   78.69    2.90
   1   7   3   71.89    2.80
  -1   7  -3   71.99    2.80
   1   7   3   68.69    2.90
   1   7   3   75.99    3.10
  -1   7  -3   76.19    2.60
  -2  -7  -3  465.65   15.30
   2  -7   3  431.86   15.20
  -2  -7  -3  427.06   15.40
   2  -7   3  474.55   15.40
  -2  -7  -3  438.56   15.30
  -2  -7  -3  422.46   15.70
  -2  -7  -3  457.05   15.20
  -2   7  -3  439.76   15.30
   2   7   3  472.35   15.30
   2   7   3  446.66   15.20
  -2   7  -3  446.16   15.20
   2   7   3  462.65   15.40
  -2   7  -3  428.36   15.10
   2   7   3  427.76   15.20
  -2   7  -3  452.65   15.30
   3  -7   3  101.89    3.80
  -3  -7  -3  104.39    3.80
  -3  -7  -3   91.69    3.80
  -3  -7  -3  100.49    4.30
   3  -7   3  102.19    3.70
  -3  -7  -3   97.29    3.80
  -3   7  -3  100.59    3.60
  -3   7  -3   98.49    3.80
  -3   7  -3  100.79    3.60
  -3   7  -3  102.49    3.60
   3   7   3  103.59    3.70
   3   7   3  105.29    3.70
  -3   7  -3  103.59    3.90
   3   7   3  105.69    3.80
  -3   7  -3  105.19    3.60
   3   7   3  103.59    3.80
  -4  -7  -3   39.80    1.80
  -4  -7  -3   40.60    1.90
  -4  -7  -3   35.50    1.80
  -4  -7  -3   39.10    2.50
   4  -7   3   37.50    1.70
   4   7   3   37.00    1.80
  -4   7  -3   40.00    1.50
   4   7   3   35.50    1.80
  -4   7  -3   40.90    1.60
   4   7   3   38.60    1.80
   4   7   3   36.80    1.70
  -4   7  -3   38.10    1.50
  -4   7  -3   38.60    1.50
  -4   7  -3   40.20    1.90
  -4   7  -3   39.70    1.60
  -4   7  -3   39.70    1.60
  -4   7  -3   36.00    1.90
   4   7   3   40.30    1.80
   5  -7   3   30.00    1.70
  -5  -7  -3   34.10    1.80
  -5  -7  -3   32.70    2.50
  -5  -7  -3   32.80    1.90
  -5  -7  -3   34.70    1.90
  -5   7  -3   30.70    1.30
   5   7   3   30.10    1.60
  -5   7  -3   33.70    1.60
  -5   7  -3   31.80    1.80
  -5   7  -3   29.70    1.20
  -5   7  -3   32.50    1.40
  -5   7  -3   32.10    1.50
   5   7   3   31.80    1.70
   5   7   3   31.70    1.70
  -6  -7  -3  162.48    6.30
  -6  -7  -3  168.88    7.10
   6  -7   3  171.88    6.20
   6   7   3  172.18    6.20
  -6   7  -3  167.88    6.10
   6   7   3  176.68    6.20
  -6   7  -3  169.58    6.10
   6   7   3  165.38    6.00
  -6   7  -3  163.88    6.20
   7  -7   3   30.00    2.00
  -7  -7  -3   32.70    3.20
  -7  -7  -3   31.70    2.10
   7   7   3   32.10    2.10
   7   7   3   31.50    2.00
  -7   7  -3   33.00    2.00
  -7   7  -3   34.60    1.90
   7   7   3   33.80    1.60
   8  -7   3    7.60    1.10
  -8  -7  -3    8.40    1.20
  -8  -7  -3    9.40    2.40
   8   7   3   10.40    1.20
   8   7   3    7.10    0.70
  -8   7  -3    8.90    1.00
  -8   7  -3   11.20    1.50
  -8   7  -3    8.60    1.00
   8   7   3   12.20    1.20
  -9  -7  -3   -0.20    2.20
   9  -7   3    0.80    1.20
  -9   7  -3    0.60    0.90
   9   7   3   -0.50    1.10
   9   7   3    0.80    1.10
  -9   7  -3    0.90    1.50
  -9   7  -3   -0.50    0.90
 -10  -7  -3    3.40    1.50
 -10  -7  -3    2.00    2.80
  10   7   3    2.40    1.40
 -10   7  -3    3.10    1.90
 -10   7  -3    2.30    1.20
  10   7   3    1.50    1.40
 -10   7  -3    1.80    1.00
 -10  -8   3   10.80    1.60
  10  -8  -3    7.20    1.80
 -10  -8   3    8.40    1.70
  10  -8  -3    9.50    1.40
 -10   8   3    8.80    0.80
  10   8  -3   11.50    1.80
   9  -8  -3    0.70    1.00
   9  -8  -3    0.30    1.30
  -9  -8   3    0.40    1.40
  -9  -8   3    0.50    1.20
   9   8  -3    1.00    1.00
   9   8  -3    2.80    1.40
  -9   8   3    1.60    0.60
   8  -8  -3    4.20    0.80
  -8  -8   3    4.10    1.10
  -8  -8   3    2.70    1.10
   8  -8  -3    2.10    1.20
   8   8  -3    1.90    1.10
  -8   8   3    3.50    0.70
  -7  -8   3   22.80    1.90
  -7  -8   3   22.90    1.90
   7  -8  -3   22.60    1.50
   7  -8  -3   23.80    2.10
   7   8  -3   20.00    2.00
  -7   8   3   23.80    1.10
  -7   8   3   27.80    1.80
   7   8  -3   24.60    1.10
  -7   8   3   22.30    1.30
  -6  -8   3   63.19    2.80
  -6  -8   3   65.29    2.90
   6  -8  -3   63.09    2.60
  -6  -8   3   65.19    2.90
   6  -8  -3   63.89    3.00
  -6   8   3   63.89    2.60
   6   8  -3   65.19    2.40
   6   8  -3   63.79    2.90
  -6   8   3   67.89    2.50
   6   8  -3   62.69    3.00
  -6   8   3   69.69    3.00
   5  -8  -3   60.09    2.30
   5  -8  -3   61.59    2.70
   5  -8  -3   59.09    2.30
  -5  -8   3   58.49    2.60
  -5  -8   3   60.59    2.60
   5  -8  -3   60.69    2.40
  -5  -8   3   60.69    2.70
  -5   8   3   59.69    2.40
  -5   8   3   59.19    2.30
   5   8  -3   59.69    2.60
   5   8  -3   58.29    2.70
  -5   8   3   67.79    2.80
  -4  -8   3   17.50    1.40
   4  -8  -3   20.70    1.10
  -4  -8   3   21.70    1.40
   4  -8  -3   21.10    0.90
  -4  -8   3   21.80    1.30
   4  -8  -3   19.70    1.40
   4  -8  -3   21.50    1.10
  -4   8   3   20.80    1.40
   4   8  -3   21.50    1.40
  -4   8   3   21.20    1.10
   4   8  -3   20.60    1.40
  -4   8   3   20.10    1.30
  -4   8   3   18.40    1.40
   3  -8  -3   76.49    2.70
  -3  -8   3   70.79    3.10
   3  -8  -3   78.09    2.90
   3  -8  -3   71.99    3.00
  -3  -8   3   73.79    3.00
  -3  -8   3   80.19    3.00
   3  -8  -3   73.29    3.00
   3  -8  -3   77.79    2.80
   3   8  -3   78.49    2.90
  -3   8   3   75.59    2.90
   3   8  -3   73.19    3.00
  -3   8   3   75.89    2.90
   3   8  -3   75.39    2.90
   3   8  -3   75.69    3.00
  -3   8   3   79.19    3.20
  -3   8   3   77.79    3.00
   2  -8  -3  148.59    5.20
   2  -8  -3  136.79    5.20
   2  -8  -3  141.49    5.30
  -2  -8   3  134.89    5.30
   2  -8  -3  152.48    5.20
  -2  -8   3  142.19    5.20
  -2  -8   3  148.99    5.30
   2   8  -3  146.29    5.20
   2   8  -3  138.79    5.30
   2   8  -3  149.99    5.30
  -2   8   3  141.79    5.10
  -2   8   3  147.89    5.30
  -2   8   3  146.49    5.50
   2   8  -3  155.58    5.20
  -2   8   3  146.39    5.20
  -1  -8   3  613.34   20.10
  -1  -8   3  571.74   20.10
   1  -8  -3  555.14   20.30
   1  -8  -3  601.64   20.10
   1  -8  -3  626.24   20.10
   1  -8  -3  544.55   20.00
   1  -8  -3  567.14   20.20
  -1   8   3  611.94   20.20
  -1   8   3  563.54   20.00
  -1   8   3  606.54   20.30
   1   8  -3  630.94   20.10
  -1   8   3  572.54   20.10
   1   8  -3  584.94   20.00
   1   8  -3  571.74   20.10
   1   8  -3  603.44   20.00
   0  -8   3   37.40    1.70
   0  -8   3   38.80    1.60
   0  -8  -3   37.20    1.90
   0  -8  -3   40.00    1.70
   0  -8  -3   38.60    1.40
   0  -8  -3   39.70    1.60
   0  -8   3   40.60    1.60
   0  -8   3   39.20    1.80
   0   8   3   40.30    1.90
   0   8  -3   36.60    1.80
   0   8   3   37.60    1.60
   0   8  -3   39.80    1.50
   0   8  -3   39.60    1.70
   0   8   3   41.60    1.80
   0   8   3   38.10    1.80
   1  -8   3  386.46   13.50
  -1  -8  -3  406.36   13.50
  -1  -8  -3  386.86   14.00
   1  -8   3  416.46   13.60
   1  -8   3  373.56   13.40
  -1  -8  -3  386.96   13.40
   1  -8   3  362.76   13.40
  -1  -8  -3  404.56   13.60
  -1  -8  -3  396.96   13.60
   1   8   3  380.36   13.60
  -1   8  -3  412.76   13.50
   1   8   3  406.66   13.60
   1   8   3  385.96   13.50
  -1   8  -3  381.26   13.50
  -1   8  -3  403.96   13.60
  -2  -8  -3   11.20    1.50
   2  -8   3   10.40    0.80
   2  -8   3   13.20    1.00
  -2  -8  -3   12.00    0.80
  -2  -8  -3   10.60    1.10
  -2  -8  -3   10.80    1.00
  -2   8  -3   10.60    0.80
  -2   8  -3    9.70    0.70
  -2   8  -3   10.50    1.10
   2   8   3   12.20    0.90
   2   8   3   11.30    1.10
   2   8   3   11.80    1.00
   2   8   3   11.60    0.90
  -2   8  -3   11.20    1.00
  -2   8  -3   10.80    0.70
   2   8   3   10.80    0.70
   3  -8   3  104.19    3.90
  -3  -8  -3  105.69    4.60
  -3  -8  -3  104.09    4.10
   3  -8   3  110.39    4.00
  -3  -8  -3  104.49    4.00
  -3  -8  -3  106.29    3.90
  -3   8  -3  105.69    4.10
   3   8   3  102.99    4.00
   3   8   3  105.49    4.00
   3   8   3  105.89    3.90
  -3   8  -3  106.69    3.80
  -3   8  -3  105.89    4.00
  -3   8  -3  108.79    3.80
  -3   8  -3  104.79    3.80
  -3   8  -3  111.59    3.80
   3   8   3  105.39    3.90
  -4  -8  -3    2.30    1.10
  -4  -8  -3    2.60    0.60
   4  -8   3    2.60    0.60
  -4  -8  -3    3.90    0.80
  -4  -8  -3    3.20    0.70
  -4   8  -3    3.50    0.50
  -4   8  -3    3.10    0.40
  -4   8  -3    3.20    0.50
   4   8   3    2.00    0.50
  -4   8  -3    3.50    0.40
  -4   8  -3    2.60    0.50
  -4   8  -3    3.80    0.70
   4   8   3    3.70    0.60
  -5  -8  -3  112.59    4.30
  -5  -8  -3  102.69    5.00
   5  -8   3  110.59    4.20
  -5   8  -3  112.99    3.80
  -5   8  -3  109.59    3.90
   5   8   3  105.19    4.20
  -5   8  -3  108.59    3.90
  -5   8  -3  115.99    4.00
  -5   8  -3  107.69    3.80
  -5   8  -3  111.29    4.00
  -5   8  -3  110.19    4.20
   5   8   3  106.59    4.10
   5   8   3  103.89    4.10
   6  -8   3   39.70    2.20
  -6  -8  -3   40.30    3.20
  -6  -8  -3   39.50    2.30
  -6   8  -3   40.60    1.90
  -6   8  -3   40.30    1.80
  -6   8  -3   39.80    1.50
   6   8   3   41.30    1.90
  -6   8  -3   37.90    1.50
  -6   8  -3   41.60    1.90
   6   8   3   40.90    2.10
  -6   8  -3   40.40    1.90
   6   8   3   41.30    2.10
  -6   8  -3   41.90    2.20
  -7  -8  -3   16.70    2.40
   7  -8   3   15.60    1.70
  -7  -8  -3   13.00    1.40
   7   8   3   15.70    1.70
   7   8   3   16.50    1.60
  -7   8  -3   15.40    1.50
   7   8   3   13.90    1.30
  -7   8  -3   13.80    1.50
  -8  -8  -3   13.10    2.70
  -8  -8  -3   10.00    1.50
   8  -8   3   12.40    1.40
  -8   8  -3   12.30    1.20
  -8   8  -3   11.50    1.50
   8   8   3   11.90    1.30
   8   8   3    9.70    1.20
   8   8   3   11.60    1.10
   9  -8   3   14.00    2.40
  -9  -8  -3   11.20    1.70
  -9  -8  -3   11.80    2.80
  -9   8  -3   12.80    1.30
  -9   8  -3   12.80    1.80
  -9   8  -3   11.30    1.30
   9   8   3   11.00    1.50
   9   8   3   11.90    1.50
 -10  -8  -3   10.90    1.80
 -10  -8  -3   13.00    3.40
  10   8   3   12.80    1.70
  10   8   3   12.20    1.80
 -10   8  -3   10.30    1.40
 -10  -9   3    6.80    1.80
  10  -9  -3    8.40    1.90
  10  -9  -3    7.10    1.40
 -10  -9   3    8.50    1.60
 -10   9   3    7.00    0.80
  10   9  -3    6.40    1.70
  -9  -9   3   18.70    1.90
   9  -9  -3   20.60    2.10
  -9  -9   3   15.90    1.80
   9  -9  -3   14.60    1.30
   9   9  -3   13.60    1.50
   9   9  -3   17.80    1.80
  -9   9   3   15.10    1.30
  -8  -9   3   25.10    2.30
   8  -9  -3   20.20    1.70
  -8  -9   3   23.80    2.30
   8  -9  -3   24.90    2.40
   8   9  -3   22.70    2.40
   8   9  -3   21.70    1.00
  -8   9   3   22.10    1.40
   8   9  -3   20.70    1.80
   7  -9  -3   45.90    2.80
   7  -9  -3   49.99    2.20
  -7  -9   3   52.99    2.70
  -7  -9   3   49.30    2.80
  -7   9   3   49.30    2.20
  -7   9   3   51.49    2.00
  -7   9   3   55.19    2.60
   7   9  -3   51.29    2.80
   7   9  -3   46.90    2.00
   6  -9  -3   86.59    3.30
   6  -9  -3   86.59    3.80
  -6  -9   3   85.09    3.70
  -6  -9   3   87.19    3.70
   6   9  -3   87.99    3.20
  -6   9   3   94.89    3.70
  -6   9   3   86.89    3.30
   6   9  -3   94.39    3.70
   6   9  -3   82.69    3.70
  -6   9   3   86.29    3.30
   5  -9  -3    2.90    0.90
  -5  -9   3    2.20    0.80
   5  -9  -3    2.60    0.50
  -5  -9   3    2.00    0.70
   5  -9  -3    2.50    0.40
   5   9  -3    1.60    0.70
   5   9  -3    1.70    0.70
  -5   9   3    2.00    0.50
  -5   9   3    3.30    0.90
  -5   9   3    2.10    0.50
   4  -9  -3    0.70    0.20
  -4  -9   3   -0.40    0.60
  -4  -9   3    0.10    0.70
  -4  -9   3    1.20    0.70
   4  -9  -3   -0.30    0.50
   4  -9  -3    1.90    0.70
  -4   9   3    1.00    0.50
  -4   9   3    1.50    0.80
   4   9  -3    0.70    0.60
  -4   9   3    1.60    0.50
   4   9  -3    0.30    0.60
   3  -9  -3    1.20    0.70
  -3  -9   3    0.50    0.70
   3  -9  -3    2.00    0.40
   3  -9  -3    0.90    0.50
   3  -9  -3    1.50    0.60
  -3  -9   3    1.50    0.70
  -3  -9   3    0.80    0.50
   3   9  -3    1.10    0.60
  -3   9   3    2.70    0.80
  -3   9   3    0.50    0.60
   3   9  -3    1.70    0.60
   3   9  -3    0.90    0.50
  -3   9   3    1.90    0.50
   3   9  -3    1.20    0.50
  -3   9   3    1.30    0.50
  -2  -9   3   34.00    1.60
   2  -9  -3   31.70    1.70
  -2  -9   3   34.50    1.70
   2  -9  -3   32.50    1.60
  -2  -9   3   33.50    1.80
   2  -9  -3   34.90    1.50
   2  -9  -3   33.40    1.60
   2   9  -3   33.00    1.50
   2   9  -3   35.30    1.50
  -2   9   3   32.40    1.70
  -2   9   3   32.10    1.80
   2   9  -3   34.60    1.60
  -2   9   3   32.90    1.60
   2   9  -3   33.50    1.70
  -2   9   3   32.20    1.50
   1  -9  -3    3.20    0.50
   1  -9  -3    3.10    0.80
   1  -9  -3    4.10    0.70
   1  -9  -3    3.40    0.60
  -1  -9   3    2.40    0.50
  -1  -9   3    4.40    0.70
   1  -9  -3    3.70    0.50
  -1  -9   3    4.40    0.70
  -1   9   3    2.80    0.50
   1   9  -3    3.50    0.50
  -1   9   3    4.10    0.80
  -1   9   3    3.30    0.60
  -1   9   3    3.50    0.50
   1   9  -3    4.90    0.60
   1   9  -3    4.00    0.70
   1   9  -3    4.00    0.40
   0  -9  -3    4.10    0.50
   0  -9   3    3.60    0.60
   0  -9  -3    4.80    1.00
   0  -9  -3    4.60    0.60
   0  -9  -3    5.40    0.40
   0  -9   3    3.80    0.50
   0  -9   3    4.80    0.60
   0  -9  -3    4.40    0.70
   0  -9   3    4.80    0.70
   0   9   3    4.00    0.60
   0   9  -3    4.90    0.60
   0   9  -3    4.80    0.70
   0   9   3    6.10    0.90
   0   9   3    5.40    0.70
   0   9   3    3.50    0.60
   0   9  -3    4.10    0.40
   1  -9   3   30.40    1.50
  -1  -9  -3   32.60    1.30
   1  -9   3   32.60    1.50
   1  -9   3   36.50    1.70
  -1  -9  -3   35.90    1.60
  -1  -9  -3   32.20    2.20
  -1  -9  -3   30.50    1.80
  -1   9  -3   31.60    1.60
   1   9   3   32.20    1.70
   1   9   3   32.70    1.50
  -1   9  -3   35.00    1.70
   1   9   3   30.80    1.60
   1   9   3   35.60    1.70
  -1   9  -3   35.50    1.50
  -1   9  -3   33.30    1.40
  -2  -9  -3  275.47   10.50
  -2  -9  -3  272.47   10.10
   2  -9   3  293.27   10.10
   2  -9   3  274.57    9.90
  -2  -9  -3  302.87    9.90
   2   9   3  309.57   10.10
  -2   9  -3  297.47   10.00
  -2   9  -3  288.27    9.80
  -2   9  -3  278.67   10.10
  -2   9  -3  285.77   10.10
   2   9   3  273.77    9.90
   2   9   3  277.27   10.10
  -2   9  -3  296.27    9.90
   2   9   3  282.77   10.00
   2   9   3  299.57   10.10
  -2   9  -3  286.97    9.90
  -3  -9  -3   66.39    2.60
  -3  -9  -3   61.89    2.80
   3  -9   3   63.49    2.60
  -3  -9  -3   62.79    3.40
   3  -9   3   64.09    2.70
   3   9   3   62.29    2.60
  -3   9  -3   65.19    2.80
  -3   9  -3   66.09    2.50
  -3   9  -3   66.29    2.40
  -3   9  -3   65.49    2.50
   3   9   3   68.19    2.50
  -3   9  -3   61.99    2.50
  -4  -9  -3  110.79    5.20
  -4  -9  -3  115.19    4.50
   4  -9   3  115.69    4.30
  -4  -9  -3  112.39    4.30
  -4   9  -3  118.29    4.40
  -4   9  -3  114.99    4.20
   4   9   3  117.09    4.30
   4   9   3  112.69    4.30
  -4   9  -3  115.89    4.10
  -4   9  -3  113.49    4.10
  -4   9  -3  120.19    4.10
  -5  -9  -3  117.69    5.50
   5  -9   3  123.49    4.60
  -5  -9  -3  118.29    4.80
  -5   9  -3  125.49    4.70
  -5   9  -3  126.29    4.50
  -5   9  -3  124.69    4.30
  -5   9  -3  125.69    4.50
   5   9   3  121.09    4.50
  -5   9  -3  116.89    4.30
   5   9   3  122.29    4.60
   5   9   3  122.89    4.70
  -6  -9  -3  122.99    4.90
  -6  -9  -3  118.39    5.70
   6  -9   3  123.39    4.70
  -6   9  -3  114.79    4.20
  -6   9  -3  123.79    4.50
   6   9   3  117.89    4.60
  -6   9  -3  119.19    4.20
  -6   9  -3  120.09    4.50
   6   9   3  116.49    4.50
   6   9   3  119.89    4.70
  -6   9  -3  121.89    4.70
  -7  -9  -3   81.89    4.80
   7  -9   3   83.19    3.60
  -7  -9  -3   80.39    3.70
  -7   9  -3   80.39    3.20
  -7   9  -3   82.29    3.30
   7   9   3   81.19    3.30
   7   9   3   79.59    3.50
   7   9   3   83.29    3.50
  -7   9  -3   81.19    3.40
  -7   9  -3   76.19    3.50
  -8  -9  -3    1.10    2.30
  -8  -9  -3    1.40    1.20
   8  -9   3   -0.60    1.10
  -8   9  -3   -0.60    0.90
   8   9   3    1.50    0.80
   8   9   3    1.10    1.00
   8   9   3    0.20    1.10
  -9  -9  -3   20.90    2.00
  -9  -9  -3   17.50    3.10
   9  -9   3   15.50    1.70
   9   9   3   19.50    2.30
  -9   9  -3   15.30    1.40
  -9   9  -3   13.60    1.40
   9   9   3   18.70    1.80
  10  -9   3    5.00    1.70
 -10  -9  -3    1.50    1.70
 -10  -9  -3    6.90    3.30
 -10   9  -3    2.60    1.20
  10   9   3    2.30    1.50
  10   9   3    4.00    1.60
 -10 -10   3    7.50    1.90
  10 -10  -3    6.90    2.00
   9 -10  -3    0.40    0.90
   9 -10  -3    1.60    1.60
  -9 -10   3    1.60    1.40
  -9 -10   3    0.30    1.40
   9  10  -3    0.70    1.20
  -9  10   3   -0.30    0.70
   9  10  -3    0.70    1.40
   8 -10  -3    9.60    1.00
  -8 -10   3    8.20    2.50
   8 -10  -3   11.40    1.80
   8  10  -3   11.00    1.50
  -8  10   3   14.20    1.30
   8  10  -3   11.50    1.30
  -7 -10   3    0.30    1.10
   7 -10  -3    1.20    0.60
   7 -10  -3    1.40    1.20
  -7 -10   3    1.20    1.10
   7  10  -3    2.40    0.90
   7  10  -3   -0.30    0.90
  -7  10   3    1.30    0.60
  -7  10   3    0.60    0.60
   7  10  -3    0.60    0.90
   6 -10  -3    4.80    0.70
   6 -10  -3    2.00    1.00
  -6 -10   3    2.00    0.90
   6 -10  -3    1.10    0.60
  -6 -10   3    2.60    1.00
   6  10  -3    2.10    0.90
  -6  10   3    4.60    1.00
   6  10  -3    2.90    0.60
  -6  10   3    1.60    0.60
  -6  10   3    1.60    0.60
   6  10  -3    1.70    0.90
   5 -10  -3  188.48    6.90
  -5 -10   3  188.88    7.00
  -5 -10   3  181.78    6.80
   5 -10  -3  184.78    6.60
   5 -10  -3  184.88    6.40
  -5  10   3  179.18    6.60
   5  10  -3  188.28    6.80
  -5  10   3  190.98    6.90
  -5  10   3  183.38    6.60
   5  10  -3  183.48    6.90
  -4 -10   3    0.50    0.70
   4 -10  -3    0.30    0.70
  -4 -10   3    0.40    0.80
   4 -10  -3    0.30    0.50
  -4  10   3    2.70    0.90
  -4  10   3    0.70    0.50
   4  10  -3    0.40    0.70
  -4  10   3    0.90    0.60
   4  10  -3    0.30    0.60
  -3 -10   3    1.70    0.90
  -3 -10   3    2.50    0.70
   3 -10  -3    3.60    0.80
   3 -10  -3    2.10    0.70
   3 -10  -3    2.40    0.60
   3  10  -3    3.70    0.60
  -3  10   3    3.40    0.80
  -3  10   3    2.90    0.60
  -3  10   3    2.10    0.60
   3  10  -3    3.00    0.60
   3  10  -3    1.70    0.70
  -2 -10   3    8.00    1.30
   2 -10  -3   10.00    0.90
   2 -10  -3    8.50    1.10
  -2 -10   3    9.90    1.10
   2 -10  -3    9.80    1.10
  -2 -10   3    8.20    0.80
  -2  10   3    9.70    0.80
  -2  10   3    8.10    0.90
   2  10  -3    8.60    0.90
   2  10  -3   10.10    1.00
   2  10  -3    8.10    0.90
  -2  10   3    9.00    1.10
   2  10  -3   10.00    0.90
  -2  10   3    8.30    0.80
   1 -10  -3  285.77    9.90
   1 -10  -3  276.17   10.00
   1 -10  -3  246.88   10.30
   1 -10  -3  272.27    9.80
  -1 -10   3  294.97   10.00
  -1 -10   3  271.67    9.80
   1 -10  -3  289.07    9.80
  -1 -10   3  282.27    9.90
   1  10  -3  260.87    9.70
  -1  10   3  298.37   10.00
  -1  10   3  281.27    9.90
  -1  10   3  289.97   10.00
   1  10  -3  294.07    9.70
   1  10  -3  286.37    9.90
   1  10  -3  291.17    9.90
  -1  10   3  278.17    9.80
   0 -10  -3    6.30    0.80
   0 -10  -3    6.10    0.70
   0 -10  -3    7.40    1.30
   0 -10  -3    4.70    0.70
   0 -10   3    5.00    0.70
   0 -10   3    6.90    0.70
   0 -10   3    3.90    0.70
   0 -10  -3    6.70    0.40
   0 -10   3    6.30    0.70
   0  10  -3    6.60    0.70
   0  10   3    4.70    0.60
   0  10  -3    5.90    0.80
   0  10   3    6.10    0.70
   0  10  -3    5.70    0.50
   0  10  -3    7.30    0.70
   0  10   3    5.90    0.80
   0  10   3    6.20    0.70
  -1 -10  -3   32.70    2.20
  -1 -10  -3   32.70    1.40
   1 -10   3   29.70    1.70
   1 -10   3   33.00    1.50
  -1 -10  -3   31.00    1.70
  -1 -10  -3   31.80    1.80
   1 -10   3   35.80    1.80
  -1  10  -3   33.70    1.40
  -1  10  -3   31.70    1.70
  -1  10  -3   31.30    1.80
   1  10   3   35.10    1.60
   1  10   3   33.90    1.70
  -1  10  -3   31.90    1.60
   1  10   3   34.30    1.70
   1  10   3   32.50    1.80
   2 -10   3   62.69    2.60
   2 -10   3   64.99    2.80
  -2 -10  -3   65.49    2.50
  -2 -10  -3   62.89    3.30
  -2 -10  -3   60.69    2.80
  -2  10  -3   64.69    2.80
  -2  10  -3   64.09    2.30
  -2  10  -3   67.69    2.50
   2  10   3   62.39    2.80
   2  10   3   64.29    2.60
  -2  10  -3   67.09    2.60
  -2  10  -3   62.59    2.50
  -3 -10  -3  438.36   15.80
  -3 -10  -3  430.06   15.30
  -3 -10  -3  452.55   15.00
   3 -10   3  420.76   15.10
  -3  10  -3  445.56   15.00
  -3  10  -3  451.85   14.90
  -3  10  -3  436.06   15.20
   3  10   3  441.76   15.00
  -3  10  -3  433.16   15.00
   3  10   3  425.56   15.10
  -4 -10  -3   39.10    2.20
   4 -10   3   37.80    2.00
  -4 -10  -3   40.20    3.00
  -4 -10  -3   40.10    1.90
   4  10   3   42.20    1.90
  -4  10  -3   40.00    1.80
  -4  10  -3   38.70    1.70
   4  10   3   39.80    1.90
  -4  10  -3   38.80    1.70
  -4  10  -3   37.80    2.10
  -4  10  -3   43.20    1.70
   5 -10   3   83.19    3.40
  -5 -10  -3   76.39    3.50
  -5 -10  -3   79.49    4.40
   5  10   3   77.79    3.30
   5  10   3   76.79    3.30
  -5  10  -3   81.59    3.40
  -5  10  -3   79.59    3.10
  -5  10  -3   77.49    3.00
  -5  10  -3   82.99    3.00
  -5  10  -3   84.59    3.10
   5  10   3   79.19    3.20
  -6 -10  -3    3.10    1.90
  -6 -10  -3    0.60    1.10
   6 -10   3   -0.20    0.80
   6  10   3    1.00    0.90
  -6  10  -3    1.30    0.60
  -6  10  -3    0.30    0.40
  -6  10  -3    1.50    0.40
  -6  10  -3    0.30    0.60
   6  10   3    0.80    0.70
  -6  10  -3    0.50    0.80
   6  10   3    0.00    0.80
  -7 -10  -3    5.70    2.20
   7 -10   3    4.80    1.10
  -7 -10  -3    5.00    1.30
  -7  10  -3    5.00    0.50
   7  10   3    5.60    1.10
   7  10   3    4.60    0.90
   7  10   3    4.40    1.00
  -7  10  -3    4.40    1.00
  -7  10  -3    4.60    0.40
   8 -10   3   30.60    2.50
  -8 -10  -3   32.40    4.10
  -8 -10  -3   28.40    2.70
   8  10   3   29.50    2.30
   8  10   3   25.60    1.90
  -8  10  -3   30.60    2.20
   8  10   3   24.30    2.30
   9 -10   3    0.70    1.40
  -9 -10  -3    0.40    1.50
  -9 -10  -3    3.30    2.90
   9  10   3    0.60    1.40
  -9  10  -3    0.30    1.00
  -9  10  -3   -1.60    1.00
   9  10   3    1.10    1.20
  -9 -11   3   10.00    1.80
   9 -11  -3    9.60    1.90
  -9  11   3    9.50    1.00
   9  11  -3    9.40    1.70
   9  11  -3    9.40    1.60
  -8 -11   3    1.90    1.30
   8 -11  -3   -0.20    1.40
  -8 -11   3    0.60    1.30
  -8  11   3    1.20    0.70
   8  11  -3    0.60    1.20
   7 -11  -3   23.30    2.30
  -7 -11   3   17.10    1.80
  -7 -11   3   21.60    2.20
   7  11  -3   24.50    2.20
  -7  11   3   22.80    1.50
   7  11  -3   24.20    2.20
   7  11  -3   21.80    1.40
   7  11  -3   22.90    2.00
  -7  11   3   24.20    1.50
  -6 -11   3   39.50    2.60
  -6 -11   3   37.70    2.40
   6 -11  -3   43.40    2.00
   6 -11  -3   39.90    2.60
  -6  11   3   39.20    1.90
  -6  11   3   41.50    2.40
  -6  11   3   37.60    2.00
   6  11  -3   38.30    2.40
   6  11  -3   36.00    2.20
   6  11  -3   38.30    2.50
   5 -11  -3   16.70    1.30
  -5 -11   3   14.00    1.50
   5 -11  -3   10.70    1.30
  -5 -11   3   13.20    1.30
   5  11  -3   10.40    1.10
  -5  11   3   12.90    1.30
  -5  11   3   13.80    1.20
   5  11  -3   16.50    1.80
  -5  11   3   12.00    1.60
   4 -11  -3  143.79    5.20
  -4 -11   3  144.99    5.40
  -4 -11   3  135.19    5.40
   4 -11  -3  139.19    5.40
  -4  11   3  143.49    5.40
   4  11  -3  141.09    5.40
  -4  11   3  136.69    5.10
  -4  11   3  137.59    5.20
   4  11  -3  143.39    5.30
   3 -11  -3    8.60    1.00
   3 -11  -3   10.70    1.10
  -3 -11   3    8.70    1.00
   3 -11  -3   10.00    0.90
  -3 -11   3    7.40    1.10
   3  11  -3    9.50    1.00
  -3  11   3   10.10    0.90
  -3  11   3    9.70    1.00
   3  11  -3    9.80    0.80
  -3  11   3    9.60    1.20
  -2 -11   3   74.89    3.20
   2 -11  -3   78.79    3.10
   2 -11  -3   75.89    3.10
  -2 -11   3   72.29    3.00
   2 -11  -3   65.29    3.30
   2  11  -3   77.29    2.90
   2  11  -3   74.79    2.90
  -2  11   3   74.29    2.90
  -2  11   3   75.89    3.10
  -2  11   3   73.39    3.10
   2  11  -3   71.09    3.10
   1 -11  -3   28.50    1.90
  -1 -11   3   28.80    1.80
   1 -11  -3   30.30    1.90
  -1 -11   3   30.10    1.70
   1 -11  -3   31.40    1.90
   1 -11  -3   29.50    1.60
   1  11  -3   32.40    1.70
  -1  11   3   28.60    1.80
   1  11  -3   29.00    1.50
  -1  11   3   29.00    1.50
   1  11  -3   29.80    1.80
   0 -11   3  321.97   11.50
   0 -11  -3  314.37   11.70
   0 -11  -3  327.17   12.00
   0 -11   3  328.37   11.50
   0 -11   3  337.67   11.40
   0  11  -3  352.86   11.40
   0  11  -3  334.37   11.50
   0  11   3  331.47   11.60
   0  11  -3  333.07   11.60
   0  11   3  337.47   11.70
   0  11  -3  332.97   11.30
   0  11   3  316.07   11.50
  -1 -11  -3    0.50    0.30
   1 -11   3   -0.10    0.50
  -1 -11  -3   -0.20    0.70
   1 -11   3    0.20    0.50
  -1 -11  -3    2.00    1.20
   1  11   3    0.10    0.50
  -1  11  -3    0.80    0.40
  -1  11  -3    0.10    0.50
   1  11   3    0.90    0.70
  -1  11  -3    0.40    0.70
  -1  11  -3    0.40    0.50
  -2 -11  -3   57.59    2.80
  -2 -11  -3   64.19    2.40
   2 -11   3   60.49    2.60
  -2 -11  -3   59.89    3.40
  -2  11  -3   60.39    2.50
   2  11   3   62.19    2.60
  -2  11  -3   61.39    2.20
   2  11   3   62.89    2.90
  -2  11  -3   61.69    2.40
  -2  11  -3   64.49    2.60
  -2  11  -3   63.99    2.80
   3 -11   3   18.60    1.40
  -3 -11  -3   23.40    1.30
  -3 -11  -3   22.00    2.50
  -3 -11  -3   20.30    1.80
  -3  11  -3   18.00    1.20
   3  11   3   20.90    1.20
  -3  11  -3   20.80    1.30
  -3  11  -3   22.90    1.00
  -3  11  -3   21.20    1.30
  -3  11  -3   21.30    1.60
   3  11   3   20.10    1.40
  -4 -11  -3  528.95   18.50
  -4 -11  -3  539.85   19.20
  -4 -11  -3  518.95   18.30
   4 -11   3  519.65   18.30
  -4  11  -3  550.44   18.10
   4  11   3  531.45   18.30
  -4  11  -3  528.55   18.20
   4  11   3  533.25   18.20
  -4  11  -3  521.75   18.10
  -4  11  -3  541.45   18.20
  -4  11  -3  528.65   18.40
  -5 -11  -3   49.20    2.80
  -5 -11  -3   51.19    3.80
   5 -11   3   49.50    2.60
  -5  11  -3   56.69    2.30
   5  11   3   51.29    2.40
   5  11   3   52.29    2.50
   5  11   3   53.79    2.40
  -5  11  -3   51.99    2.60
  -5  11  -3   51.19    2.10
  -5  11  -3   54.79    2.20
  -5  11  -3   51.19    2.10
  -6 -11  -3   48.20    4.00
   6 -11   3   48.30    2.60
  -6 -11  -3   47.10    2.80
  -6  11  -3   47.80    2.10
  -6  11  -3   48.30    2.20
   6  11   3   48.20    2.50
   6  11   3   50.89    2.30
  -6  11  -3   50.09    2.00
  -6  11  -3   47.20    2.00
  -6  11  -3   47.70    2.60
   6  11   3   50.19    2.50
  -7 -11  -3   10.30    1.50
   7 -11   3   10.80    1.40
  -7 -11  -3    9.90    2.60
  -7  11  -3   11.20    0.80
   7  11   3    9.30    1.20
  -7  11  -3   11.00    1.20
   7  11   3    9.50    1.10
  -7  11  -3   10.60    0.80
   7  11   3   12.90    1.30
   8 -11   3   19.80    2.80
  -8 -11  -3   18.20    3.20
  -8 -11  -3   20.40    2.00
   8  11   3   20.50    1.90
   8  11   3   19.90    1.80
  -8  11  -3   19.50    2.10
  -9 -11  -3   36.00    5.40
  -9 -11  -3   44.90    3.50
   9 -11   3   37.30    3.30
   9  11   3   37.60    3.10
   9  11   3   45.10    3.00
  -9  11  -3   34.40    2.70
   9 -12  -3   -1.90    1.60
  -9 -12   3    0.80    1.70
   9  12  -3    0.30    1.50
   9  12  -3    1.80    1.60
  -9  12   3    1.00    1.50
   8 -12  -3    3.00    1.60
  -8 -12   3    3.90    1.50
   8  12  -3    2.90    1.30
   8  12  -3    1.80    1.40
  -8  12   3    1.80    0.80
  -7 -12   3    0.80    1.30
  -7 -12   3    1.00    1.30
   7 -12  -3   -0.90    1.20
  -7  12   3    0.20    0.80
   7  12  -3    0.50    1.10
   7  12  -3   -0.30    1.10
  -7  12   3   -0.40    0.70
   7  12  -3   -0.20    0.70
   7  12  -3    0.60    1.10
  -6 -12   3    0.90    1.10
  -6 -12   3   -0.10    1.20
   6 -12  -3    1.40    1.20
   6  12  -3    0.50    1.00
  -6  12   3    0.90    0.70
  -6  12   3    1.70    0.80
   6  12  -3   -0.10    0.90
   6  12  -3    0.20    1.00
  -5 -12   3    7.20    1.30
   5 -12  -3    7.10    0.90
   5 -12  -3    7.60    1.30
  -5 -12   3    8.30    1.20
  -5  12   3    7.40    0.80
   5  12  -3    7.00    1.20
  -5  12   3    7.90    1.00
   5  12  -3    4.90    1.00
  -5  12   3    8.90    1.20
   5  12  -3    6.50    1.00
  -4 -12   3    3.00    1.00
   4 -12  -3    2.40    0.90
  -4 -12   3    2.40    0.90
   4  12  -3    3.10    0.80
  -4  12   3    3.70    0.90
  -4  12   3    2.60    0.70
  -4  12   3    3.90    0.80
   4  12  -3    4.00    1.00
   4  12  -3    3.40    0.80
  -3 -12   3   10.30    1.20
   3 -12  -3   11.50    1.20
   3 -12  -3   12.90    1.20
  -3 -12   3   13.60    1.50
  -3  12   3   10.20    1.00
   3  12  -3   12.80    1.30
  -3  12   3   11.80    1.20
  -3  12   3   11.20    1.20
   3  12  -3   11.60    1.20
   2 -12  -3   29.50    1.80
  -2 -12   3   27.60    1.80
  -2 -12   3   29.40    2.10
  -2  12   3   27.90    1.80
   2  12  -3   29.20    1.50
  -2  12   3   29.30    1.80
   2  12  -3   28.00    1.60
  -2  12   3   27.10    1.80
  -2  12   3   26.90    1.60
   2  12  -3   27.10    1.90
   1 -12  -3   59.99    2.90
  -1 -12   3   60.49    2.60
   1 -12  -3   59.69    2.60
  -1 -12   3   51.29    3.20
   1 -12  -3   59.49    2.80
   1  12  -3   56.89    2.50
  -1  12   3   56.69    2.50
  -1  12   3   59.59    2.70
   1  12  -3   55.69    2.40
   1  12  -3   63.59    2.80
  -1  12   3   60.89    2.70
   1  12  -3   60.99    2.40
   0 -12   3   57.29    2.50
   0 -12   3   61.99    2.40
   0 -12  -3   56.19    2.80
   0 -12  -3   59.79    3.20
   0 -12  -3   61.19    2.60
   0 -12   3   58.59    2.60
   0  12   3   62.99    2.80
   0  12   3   59.29    2.60
   0  12  -3   57.29    2.50
   0  12  -3   61.89    2.40
   0  12  -3   61.09    2.60
   0  12  -3   61.19    2.30
   0  12  -3   59.69    2.80
  -1 -12  -3   13.40    1.30
  -1 -12  -3   12.00    1.70
   1 -12   3   11.50    1.20
   1 -12   3   13.70    1.20
  -1  12  -3   14.70    1.20
  -1  12  -3   12.10    1.10
  -1  12  -3   11.00    1.20
  -1  12  -3   12.30    1.00
   1  12   3   11.10    1.20
  -1  12  -3   12.30    0.70
   1  12   3   12.80    1.20
  -2 -12  -3    5.60    0.60
   2 -12   3    3.70    0.70
  -2 -12  -3    6.40    1.60
  -2 -12  -3    6.30    1.10
  -2  12  -3    6.40    0.80
  -2  12  -3    5.10    0.60
   2  12   3    4.40    0.90
   2  12   3    5.20    0.80
  -2  12  -3    5.60    0.80
  -2  12  -3    4.90    0.90
  -2  12  -3    5.60    0.50
  -3 -12  -3    3.90    1.10
   3 -12   3    2.70    0.80
  -3 -12  -3    3.60    0.60
  -3 -12  -3    3.90    1.50
  -3  12  -3    2.70    0.60
  -3  12  -3    3.70    0.70
   3  12   3    3.20    0.80
  -3  12  -3    3.20    0.70
   3  12   3    3.10    1.00
  -3  12  -3    4.00    0.90
  -3  12  -3    3.80    0.40
  -4 -12  -3   16.40    1.40
  -4 -12  -3   14.70    1.50
  -4 -12  -3   16.50    2.30
   4 -12   3   17.70    1.60
   4  12   3   16.00    1.30
  -4  12  -3   16.40    1.20
   4  12   3   16.10    1.50
  -4  12  -3   18.30    1.30
  -4  12  -3   15.90    1.20
  -4  12  -3   20.40    1.80
   5 -12   3   -1.00    0.80
  -5 -12  -3    1.00    1.00
  -5 -12  -3   -0.20    2.00
   5  12   3    0.30    0.80
  -5  12  -3    0.00    0.40
  -5  12  -3    0.10    0.50
  -5  12  -3    2.80    0.70
  -5  12  -3    0.80    0.60
   5  12   3   -0.20    0.70
  -5  12  -3   -0.20    0.80
  -6 -12  -3   10.00    1.60
  -6 -12  -3   11.30    2.60
   6 -12   3   11.70    1.40
   6  12   3   10.50    1.10
   6  12   3   10.00    1.10
   6  12   3    8.70    1.20
  -6  12  -3    8.90    0.80
  -6  12  -3    8.40    1.20
  -7 -12  -3    1.30    1.40
   7 -12   3    0.30    1.20
  -7 -12  -3    2.30    5.10
   7  12   3    1.50    1.10
  -7  12  -3   -0.30    0.50
  -7  12  -3    1.00    1.00
   7  12   3    0.60    0.90
   7  12   3    1.50    1.00
  -8 -12  -3    3.80    1.60
   8 -12   3   -1.40    1.40
  -8 -12  -3    0.50    2.70
   8  12   3    1.30    1.20
   8  12   3    0.60    1.10
   8  12   3    3.00    1.40
  -8  12  -3    0.60    1.20
  -9 -12  -3   -2.00    3.40
  -9 -12  -3    2.80    1.80
   9 -12   3   -1.20    1.60
  -9  12  -3   -1.20    1.30
   9  12   3   -2.90    1.60
   9  12   3    0.30    1.40
  -8 -13   3    2.40    1.60
   8 -13  -3    4.60    1.70
   8  13  -3    4.80    1.50
   8  13  -3    4.10    1.50
  -8  13   3    1.80    1.10
  -7 -13   3   21.60    2.00
   7 -13  -3   22.50    2.10
   7  13  -3   25.50    2.60
  -7  13   3   21.50    1.70
   7  13  -3   21.30    1.80
   7  13  -3   23.40    1.90
   7  13  -3   26.20    2.30
  -7  13   3   26.20    1.90
   6 -13  -3   36.30    3.20
  -6 -13   3   33.40    2.60
  -6  13   3   34.70    1.90
   6  13  -3   30.10    2.40
   6  13  -3   37.80    2.70
   6  13  -3   38.00    2.40
  -6  13   3   33.80    2.10
  -5 -13   3   68.19    3.60
  -5 -13   3   70.89    3.40
   5 -13  -3   75.59    3.50
   5  13  -3   65.69    3.10
  -5  13   3   68.39    3.10
   5  13  -3   70.69    3.20
  -5  13   3   69.39    2.90
   5  13  -3   71.59    3.50
  -4 -13   3  119.29    4.90
   4 -13  -3  111.39    4.60
  -4 -13   3  116.09    4.60
  -4  13   3  109.59    4.30
   4  13  -3  115.19    4.70
  -4  13   3  114.79    4.30
   4  13  -3  110.99    4.40
  -4  13   3  117.89    4.50
  -4  13   3  108.89    4.50
   4  13  -3  111.49    4.50
  -3 -13   3    6.60    1.10
   3 -13  -3    4.90    1.00
  -3  13   3    3.50    0.90
   3  13  -3    4.50    1.00
   3  13  -3    4.90    1.00
  -3  13   3    5.70    1.00
  -3  13   3    6.30    0.90
   3  13  -3    4.50    0.80
  -2 -13   3   64.19    3.20
   2 -13  -3   63.09    2.90
   2 -13  -3   69.89    3.00
  -2 -13   3   66.39    3.00
   2  13  -3   66.09    3.10
  -2  13   3   64.49    2.80
  -2  13   3   67.89    3.00
   2  13  -3   61.69    2.80
  -2  13   3   61.79    3.00
   2  13  -3   66.19    2.60
  -1 -13   3    5.50    1.10
  -1 -13   3    3.70    0.90
   1 -13  -3    3.80    1.00
   1 -13  -3    5.00    0.90
   1 -13  -3    5.20    1.20
  -1  13   3    3.20    0.80
   1  13  -3    4.20    0.90
   1  13  -3    4.20    0.50
  -1  13   3    4.30    0.90
   1  13  -3    4.00    1.00
   1  13  -3    1.70    0.60
   0 -13   3  158.68    5.80
   0 -13  -3  161.48    5.90
   0 -13   3  158.68    5.80
   0 -13   3  154.18    5.90
   0 -13  -3  157.18    6.20
   0 -13  -3  155.88    6.30
   0 -13   3  157.58    5.70
   0  13  -3  156.28    6.10
   0  13   3  169.68    6.10
   0  13  -3  160.78    5.90
   0  13  -3  163.18    5.80
   0  13  -3  161.98    5.60
   0  13   3  158.98    5.90
  -1 -13  -3   16.60    1.60
   1 -13   3   14.30    1.40
   1 -13   3   12.60    1.40
  -1 -13  -3   18.40    2.00
  -1  13  -3   15.50    1.30
   1  13   3   16.50    1.80
  -1  13  -3   14.60    0.80
  -1  13  -3   12.90    1.20
  -1  13  -3   15.10    1.70
  -1  13  -3   17.90    1.40
   1  13   3   14.80    1.40
  -2 -13  -3  308.87   11.50
  -2 -13  -3  315.37   12.10
   2 -13   3  320.87   11.20
  -2  13  -3  325.17   11.10
  -2  13  -3  321.07   11.20
  -2  13  -3  324.07   11.40
   2  13   3  316.97   11.20
   2  13   3  323.57   11.50
  -2  13  -3  317.37   11.20
   3 -13   3   45.80    2.40
  -3 -13  -3   48.10    3.50
  -3 -13  -3   44.70    2.10
  -3 -13  -3   44.60    2.70
  -3  13  -3   46.80    2.50
   3  13   3   46.10    2.70
  -3  13  -3   48.60    2.10
  -3  13  -3   45.50    2.20
  -3  13  -3   44.40    2.00
   3  13   3   47.00    2.30
  -4 -13  -3   81.79    3.60
  -4 -13  -3   81.59    4.80
   4 -13   3   84.89    3.50
  -4 -13  -3   78.89    3.80
  -4  13  -3   81.99    2.90
   4  13   3   88.09    3.30
  -4  13  -3   75.99    3.20
  -4  13  -3   80.69    3.30
  -4  13  -3   81.79    3.60
  -4  13  -3   81.29    3.20
   4  13   3   77.99    3.40
  -5 -13  -3    2.80    2.10
  -5 -13  -3    1.90    1.30
   5 -13   3    2.60    1.00
  -5  13  -3    1.80    1.00
   5  13   3    4.50    1.00
   5  13   3    4.40    0.80
  -5  13  -3    4.30    0.70
  -6 -13  -3   39.90    4.30
   6 -13   3   34.60    2.50
   6  13   3   34.50    2.40
   6  13   3   36.00    2.20
   6  13   3   37.20    2.20
  -6  13  -3   38.00    2.50
  -6  13  -3   35.20    1.70
   7 -13   3   22.20    2.30
  -7 -13  -3   28.50    3.90
  -7 -13  -3   27.80    2.80
  -7  13  -3   22.40    2.30
   7  13   3   21.90    1.90
   7  13   3   23.90    2.10
  -7  13  -3   23.00    1.40
   7  13   3   22.60    2.20
  -8 -13  -3   45.20    3.60
   8 -13   3   54.19    3.40
  -8 -13  -3   50.39    5.70
   8  13   3   49.80    2.90
  -8  13  -3   49.50    3.10
   8  13   3   48.10    3.10
   8  13   3   46.40    3.30
   8 -14  -3   -1.80    1.80
  -8 -14   3    2.10    1.70
   8  14  -3    2.60    1.60
   8  14  -3   -0.20    1.40
  -8  14   3    0.20    0.90
   7 -14  -3   -2.80    1.50
  -7 -14   3    3.00    1.60
   7  14  -3    0.30    1.00
  -7  14   3    1.70    0.90
   7  14  -3    0.40    2.50
  -7  14   3    2.40    1.00
   7  14  -3    0.40    1.30
  -6 -14   3   16.60    3.10
   6 -14  -3   15.90    1.90
   6  14  -3   17.90    1.60
  -6  14   3   16.60    1.90
   6  14  -3   16.60    1.80
   6  14  -3   17.00    1.70
  -6  14   3   18.30    1.50
  -5 -14   3   91.09    4.10
   5 -14  -3   87.29    4.20
   5  14  -3   93.99    3.80
  -5  14   3   91.79    3.60
   5  14  -3   87.29    3.90
  -5  14   3   85.59    3.80
   5  14  -3   86.59    4.20
   4 -14  -3   36.90    2.40
  -4 -14   3   32.70    2.40
  -4  14   3   34.80    1.90
   4  14  -3   32.40    2.20
   4  14  -3   34.90    2.10
   4  14  -3   33.80    2.50
  -4  14   3   35.20    2.30
  -3 -14   3    4.50    1.10
  -3 -14   3    3.90    1.50
   3 -14  -3    4.20    1.10
   3  14  -3    5.30    1.20
  -3  14   3    4.80    0.90
   3  14  -3    3.90    0.80
   3  14  -3    3.70    1.00
  -3  14   3    4.20    1.00
  -2 -14   3   37.50    2.30
   2 -14  -3   37.80    2.10
  -2 -14   3   39.80    2.60
   2 -14  -3   41.70    2.30
  -2  14   3   38.90    2.40
   2  14  -3   36.70    2.50
   2  14  -3   38.20    1.80
   2  14  -3   39.70    2.20
  -2  14   3   37.90    2.00
  -1 -14   3  378.96   13.30
   1 -14  -3  370.76   13.30
  -1 -14   3  381.26   13.30
   1 -14  -3  392.56   13.20
   1 -14  -3  376.06   13.40
   1  14  -3  356.96   12.90
   1  14  -3  380.76   13.30
  -1  14   3  367.66   13.30
  -1  14   3  372.16   13.10
   1  14  -3  374.16   13.20
   0 -14   3    5.20    1.00
   0 -14   3    5.30    0.70
   0 -14  -3    4.80    0.90
   0 -14  -3    3.70    1.20
   0 -14   3    6.10    0.80
   0 -14  -3    5.90    1.40
   0 -14   3    5.50    0.90
   0  14  -3    4.20    0.90
   0  14   3    4.90    0.90
   0  14  -3    5.00    0.40
   0  14  -3    6.20    0.90
   0  14  -3    5.20    1.10
   0  14   3    6.70    1.20
   1 -14   3   59.09    2.70
  -1 -14  -3   58.79    3.10
  -1 -14  -3   59.79    3.60
   1 -14   3   55.19    2.70
  -1  14  -3   58.99    3.00
  -1  14  -3   61.09    2.70
   1  14   3   61.09    3.10
  -1  14  -3   63.99    3.10
  -1  14  -3   59.69    2.50
   1  14   3   59.19    2.70
  -2 -14  -3   26.00    2.30
   2 -14   3   26.00    1.80
  -2 -14  -3   21.80    2.90
  -2  14  -3   20.00    1.40
  -2  14  -3   24.30    1.70
  -2  14  -3   24.30    2.00
  -2  14  -3   25.80    1.60
   2  14   3   24.10    2.20
   2  14   3   26.90    1.80
   3 -14   3   80.39    3.50
  -3 -14  -3   82.89    4.70
  -3 -14  -3   80.09    3.80
  -3  14  -3   76.39    3.20
   3  14   3   79.19    3.40
   3  14   3   80.89    3.80
  -3  14  -3   74.89    3.10
  -3  14  -3   78.69    3.60
  -3  14  -3   77.29    3.30
  -4 -14  -3    7.30    1.50
   4 -14   3    8.10    1.10
  -4 -14  -3   12.40    2.40
  -4  14  -3    8.90    0.90
   4  14   3    6.80    1.10
  -4  14  -3    8.00    1.20
  -5 -14  -3   -0.30    2.20
  -5 -14  -3   -0.70    1.50
   5 -14   3    3.40    1.10
  -5  14  -3    1.40    1.10
   5  14   3    1.80    0.80
  -5  14  -3    1.40    0.70
   5  14   3    0.20    0.90
   6 -14   3    4.40    1.60
  -6 -14  -3    3.70    1.60
  -6  14  -3    4.40    1.30
  -6  14  -3    5.50    0.80
   6  14   3    4.60    1.20
   6  14   3    3.50    1.20
   6  14   3    6.50    1.10
   7 -14   3   11.30    1.80
  -7 -14  -3   13.90    2.00
  -7 -14  -3   17.00    3.60
   7  14   3   16.50    1.80
  -7  14  -3   14.40    1.60
   7  14   3   12.00    1.40
   7  14   3   13.40    1.60
  -7  14  -3   13.50    1.30
  -8 -14  -3    0.50    1.80
   8 -14   3    1.00    1.60
  -8 -14  -3    0.00    3.30
   8  14   3   -0.50    2.60
   8  14   3   -1.40    1.20
  -8  14  -3    0.80    1.40
  -7 -15   3   -0.50    1.60
  -7 -15   3    1.30    2.90
   7 -15  -3    1.90    1.80
  -7  15   3    1.70    1.00
   7  15  -3    0.90    1.30
  -7  15   3    0.50    1.10
   7  15  -3    0.30    1.50
   6 -15  -3    3.30    1.50
  -6 -15   3    4.40    1.60
  -6 -15   3    1.40    2.50
  -6  15   3    2.30    1.20
   6  15  -3    3.70    1.50
   6  15  -3    2.20    1.20
  -6  15   3    3.30    0.90
   6  15  -3    4.50    1.30
  -5 -15   3   20.50    2.00
   5 -15  -3   24.00    2.50
  -5 -15   3   23.60    2.90
   5  15  -3   20.40    2.10
   5  15  -3   22.60    2.90
  -5  15   3   23.00    2.20
   5  15  -3   20.10    2.10
  -4 -15   3   -0.80    1.20
   4 -15  -3    0.20    1.30
  -4 -15   3   -1.30    1.70
   4  15  -3    0.30    1.10
   4  15  -3    1.30    0.80
  -4  15   3   -0.10    1.00
   4  15  -3    1.60    1.30
  -4  15   3   -1.10    0.80
  -3 -15   3   17.80    2.60
   3 -15  -3   19.80    1.70
  -3 -15   3   18.10    1.70
  -3  15   3   18.60    2.00
   3  15  -3   18.50    1.50
   3  15  -3   14.70    1.60
   3  15  -3   12.70    1.40
  -3  15   3   18.80    1.60
  -2 -15   3   65.99    3.60
   2 -15  -3   68.69    3.10
  -2 -15   3   71.69    3.40
   2 -15  -3   77.49    3.30
   2  15  -3   70.89    3.50
  -2  15   3   68.59    3.40
  -2  15   3   70.19    3.10
   2  15  -3   67.59    2.80
   2  15  -3   70.89    3.20
   1 -15  -3    2.70    1.20
  -1 -15   3    1.90    1.00
   1 -15  -3    4.20    1.20
  -1 -15   3    1.10    1.20
   1 -15  -3    2.20    1.00
   1  15  -3    1.50    1.00
   1  15  -3    1.00    1.10
  -1  15   3    2.30    0.80
  -1  15   3    2.00    1.10
   0 -15   3   40.30    2.50
   0 -15   3   43.00    2.30
   0 -15   3   44.90    1.80
   0 -15   3   42.60    1.90
   0 -15  -3   43.00    2.90
   0 -15  -3   46.70    2.40
   0 -15  -3   42.00    2.80
   0  15   3   44.70    2.80
   0  15  -3   44.00    1.70
   0  15  -3   42.30    2.70
   0  15   3   41.40    2.30
   0  15  -3   41.70    2.30
   1 -15   3   27.00    1.90
   1 -15   3   25.70    2.00
  -1 -15  -3   25.70    2.90
  -1 -15  -3   26.40    2.40
  -1  15  -3   25.00    1.80
   1  15   3   23.40    2.30
   1  15   3   29.60    1.90
  -1  15  -3   30.40    2.30
  -2 -15  -3    7.70    2.10
  -2 -15  -3    5.50    1.40
   2 -15   3    6.90    1.10
  -2  15  -3   11.40    2.00
   2  15   3    5.20    1.30
   2  15   3    4.90    1.00
  -2  15  -3    8.20    1.00
  -2  15  -3    6.00    1.30
   3 -15   3    6.70    1.20
  -3 -15  -3    6.20    1.50
  -3 -15  -3    8.60    2.40
  -3  15  -3    5.70    1.00
  -3  15  -3    7.20    1.30
   3  15   3    6.20    1.40
   3  15   3    6.10    1.00
  -4 -15  -3    2.40    1.50
  -4 -15  -3    1.40    2.30
   4 -15   3   -0.60    1.00
   4  15   3    0.60    1.00
  -4  15  -3    0.00    0.70
  -4  15  -3    0.50    1.10
   5 -15   3    0.80    1.20
  -5 -15  -3    1.40    2.50
  -5 -15  -3    0.20    1.50
   5  15   3    0.20    1.10
  -5  15  -3    1.10    0.70
  -5  15  -3    1.60    1.20
  -6 -15  -3    9.70    3.30
  -6 -15  -3    7.30    1.90
   6 -15   3    7.70    1.60
  -6  15  -3    8.10    0.90
   6  15   3    7.70    1.50
   6  15   3    9.60    1.20
  -6  15  -3    7.20    1.40
   6  15   3    8.10    1.40
  -7 -15  -3   14.70    3.90
  -7 -15  -3    9.80    2.00
   7 -15   3   12.80    1.90
   7  15   3   11.50    2.50
  -7  15  -3   11.30    1.00
   7  15   3    3.50    2.10
  -7  15  -3    8.50    2.00
   7  15   3    9.60    1.60
  -6 -16   3    3.40    2.70
  -6 -16   3    4.70    1.70
   6 -16  -3    4.40    1.80
  -6  16   3    5.10    1.40
   6  16  -3    4.30    1.50
   6  16  -3    3.50    1.70
   6  16  -3    2.50    1.20
  -6  16   3    5.00    1.00
  -5 -16   3    1.50    1.60
   5 -16  -3    0.10    1.50
  -5 -16   3    1.70    2.40
   5  16  -3   -0.70    1.30
   5  16  -3    1.50    1.00
   5  16  -3    1.60    1.50
  -5  16   3    1.00    1.20
  -5  16   3    1.20    0.90
  -4 -16   3   15.00    2.50
   4 -16  -3   19.50    1.90
  -4 -16   3   19.70    2.00
   4  16  -3   22.10    1.90
   4  16  -3   16.10    1.80
  -4  16   3   22.80    2.30
  -4  16   3   17.40    1.70
  -3 -16   3  116.29    5.00
  -3 -16   3  112.09    5.40
   3 -16  -3  118.09    5.00
   3  16  -3  115.59    4.40
  -3  16   3  102.79    5.30
  -3  16   3  116.79    4.90
   3  16  -3  117.79    4.80
   2 -16  -3   -0.80    1.10
  -2 -16   3    0.60    1.20
  -2 -16   3   -0.10    1.60
  -2  16   3    0.70    1.20
  -2  16   3    0.50    0.90
   2  16  -3    0.40    1.30
   2  16  -3   -0.80    1.00
   2  16  -3   -1.20    0.60
   1 -16  -3   63.59    3.00
  -1 -16   3   55.99    3.20
  -1 -16   3   52.69    3.10
   1 -16  -3   57.09    3.00
   1 -16  -3   60.69    3.30
  -1  16   3   61.49    3.20
   1  16  -3   53.69    2.90
   1  16  -3   55.79    2.20
  -1  16   3   57.39    2.80
   1  16  -3   53.59    3.20
   0 -16  -3    0.00    1.30
   0 -16  -3    3.20    1.40
   0 -16   3   -0.10    1.00
   0 -16   3    0.70    0.90
   0 -16  -3   -0.20    0.90
   0  16  -3    0.30    1.00
   0  16   3   -1.30    1.20
   0  16   3   -0.40    0.90
   0  16  -3    0.90    1.10
  -1 -16  -3  100.29    4.60
   1 -16   3   98.89    4.20
  -1 -16  -3  103.89    5.20
   1 -16   3  100.99    4.20
  -1 -16  -3  108.49    4.20
   1  16   3  101.19    4.60
  -1  16  -3  101.69    4.10
   1  16   3   95.49    4.10
  -1  16  -3   99.09    4.50
  -2 -16  -3    2.70    1.50
  -2 -16  -3    3.70    2.10
   2 -16   3    1.50    1.00
   2  16   3    1.00    1.00
  -2  16  -3    1.10    0.90
   2  16   3    2.10    1.40
  -2  16  -3    1.90    1.20
   3 -16   3   30.50    2.30
  -3 -16  -3   28.50    4.00
  -3  16  -3   31.30    2.60
  -3  16  -3   25.00    1.80
   3  16   3   27.30    2.10
  -4 -16  -3    9.40    2.80
  -4 -16  -3    7.70    1.80
  -4  16  -3    8.90    1.60
   4  16   3   10.20    1.40
  -5 -16  -3   17.30    2.20
   5 -16   3   22.70    2.00
  -5  16  -3   22.80    1.70
  -5  16  -3   21.60    2.10
   5  16   3   22.10    2.20
   6 -16   3    6.90    1.70
  -6 -16  -3    7.00    3.50
  -6 -16  -3    5.20    1.90
   6  16   3    4.10    1.40
  -6  16  -3    5.90    1.50
   6  16   3    4.90    1.50
  -6  16  -3    4.20    0.90
   5 -17  -3   -1.30    1.50
  -5 -17   3   -3.00    2.50
  -5 -17   3    0.50    1.70
   5  17  -3    0.30    1.40
   5  17  -3   -0.20    1.70
   5  17  -3    0.40    1.10
  -5  17   3    0.90    1.00
  -5  17   3   -0.10    1.30
   4 -17  -3    6.10    1.50
  -4 -17   3    4.10    2.40
  -4 -17   3    4.50    2.00
   4  17  -3    4.70    1.60
   4  17  -3    5.40    1.40
  -4  17   3    4.70    1.40
   4  17  -3    5.10    1.10
  -4  17   3    5.70    1.10
   3 -17  -3   69.79    3.50
  -3 -17   3   57.99    4.30
  -3 -17   3   62.29    3.70
   3  17  -3   61.79    2.80
  -3  17   3   61.79    3.60
  -3  17   3   62.69    3.00
   3  17  -3   59.79    3.30
   3  17  -3   66.39    3.90
   2 -17  -3    6.20    1.40
  -2 -17   3    7.40    1.50
  -2 -17   3    6.70    1.90
   2  17  -3    3.80    0.70
  -2  17   3    6.00    1.10
   2  17  -3    4.50    1.50
  -2  17   3    7.50    1.50
   2  17  -3    5.00    1.20
   1 -17  -3    0.80    1.20
   1 -17  -3    2.60    1.30
  -1 -17   3    0.50    1.20
  -1 -17   3    1.20    1.50
  -1 -17   3   -0.10    1.00
   1  17  -3    1.10    1.10
  -1  17   3    0.90    1.40
   1  17  -3    0.60    1.40
  -1  17   3    0.40    0.90
   0 -17  -3    1.60    1.40
   0 -17   3    1.60    1.00
   0 -17   3    0.50    1.20
   0 -17  -3    1.40    1.60
   0 -17  -3    0.50    1.00
   0  17  -3   -0.20    1.00
   0  17   3    0.90    1.00
   0  17  -3    0.60    1.20
   0  17   3    0.40    2.30
  -1 -17  -3   12.40    2.30
  -1 -17  -3   10.40    1.30
  -1 -17  -3   12.00    2.80
   1 -17   3   11.60    1.40
   1  17   3   12.40    1.40
  -1  17  -3   10.20    1.30
   1  17   3    8.50    1.70
  -1  17  -3   10.40    1.50
  -2 -17  -3    0.20    1.50
  -2 -17  -3    1.20    2.20
  -2  17  -3   -0.40    1.20
   2  17   3    0.10    1.10
  -2  17  -3    0.00    1.00
   2  17   3    0.30    1.40
  -3 -17  -3    2.60    1.60
   3 -17   3    0.00    1.20
  -3 -17  -3   -0.60    2.50
   3  17   3    1.50    1.20
  -3  17  -3   -0.80    1.20
  -3  17  -3    2.10    1.00
  -4 -17  -3   10.20    3.40
   4 -17   3    9.60    1.60
  -4 -17  -3   12.10    2.10
  -4  17  -3    9.40    1.10
   4  17   3   10.80    1.50
  -4  17  -3    9.70    1.60
  -5 -17  -3   -2.50    3.20
  -5 -17  -3    2.40    1.90
   5 -17   3   -1.30    1.50
  -5  17  -3    0.90    0.90
   5  17   3    0.70    1.30
  -5  17  -3    0.90    1.40
   4 -18  -3    5.00    1.60
  -4 -18   3    7.10    2.90
  -4 -18   3    5.90    1.90
  -4  18   3    4.50    1.20
   4  18  -3    6.70    1.80
  -4  18   3    4.80    1.50
   4  18  -3    6.30    1.50
  -3 -18   3   19.10    2.90
  -3 -18   3   18.60    2.70
   3 -18  -3   20.70    2.10
  -3  18   3   17.80    1.90
   3  18  -3   22.30    2.10
   3  18  -3   22.80    2.30
  -3  18   3   19.40    1.90
  -2 -18   3    4.40    1.70
   2 -18  -3    5.80    1.40
  -2  18   3    4.70    1.20
  -2  18   3    3.50    1.50
   2  18  -3    6.90    1.40
   2  18  -3    3.40    1.60
  -1 -18   3    5.10    1.30
  -1 -18   3    7.30    1.70
   1 -18  -3    4.60    1.40
   1  18  -3    6.40    1.40
  -1  18   3    5.40    1.20
   1  18  -3    2.30    1.50
  -1  18   3    5.60    1.60
   0 -18   3    9.60    1.60
   0 -18  -3    7.60    1.80
   0 -18  -3   12.60    1.60
   0 -18   3   11.00    1.40
   0 -18  -3   14.10    2.00
   0  18   3    8.60    1.70
   0  18  -3   13.00    1.90
   0  18  -3   10.50    1.40
   0  18   3    9.30    1.40
  -1 -18  -3   45.80    4.00
   1 -18   3   53.79    3.10
  -1 -18  -3   50.19    3.00
  -1 -18  -3   51.89    3.70
  -1  18  -3   52.59    2.80
   1  18   3   49.80    3.60
  -1  18  -3   49.60    3.50
   1  18   3   47.50    2.90
  -2 -18  -3    4.00    2.60
  -2 -18  -3    0.00    1.60
   2 -18   3    0.50    1.30
  -2  18  -3    0.70    1.40
   2  18   3   -0.20    1.50
   2  18   3   -0.50    1.20
  -2  18  -3    0.30    1.10
  -3 -18  -3   17.70    2.30
   3 -18   3   13.00    1.80
  -3 -18  -3   17.10    3.40
  -3  18  -3   11.50    1.80
  -3  18  -3   13.30    1.40
   3  18   3   14.50    1.70
  -4 -18  -3    9.20    2.20
   4 -18   3    7.20    1.60
  -4  18  -3    6.50    1.70
  -4  18  -3    8.90    1.20
   4  18   3    9.20    1.60
  -3 -19   3    3.80    2.00
   3  19  -3    2.10    1.40
  -3  19   3    4.40    1.20
  -2 -19   3    5.30    1.50
  -2 -19   3    9.40    2.00
   2 -19  -3    9.60    1.70
  -2  19   3    5.80    1.70
   2  19  -3    3.80    1.40
   2  19  -3    4.80    1.80
  -2  19   3    4.70    1.30
  -1 -19   3   -1.40    1.20
   1 -19  -3    0.00    1.30
  -1 -19   3    0.50    1.80
   1  19  -3   -1.20    1.30
  -1  19   3   -1.10    1.60
   1  19  -3    1.00    1.60
  -1  19   3   -2.40    1.20
   0 -19  -3    0.90    1.30
   0 -19  -3    2.50    1.80
   0 -19   3    0.40    1.60
   0 -19   3   -0.30    1.30
   0  19   3    1.30    1.60
   0  19  -3   -0.10    1.20
   0  19   3    1.30    1.20
   0  19  -3    1.40    1.60
  -1 -19  -3   -1.20    1.80
  -1 -19  -3    2.40    1.30
   1 -19   3    1.00    1.30
   1  19   3   -0.20    1.20
   1  19   3    0.70    1.60
  -1  19  -3   -0.20    1.60
  -1  19  -3    0.60    1.20
  -2 -19  -3   22.90    2.60
  -2 -19  -3   28.70    2.60
  -2 -19  -3   23.60    3.40
   2 -19   3   19.00    1.90
  -2  19  -3   22.60    2.10
   2  19   3   19.80    2.40
   2  19   3   19.80    2.20
  -2  19  -3   20.00    2.20
 -11   0   4    0.60    1.40
  11   0  -4    0.90    1.60
 -11   0   4    2.60    1.00
 -10   0   4    6.70    1.00
 -10   0   4    5.90    1.50
  -9   0   4   29.20    2.30
   9   0  -4   31.70    2.50
  -9   0   4   32.30    1.80
  -8   0   4   32.80    1.70
   8   0  -4   34.90    2.30
  -7   0   4   75.89    3.10
   7   0  -4   81.59    3.40
  -6   0   4    0.00    0.40
  -6   0   4   -1.00    0.50
   6   0  -4    0.90    0.60
   6   0  -4    0.40    0.40
  -6   0   4    0.20    0.20
  -5   0   4  383.56   13.90
   5   0  -4  424.26   13.80
  -5   0   4  419.16   13.90
  -5   0   4  399.36   13.70
   5   0  -4  397.56   14.00
  -4   0   4   24.20    1.50
   4   0  -4   22.70    1.20
  -4   0   4   23.40    1.10
  -4   0   4   22.60    0.90
  -4   0   4   22.60    1.10
   4   0  -4   23.50    1.00
   3   0  -4   43.50    1.70
  -3   0   4   46.90    2.00
  -3   0   4   47.20    1.70
   3   0  -4   44.20    1.60
  -3   0   4   40.80    1.80
   3   0  -4   47.10    1.70
  -2   0   4   79.39    2.70
  -2   0   4   73.89    2.80
   2   0  -4   75.49    2.80
   2   0  -4   84.19    2.80
   2   0  -4   77.59    2.80
  -2   0   4   82.09    2.80
  -1   0   4 2126.59   81.49
   0   0  -4  407.36   14.40
   0   0  -4  417.16   14.20
   0   0  -4  414.86   14.20
   0   0   4  433.76   14.20
   0   0   4  416.06   14.20
   0   0   4  406.26   14.20
   0   0   4  432.46   14.40
   1   0   4  837.92   29.60
   1   0   4  944.71   29.90
  -1   0  -4  844.82   29.80
  -2   0  -4  206.48    7.10
  -2   0  -4  201.78    7.10
  -2   0  -4  207.18    7.20
   2   0   4  205.68    7.10
  -2   0  -4  212.78    7.50
  -2   0  -4  216.58    7.20
  -2   0  -4  198.08    7.10
   2   0   4  213.38    7.10
   2   0   4  219.28    7.50
  -3   0  -4  153.38    5.20
   3   0   4  149.69    5.20
  -3   0  -4  144.59    5.60
  -3   0  -4  144.39    5.10
  -3   0  -4  154.28    5.30
  -3   0  -4  148.99    5.30
  -4   0  -4  599.54   20.40
   4   0   4  589.14   20.60
  -4   0  -4  608.74   20.50
  -4   0  -4  590.14   21.00
  -4   0  -4  592.44   20.50
   4   0   4  595.34   20.40
  -4   0  -4  636.74   20.60
   4   0   4  592.74   20.60
   4   0   4  624.14   20.40
  -4   0  -4  617.74   20.60
   5   0   4  175.48    6.70
  -5   0  -4  193.38    6.70
  -5   0  -4  193.98    6.70
   5   0   4  188.48    6.80
  -5   0  -4  186.68    7.20
  -5   0  -4  187.28    6.70
  -5   0  -4  206.48    6.80
  -6   0  -4  152.58    5.40
   6   0   4  144.29    5.50
  -6   0  -4  142.99    5.30
  -6   0  -4  157.18    5.40
   6   0   4  150.88    5.50
  -6   0  -4  145.69    6.00
   7   0   4   99.19    3.90
  -7   0  -4   96.59    4.50
   7   0   4   95.09    3.80
  -7   0  -4   97.09    3.70
  -8   0  -4  337.77   12.80
  -8   0  -4  339.37   12.00
   8   0   4  343.97   12.10
   8   0   4  345.07   12.10
   9   0   4   -0.90    1.00
   9   0   4   -1.10    0.90
  -9   0  -4    0.30    0.80
  -9   0  -4   -1.00    1.70
  10   0   4   12.40    1.60
 -10   0  -4   11.10    2.60
  10   0   4   11.70    1.50
 -10   0  -4   11.30    1.30
 -11   0  -4   14.50    1.70
 -11   0  -4   21.90    2.30
  11   0   4   16.30    1.70
 -11   0  -4   20.40    3.50
 -11  -1   4   -1.00    1.40
 -11  -1   4    1.20    1.40
  11  -1  -4    1.60    1.50
  11   1  -4    0.90    1.60
 -11   1   4    0.90    0.90
 -11   1   4   -1.00    1.40
 -10  -1   4    3.50    1.30
  10  -1  -4    3.50    1.60
 -10  -1   4    4.30    1.00
  10   1  -4    2.10    1.40
 -10   1   4    1.20    1.30
 -10   1   4    5.50    0.90
  -9  -1   4    1.40    0.70
  -9  -1   4    2.10    1.10
   9  -1  -4    1.10    1.10
   9   1  -4   -1.50    1.00
  -9   1   4    0.80    0.70
  -8  -1   4    0.20    0.60
   8  -1  -4    0.50    0.90
  -8   1   4    0.50    0.60
   8   1  -4    0.40    0.90
  -8   1   4    1.40    0.40
   7  -1  -4    0.20    0.70
   7  -1  -4    0.70    0.50
  -7  -1   4   -0.20    0.60
   7   1  -4    0.20    0.80
  -7   1   4   -0.20    0.50
  -7   1   4    0.20    0.30
  -6  -1   4   36.40    1.70
   6  -1  -4   32.30    1.90
   6  -1  -4   35.40    1.50
  -6  -1   4   33.50    1.60
  -6   1   4   35.50    1.60
   6   1  -4   35.60    1.50
   6   1  -4   33.90    1.90
  -6   1   4   38.30    1.90
  -6   1   4   35.10    1.40
  -6   1   4   32.60    2.20
   5  -1  -4   54.79    2.30
   5  -1  -4   50.59    2.20
   5  -1  -4   53.99    2.00
  -5  -1   4   56.09    2.20
  -5  -1   4   49.20    2.10
  -5   1   4   56.99    2.60
  -5   1   4   51.79    2.10
   5   1  -4   49.70    2.30
  -5   1   4   53.49    1.90
  -5   1   4   51.59    2.10
   5   1  -4   53.19    2.10
  -4  -1   4   82.49    3.20
   4  -1  -4   81.69    3.20
   4  -1  -4   85.69    3.20
   4  -1  -4   91.99    3.10
  -4  -1   4   87.69    3.20
  -4   1   4   83.09    3.20
   4   1  -4   87.29    3.00
   4   1  -4   82.29    3.30
  -4   1   4   88.79    3.50
  -4   1   4   88.89    3.20
   4   1  -4   93.69    3.20
   3  -1  -4   43.10    1.50
  -3  -1   4   45.20    2.00
  -3  -1   4   41.00    1.70
   3  -1  -4   42.70    1.70
  -3  -1   4   44.50    1.70
   3  -1  -4   46.60    1.70
   3   1  -4   42.40    1.70
   3   1  -4   44.70    1.60
  -3   1   4   45.20    2.00
  -3   1   4   40.50    1.70
  -3   1   4   45.50    1.70
  -2  -1   4  146.29    5.10
  -2  -1   4  140.69    4.90
   2  -1  -4  147.89    4.90
  -2  -1   4  138.39    4.80
  -2  -1   4  140.59    4.90
   2  -1  -4  136.69    4.90
  -2   1   4  139.69    4.90
  -2   1   4  138.59    5.10
   2   1  -4  138.59    4.90
   2   1  -4  145.09    4.90
  -2   1   4  141.99    4.90
   1  -1  -4  453.45   15.60
  -1  -1   4  403.96   16.20
  -1  -1   4  466.05   15.70
  -1  -1   4  468.55   15.60
   1  -1  -4  468.75   15.90
   1  -1  -4  462.05   15.80
  -1   1   4  426.46   16.00
   1   1  -4  514.95   15.70
   1   1  -4  469.25   15.90
  -1   1   4  454.85   15.70
  -1   1   4  470.15   15.60
   1   1  -4  482.55   15.60
   1   1  -4  462.95   15.70
   0  -1   4  434.06   15.30
   0  -1  -4  475.25   15.30
   0  -1  -4  431.76   15.50
   0  -1  -4  433.86   15.30
   0  -1   4  476.05   15.50
   0  -1   4  454.65   15.30
   0   1   4  452.95   15.30
   0   1  -4  445.86   15.30
   0   1   4  470.25   15.60
   0   1  -4  450.65   15.30
   0   1   4  475.75   15.30
   0   1   4  426.86   15.30
   0   1  -4  427.96   15.40
   1  -1   4  216.68    7.30
  -1  -1  -4  201.98    7.40
  -1  -1  -4  200.58    7.00
  -1  -1  -4  208.48    7.00
   1  -1   4  209.68    6.90
   1  -1   4  203.88    7.00
   1  -1   4  197.78    7.00
  -1  -1  -4  211.38    7.00
  -1   1  -4  195.88    7.10
   1   1   4  203.38    7.00
   1   1   4  218.28    7.00
   1   1   4  199.88    7.00
  -1   1  -4  199.98    7.20
  -1   1  -4  204.18    6.90
  -1   1  -4  203.08    6.90
  -1   1  -4  205.08    7.00
   1   1   4  190.68    7.50
   2  -1   4   48.90    2.30
  -2  -1  -4   53.39    1.90
   2  -1   4   51.99    2.00
  -2  -1  -4   52.59    1.90
  -2  -1  -4   49.99    2.30
   2  -1   4   52.49    1.90
  -2  -1  -4   53.99    2.00
   2  -1   4   53.69    1.90
  -2  -1  -4   54.29    2.00
  -2   1  -4   53.59    1.90
  -2   1  -4   55.99    2.00
  -2   1  -4   55.09    1.90
  -2   1  -4   53.89    1.90
   2   1   4   52.49    1.90
   2   1   4   52.19    2.00
   2   1   4   52.29    1.90
  -2   1  -4   54.49    2.00
  -2   1  -4   49.90    2.20
   2   1   4   51.89    2.30
   3  -1   4  630.64   21.20
  -3  -1  -4  636.54   21.00
   3  -1   4  627.44   21.00
  -3  -1  -4  635.34   21.00
  -3  -1  -4  572.44   21.70
  -3  -1  -4  604.34   21.10
  -3  -1  -4  635.34   21.10
  -3  -1  -4  669.73   21.10
   3   1   4  606.24   21.00
  -3   1  -4  563.84   21.10
  -3   1  -4  607.54   20.90
  -3   1  -4  604.74   21.40
  -3   1  -4  610.94   21.00
  -3   1  -4  648.34   21.10
  -3   1  -4  663.33   21.10
   3   1   4  630.24   21.00
   3   1   4  615.64   21.10
  -4  -1  -4   -0.20    0.40
  -4  -1  -4    0.50    0.80
   4  -1   4    0.30    0.50
  -4  -1  -4    0.20    0.20
  -4  -1  -4    0.20    0.30
   4   1   4    0.80    0.40
   4   1   4    0.10    0.20
  -4   1  -4    0.40    0.70
   4   1   4    0.60    0.30
  -4   1  -4    0.40    0.30
  -4   1  -4    0.10    0.20
  -4   1  -4    0.00    0.30
  -4   1  -4   -0.10    0.30
   4   1   4    0.10    0.50
  -4   1  -4    0.10    0.30
  -5  -1  -4    0.90    0.40
   5  -1   4    0.30    0.60
   5  -1   4   -0.40    0.40
  -5  -1  -4   -0.10    0.40
  -5  -1  -4    0.20    0.40
  -5  -1  -4    0.90    0.40
  -5  -1  -4    0.30    0.80
  -5   1  -4    0.50    0.40
  -5   1  -4   -0.40    0.40
   5   1   4   -0.30    0.40
   5   1   4    0.30    0.20
   5   1   4    0.10    0.20
  -5   1  -4   -0.40    0.80
  -5   1  -4    0.00    0.40
  -5   1  -4    0.20    0.40
   5   1   4    1.40    0.60
  -6  -1  -4   17.20    1.80
  -6  -1  -4   15.30    1.10
  -6  -1  -4   14.70    1.10
   6  -1   4   14.20    1.20
   6  -1   4   13.40    1.40
  -6  -1  -4   15.40    1.20
   6   1   4   16.00    1.30
  -6   1  -4   15.20    1.00
  -6   1  -4   15.00    1.10
   6   1   4   16.60    1.40
  -6   1  -4   17.90    1.20
  -6   1  -4   16.50    1.70
   7  -1   4   55.99    2.60
  -7  -1  -4   56.29    3.30
  -7  -1  -4   57.79    2.50
   7  -1   4   58.29    2.70
   7   1   4   57.09    2.60
   7   1   4   54.99    2.60
  -7   1  -4   56.39    2.40
  -7   1  -4   53.39    3.20
   8  -1   4    3.40    1.10
   8  -1   4    4.10    0.90
  -8  -1  -4    6.80    1.80
  -8  -1  -4    2.80    0.80
  -8   1  -4    8.00    1.80
  -8   1  -4    5.00    0.80
   8   1   4    4.00    1.00
   8   1   4    3.40    1.10
  -9  -1  -4    0.30    1.80
  -9  -1  -4   -0.50    0.80
   9  -1   4    0.60    1.10
   9  -1   4   -0.80    0.90
   9   1   4   -0.50    1.00
  -9   1  -4   -0.40    0.80
   9   1   4    1.20    1.00
  -9   1  -4    1.00    1.70
 -10  -1  -4    6.90    1.20
  10  -1   4    6.40    1.20
  10  -1   4    6.60    1.40
 -10  -1  -4    7.10    2.50
 -10   1  -4    5.40    1.20
  10   1   4    7.00    1.40
 -10   1  -4    6.70    2.40
 -10   1  -4    7.20    1.20
  10   1   4    6.20    1.40
 -11  -1  -4    1.70    1.40
 -11  -1  -4    3.90    2.90
 -11   1  -4    1.60    1.20
  11   1   4    3.40    1.40
  11   1   4    0.90    1.60
 -11   1  -4    3.50    2.90
 -11   1  -4    5.20    1.60
  11  -2  -4    1.00    1.50
 -11  -2   4    1.00    1.10
 -11  -2   4    0.60    1.40
 -11   2   4    1.30    0.90
 -11   2   4    1.50    1.40
  11   2  -4    0.20    1.60
  10  -2  -4    7.00    1.40
 -10  -2   4    5.70    1.40
 -10  -2   4    6.90    1.10
  10   2  -4    5.20    1.50
 -10   2   4    5.10    0.90
   9  -2  -4   14.50    1.50
  -9  -2   4   10.80    1.10
  -9  -2   4   12.50    1.40
  -9   2   4    9.90    1.00
   9   2  -4   12.20    1.50
  -8  -2   4   69.89    2.90
   8  -2  -4   69.59    3.20
  -8  -2   4   67.89    3.20
  -8   2   4   70.99    2.60
  -8   2   4   67.49    2.80
   8   2  -4   69.39    3.30
   7  -2  -4   83.19    3.70
   7  -2  -4   92.09    3.30
  -7  -2   4   93.39    3.10
  -7  -2   4   86.99    3.70
  -7  -2   4   87.89    3.50
   7   2  -4   87.29    3.70
  -7   2   4   88.99    3.20
  -7   2   4   88.59    3.40
  -6  -2   4    1.50    0.60
  -6  -2   4    1.80    0.30
   6  -2  -4    0.70    0.60
  -6  -2   4   -0.40    0.50
   6  -2  -4    1.20    0.40
   6  -2  -4    0.50    0.60
  -6   2   4    0.70    0.50
   6   2  -4   -0.20    0.40
   6   2  -4    1.10    0.70
  -6   2   4    1.60    1.00
   5  -2  -4  450.65   15.80
   5  -2  -4  479.35   15.60
  -5  -2   4  475.65   15.80
  -5  -2   4  461.05   15.50
   5  -2  -4  444.26   15.80
  -5  -2   4  438.16   15.70
   5   2  -4  490.35   15.70
  -5   2   4  464.65   16.00
  -5   2   4  427.76   15.70
  -5   2   4  485.65   15.70
  -5   2   4  453.85   15.60
   5   2  -4  451.15   15.80
   5   2  -4  448.76   15.60
  -4  -2   4    2.80    0.30
   4  -2  -4    3.00    0.50
   4  -2  -4    3.10    0.40
  -4  -2   4    2.90    0.50
  -4  -2   4    3.80    0.50
   4  -2  -4    2.40    0.50
  -4   2   4    2.80    0.70
   4   2  -4    2.40    0.50
  -4   2   4    3.10    0.40
   4   2  -4    3.00    0.40
  -4   2   4    1.90    0.40
   4   2  -4    3.20    0.30
  -3  -2   4  232.38    8.40
   3  -2  -4  250.37    8.30
   3  -2  -4  239.48    8.20
  -3  -2   4  240.78    8.30
   3  -2  -4  243.28    8.40
   3  -2  -4  239.08    8.40
  -3  -2   4  248.28    8.30
   3   2  -4  251.77    8.40
  -3   2   4  236.18    8.30
  -3   2   4  243.48    8.60
   3   2  -4  234.18    8.30
  -3   2   4  253.67    8.30
   3   2  -4  243.88    8.40
  -2  -2   4  143.89    4.90
   2  -2  -4  145.09    4.90
  -2  -2   4  150.38    4.90
   2  -2  -4  136.49    5.20
  -2  -2   4  142.19    4.80
  -2  -2   4  146.49    5.20
   2  -2  -4  134.79    4.90
  -2  -2   4  134.89    5.00
   2   2  -4  151.48    5.00
  -2   2   4  140.09    4.90
   2   2  -4  137.79    4.80
   2   2  -4  138.59    4.90
  -2   2   4  143.69    5.20
  -1  -2   4  284.07   10.40
  -1  -2   4  306.67   10.20
   1  -2  -4  316.57   10.20
  -1  -2   4  300.07   10.10
   1  -2  -4  286.57   10.10
   1  -2  -4  291.97   10.40
  -1   2   4  298.07   10.20
   1   2  -4  297.97   10.30
   1   2  -4  302.47   10.20
   1   2  -4  302.47   10.10
  -1   2   4  315.17   10.40
  -1   2   4  302.07   10.10
   1   2  -4  293.27   10.30
  -1   2   4  272.97   10.30
   0  -2   4  198.78    6.70
   0  -2   4  191.88    6.70
   0  -2   4  205.08    6.90
   0  -2  -4  198.78    6.70
   0  -2  -4  178.38    7.00
   0  -2  -4  198.08    6.70
   0  -2  -4  184.78    6.60
   0   2  -4  195.78    6.70
   0   2  -4  193.68    6.80
   0   2   4  186.28    6.70
   0   2   4  203.08    6.80
   0   2  -4  198.78    6.80
   0   2  -4  194.98    6.70
   0   2   4  203.98    7.10
  -1  -2  -4   13.30    0.60
  -1  -2  -4   11.50    1.00
   1  -2   4   12.20    0.70
  -1  -2  -4   12.00    0.70
   1  -2   4   12.40    0.60
   1  -2   4   12.80    0.50
   1  -2   4   12.70    0.40
   1  -2   4   12.20    0.90
  -1   2  -4   13.60    0.60
  -1   2  -4   12.00    0.70
   1   2   4   12.30    0.70
  -1   2  -4   12.00    0.80
   1   2   4   12.70    0.60
   1   2   4   12.00    0.90
   1   2   4   13.60    0.70
   2  -2   4    1.60    0.40
  -2  -2  -4    1.30    0.20
  -2  -2  -4    2.00    0.60
  -2  -2  -4    1.20    0.30
   2  -2   4    1.30    0.30
   2  -2   4    1.80    0.20
   2  -2   4    1.80    0.20
  -2  -2  -4    2.00    0.20
  -2   2  -4    1.70    0.20
   2   2   4    1.80    0.30
  -2   2  -4    1.80    0.20
   2   2   4    1.90    0.50
  -2   2  -4    1.80    0.20
  -2   2  -4    1.70    0.50
  -2   2  -4    1.50    0.30
   2   2   4    1.60    0.20
   2   2   4    1.70    0.30
  -3  -2  -4  553.64   18.60
   3  -2   4  523.85   18.50
  -3  -2  -4  552.44   18.50
  -3  -2  -4  551.94   19.10
  -3  -2  -4  579.34   18.70
  -3  -2  -4  552.84   18.60
   3  -2   4  526.25   18.70
   3  -2   4  533.05   18.50
   3   2   4  529.55   18.50
  -3   2  -4  566.04   18.70
   3   2   4  540.55   18.70
  -3   2  -4  527.15   18.50
   3   2   4  561.54   18.60
  -3   2  -4  545.25   18.90
  -3   2  -4  569.94   18.60
  -4  -2  -4  107.09    4.50
  -4  -2  -4  109.89    4.10
  -4  -2  -4  109.99    4.00
  -4  -2  -4  112.49    3.90
   4  -2   4  105.99    4.10
  -4  -2  -4  118.29    4.00
  -4   2  -4  108.69    3.70
  -4   2  -4  111.89    3.90
  -4   2  -4  112.89    4.10
  -4   2  -4   94.39    4.40
   4   2   4  110.59    4.10
   4   2   4  111.99    4.00
  -4   2  -4  104.89    3.90
   4   2   4  117.39    3.90
   4   2   4  106.69    3.80
   4   2   4  106.59    4.00
  -4   2  -4  114.99    4.00
  -5  -2  -4   61.29    3.10
  -5  -2  -4   63.09    2.50
  -5  -2  -4   61.59    2.60
  -5  -2  -4   65.09    2.50
   5  -2   4   59.29    2.60
  -5  -2  -4   63.09    2.50
  -5   2  -4   60.99    2.90
   5   2   4   62.69    2.30
   5   2   4   61.39    2.50
  -5   2  -4   63.89    2.50
  -5   2  -4   63.49    2.40
  -5   2  -4   60.59    2.50
   5   2   4   60.19    2.60
  -6  -2  -4   84.29    3.30
   6  -2   4   83.59    3.40
  -6  -2  -4   78.49    3.90
   6  -2   4   81.89    3.30
  -6  -2  -4   82.59    3.20
  -6  -2  -4   85.69    3.30
   6   2   4   89.49    3.00
   6   2   4   84.89    3.30
  -6   2  -4   83.09    3.70
   6   2   4   84.49    3.40
  -6   2  -4   81.29    3.30
   6   2   4   83.99    2.90
  -6   2  -4   85.19    3.20
  -6   2  -4   81.09    3.10
  -7  -2  -4    1.40    1.40
  -7  -2  -4    0.60    0.70
   7  -2   4    1.10    0.70
   7  -2   4    1.20    0.90
   7   2   4    0.70    0.20
  -7   2  -4    1.30    1.10
  -7   2  -4    0.50    0.60
   7   2   4    0.90    0.70
   7   2   4    0.00    0.80
   7   2   4    0.50    0.30
   8  -2   4  123.69    4.80
  -8  -2  -4  115.89    4.60
  -8  -2  -4  118.29    5.70
   8  -2   4  125.79    4.70
   8   2   4  122.19    4.80
  -8   2  -4  113.09    5.30
   8   2   4  120.19    4.80
  -8   2  -4  115.29    4.50
  -9  -2  -4   -0.10    0.90
   9  -2   4   -0.10    0.90
   9  -2   4    0.60    1.10
  -9  -2  -4    1.70    1.90
  -9   2  -4    0.30    0.80
   9   2   4   -0.50    0.90
   9   2   4    0.30    1.00
  -9   2  -4    2.00    1.70
  -9   2  -4   -0.50    0.80
 -10  -2  -4   11.70    1.50
 -10  -2  -4   15.10    3.70
 -10   2  -4   13.40    1.40
 -10   2  -4   14.40    2.60
  10   2   4   13.00    1.50
  10   2   4   16.70    1.70
 -10   2  -4    9.50    1.30
 -11  -2  -4    0.20    2.90
 -11  -2  -4   -0.50    1.40
 -11   2  -4   -0.10    2.50
 -11   2  -4   -1.90    1.50
  11   2   4    0.90    1.40
  11   2   4    1.90    1.60
  11  -3  -4    1.60    1.60
 -11  -3   4    4.60    1.20
[truncated: 731,670 more chars]
