# Supplementary material for: Crystal structure and Hirshfeld surface analysis of (C7H9N4O2)[ZnCl3(H2O)]
Source: Acta Crystallogr E Crystallogr Commun. 2020 Mar 10;76(Pt 4):506–9. doi: 10.1107/S2056989020002753 (PMC7133037; doi:10.1107/S2056989020002753)
Supplement: Supplementary file 2 [file e-76-00506-Isup2.hkl]

data_I                                                                          
_shelx_title ' mo_D18_218_ELAMANE_S1_0m_a.res in P2(1)/c'                       
_shelx_refln_list_code          4                                               
_shelx_F_calc_maximum      318.95                                               
_exptl_crystal_F_000       744.00                                               
_reflns_d_resolution_high  0.7802                                               
                                                                                
loop_                                                                           
 _space_group_symop_operation_xyz                                               
 'x, y, z'                                                                      
 '-x, y+1/2, -z+1/2'                                                            
 '-x, -y, -z'                                                                   
 'x, -y-1/2, z-1/2'                                                             
                                                                                
_cell_length_a     8.0932                                                       
_cell_length_b    13.7441                                                       
_cell_length_c    12.4287                                                       
_cell_angle_alpha  90.000                                                       
_cell_angle_beta   92.290                                                       
_cell_angle_gamma  90.000                                                       
                                                                                
_shelx_F_squared_multiplier     1.000                                           
                                                                                
loop_                                                                           
 _refln_index_h                                                                 
 _refln_index_k                                                                 
 _refln_index_l                                                                 
 _refln_F_squared_calc                                                          
 _refln_F_squared_meas                                                          
 _refln_F_squared_sigma                                                         
 _refln_observed_status                                                         
   2   0   0       2027.43       1767.03        21.24 o                         
   3   0   0       6324.12       6242.00       112.67 o                         
   4   0   0      17226.23      17628.91       444.61 o                         
   5   0   0        856.23        772.27        10.51 o                         
   6   0   0       1119.81       1132.55        12.70 o                         
   7   0   0        524.03        571.27         7.63 o                         
   8   0   0       1946.16       2106.80        32.98 o                         
   9   0   0        210.39        215.55         7.12 o                         
  10   0   0        335.93        354.59        17.34 o                         
   1   1   0       9243.67       9370.92       429.41 o                         
   2   1   0       2350.38       2231.79        20.22 o                         
   3   1   0        854.00        834.03         7.26 o                         
   4   1   0        114.13        113.27         1.51 o                         
   5   1   0       1356.56       1248.30        10.98 o                         
   6   1   0        324.63        334.54         3.59 o                         
   7   1   0       1094.01       1122.15        11.14 o                         
   8   1   0        317.07        317.92         3.78 o                         
   9   1   0         57.72         64.83         3.48 o                         
  10   1   0         62.67         59.50         4.26 o                         
   0   2   0       1804.07       1769.08        24.38 o                         
   1   2   0        562.68        628.47         5.25 o                         
   2   2   0      30787.52      33350.66      1293.40 o                         
   3   2   0       2636.29       2600.74        23.61 o                         
   4   2   0       4488.36       4607.42        40.33 o                         
   5   2   0       1107.69       1199.18        10.92 o                         
   6   2   0        439.39        431.67         4.32 o                         
   7   2   0        120.87        112.45         2.43 o                         
   8   2   0         43.75         44.75         1.56 o                         
   9   2   0        232.10        247.34         4.40 o                         
  10   2   0         64.66         73.65         5.76 o                         
   1   3   0       2136.14       2049.72        17.98 o                         
   2   3   0        238.88        269.55         2.61 o                         
   3   3   0       4869.27       4615.48        41.79 o                         
   4   3   0        834.59        880.19         8.35 o                         
   5   3   0       8871.57       8513.61        76.89 o                         
   6   3   0        695.92        690.62         6.48 o                         
   7   3   0          3.65          4.60         1.58 o                         
   8   3   0        949.75        967.45        11.30 o                         
   9   3   0        414.92        419.78         6.35 o                         
  10   3   0        337.94        329.13        11.32 o                         
   0   4   0       2847.09       2748.68        35.27 o                         
   1   4   0        111.49        112.85         1.21 o                         
   2   4   0      14531.53      14968.52       434.18 o                         
   3   4   0         98.55         73.07         1.26 o                         
   4   4   0        517.15        515.63         5.17 o                         
   5   4   0        144.24        142.73         2.03 o                         
   6   4   0        762.29        813.91         8.33 o                         
   7   4   0         85.89         80.38         1.95 o                         
   8   4   0         49.74         50.75         2.17 o                         
   9   4   0          0.43         -1.95         1.95 o                         
  10   4   0          0.11         -3.14         4.47 o                         
   1   5   0       1286.39       1255.46        10.55 o                         
   2   5   0          4.34          4.06         0.42 o                         
   3   5   0       8315.17       7918.57       104.20 o                         
   4   5   0        649.05        614.65         5.36 o                         
   5   5   0       1441.66       1466.88        13.35 o                         
   6   5   0        996.41       1000.11        10.55 o                         
   7   5   0       2596.94       2582.29        25.90 o                         
   8   5   0       1269.69       1291.90        16.68 o                         
   9   5   0          1.07         -0.69         2.52 o                         
   0   6   0        544.08        473.35         8.58 o                         
   1   6   0        473.27        556.06         5.28 o                         
   2   6   0        595.98        592.16         5.58 o                         
   3   6   0        294.99        277.75         2.72 o                         
   4   6   0          0.58          0.46         0.61 o                         
   5   6   0         68.91         77.63         1.74 o                         
   6   6   0          2.66          5.69         1.31 o                         
   7   6   0         28.10         25.06         1.62 o                         
   8   6   0          6.08          5.48         2.04 o                         
   9   6   0          7.19          4.65         2.14 o                         
   1   7   0       1391.99       1355.57        12.97 o                         
   2   7   0         83.96         85.63         1.50 o                         
   3   7   0       3120.99       3121.25        28.65 o                         
   4   7   0         43.96         56.77         1.47 o                         
   5   7   0       1805.97       1844.29        20.75 o                         
   6   7   0       3113.57       3039.65        30.34 o                         
   7   7   0        700.99        732.58         8.57 o                         
   8   7   0        399.24        390.98         6.79 o                         
   9   7   0          1.17         -0.22         2.75 o                         
   0   8   0        375.01        367.92         6.20 o                         
   1   8   0         21.47         38.27         1.34 o                         
   2   8   0      11916.25      11503.87       115.73 o                         
   3   8   0       2727.72       2753.70        25.53 o                         
   4   8   0        117.07        114.40         1.84 o                         
   5   8   0         70.11         65.10         1.99 o                         
   6   8   0         39.94         45.72         1.67 o                         
   7   8   0         35.62         31.28         1.84 o                         
   8   8   0        183.36        184.17         3.68 o                         
   9   8   0         11.35          8.35         2.65 o                         
   1   9   0       2906.78       2947.33        31.80 o                         
   2   9   0        446.94        448.71         4.92 o                         
   3   9   0         26.58         26.00         1.52 o                         
   4   9   0       1001.90       1015.36        10.32 o                         
   5   9   0        535.00        519.94         6.08 o                         
   6   9   0         24.18         27.52         1.62 o                         
   7   9   0         37.44         40.62         1.97 o                         
   8   9   0        106.95         92.19         3.49 o                         
   0  10   0       8430.10       8352.99       181.87 o                         
   1  10   0       1588.54       1564.72        14.34 o                         
   2  10   0       1735.38       1692.86        16.04 o                         
   3  10   0        171.13        159.75         3.01 o                         
   4  10   0        245.12        240.03         4.26 o                         
   5  10   0        500.18        488.66         6.60 o                         
   6  10   0        447.36        468.12         6.78 o                         
   7  10   0         48.40         46.79         2.31 o                         
   8  10   0         42.34         47.22         2.78 o                         
   1  11   0        451.93        443.74         4.89 o                         
   2  11   0         98.74         93.05         2.59 o                         
   3  11   0        936.23        939.14        10.77 o                         
   4  11   0        523.39        552.00         7.05 o                         
   5  11   0         60.77         55.25         2.50 o                         
   6  11   0          0.13         -1.32         1.88 o                         
   7  11   0         39.84         41.71         2.47 o                         
   8  11   0          1.09          3.80         2.47 o                         
   0  12   0       7064.13       6737.84        93.85 o                         
   1  12   0         32.99         35.70         1.93 o                         
   2  12   0       1273.51       1251.28        15.45 o                         
   3  12   0        321.01        307.12         5.02 o                         
   4  12   0       4451.53       4447.36        51.25 o                         
   5  12   0        288.22        277.47         5.44 o                         
   6  12   0        175.61        174.81         4.57 o                         
   7  12   0         31.77         28.73         2.92 o                         
   1  13   0          4.88          6.05         1.41 o                         
   2  13   0         76.46         75.71         2.79 o                         
   3  13   0        560.31        567.82         8.28 o                         
   4  13   0         29.03         32.40         2.36 o                         
   5  13   0        941.07        907.29        12.25 o                         
   6  13   0         80.77         79.96         3.57 o                         
   0  14   0        698.75        660.55        16.31 o                         
   1  14   0         20.76         20.28         2.15 o                         
   2  14   0        955.41        940.29        13.26 o                         
   3  14   0         11.25         12.58         2.22 o                         
   4  14   0        161.68        164.97         4.85 o                         
   5  14   0         49.27         52.30         3.27 o                         
   6  14   0        226.61        232.69         6.81 o                         
   1  15   0        383.74        385.09         6.62 o                         
   2  15   0        204.72        188.52         5.38 o                         
   3  15   0        629.53        639.79        10.13 o                         
   4  15   0        175.22        169.48         5.41 o                         
   5  15   0        333.37        342.72         8.16 o                         
   0  16   0        553.22        559.53        13.28 o                         
   1  16   0         75.21         74.84         3.69 o                         
   2  16   0        133.46        123.56         5.55 o                         
   3  16   0         28.81         32.98         3.08 o                         
   4  16   0         19.34         16.45         3.46 o                         
   1  17   0        408.69        403.37        10.57 o                         
   2  17   0         81.55         70.25         5.04 o                         
 -10   1   1         48.64         49.94         4.24 o                         
  -9   1   1        703.46        769.85         8.87 o                         
  -8   1   1         29.77         31.94         1.81 o                         
  -7   1   1        116.83        111.76         2.11 o                         
  -6   1   1          1.31          1.80         0.62 o                         
  -5   1   1       2513.41       2548.34        21.81 o                         
  -4   1   1         44.08         44.86         0.91 o                         
  -3   1   1        138.18        178.17         2.01 o                         
  -2   1   1        261.62        333.42         3.20 o                         
  -1   1   1      13494.22      14747.28       325.81 o                         
   0   1   1        941.47        580.22        20.44 o                         
   1   1   1      15331.70      16570.71       628.15 o                         
   2   1   1       3797.17       3574.47        33.55 o                         
   3   1   1       4053.38       3920.01        36.48 o                         
   4   1   1      15443.84      15872.76       503.41 o                         
   5   1   1        743.06        754.99        10.48 o                         
   6   1   1        150.81        157.88         2.03 o                         
   7   1   1         44.02         44.42         1.43 o                         
   8   1   1        609.67        631.82         8.49 o                         
   9   1   1        157.82        174.45         5.21 o                         
  10   1   1         72.49         80.33        10.19 o                         
 -10   2   1         33.02         27.47         4.31 o                         
  -9   2   1         71.07         70.56         3.49 o                         
  -8   2   1         36.63         31.52         1.26 o                         
  -7   2   1        678.93        691.99         7.81 o                         
  -6   2   1        408.17        418.93         4.17 o                         
  -5   2   1        197.55        235.06         2.66 o                         
  -4   2   1       2471.17       2228.44        21.62 o                         
  -3   2   1         60.42         39.68         0.72 o                         
  -2   2   1        915.53       1071.97         9.84 o                         
  -1   2   1         70.61         68.83         0.81 o                         
   0   2   1       5758.77       5702.95       119.36 o                         
   1   2   1        255.77        228.04         2.00 o                         
   2   2   1       8903.91       8901.31       300.15 o                         
   3   2   1        440.01        449.64         4.77 o                         
   4   2   1       2283.12       2209.01        22.64 o                         
   5   2   1       1506.08       1580.89        13.80 o                         
   6   2   1        171.17        198.19         2.98 o                         
   7   2   1         18.56         16.06         1.30 o                         
   8   2   1        203.56        207.87         3.82 o                         
   9   2   1        921.23        932.15        12.82 o                         
  10   2   1          0.10         -0.75         3.02 o                         
 -10   3   1         41.84         39.75         5.47 o                         
  -9   3   1         21.15         24.95         2.29 o                         
  -8   3   1         26.72         30.00         1.59 o                         
  -7   3   1       2462.29       2484.98        25.94 o                         
  -6   3   1         44.78         46.00         1.27 o                         
  -5   3   1        256.31        247.45         2.77 o                         
  -4   3   1       1428.05       1665.86        15.37 o                         
  -3   3   1       8865.72       8115.40        86.50 o                         
  -2   3   1        125.91        136.28         1.50 o                         
  -1   3   1       6565.92       6927.12       195.51 o                         
   0   3   1       1505.91       1346.43        11.92 o                         
   1   3   1      11434.79      11375.91       309.89 o                         
   2   3   1       9951.44       9766.38       329.70 o                         
   3   3   1       6424.69       6369.40        59.71 o                         
   4   3   1        184.66        237.00         2.59 o                         
   5   3   1         82.79        101.66         1.89 o                         
   6   3   1       1852.42       1927.47        17.42 o                         
   7   3   1        174.37        175.21         3.46 o                         
   8   3   1          6.82          7.08         1.41 o                         
   9   3   1          7.79          8.27         1.62 o                         
  10   3   1         52.17         54.16         3.50 o                         
 -10   4   1          2.83         -1.49         4.31 o                         
  -9   4   1        115.87        110.49         3.69 o                         
  -8   4   1        895.19        886.16         9.56 o                         
  -7   4   1        793.04        800.01         8.71 o                         
  -6   4   1       2322.73       2249.96        21.56 o                         
  -5   4   1        259.92        282.08         3.09 o                         
  -4   4   1       9398.87       9072.52        85.03 o                         
  -3   4   1         22.35         46.92         1.04 o                         
  -2   4   1       1717.06       1492.02        13.69 o                         
  -1   4   1       2966.19       2983.21        25.32 o                         
   0   4   1        311.80        299.13         3.73 o                         
   1   4   1        805.62        973.64         8.46 o                         
   2   4   1        669.84        642.33         5.73 o                         
   3   4   1       1072.31       1228.25        10.87 o                         
   4   4   1       4763.09       4933.33        43.25 o                         
   5   4   1         83.73         85.39         1.69 o                         
   6   4   1       1092.69       1132.71        11.80 o                         
   7   4   1       1808.45       1818.73        20.30 o                         
   8   4   1          7.18         11.38         2.54 o                         
   9   4   1        351.88        342.80         6.55 o                         
  10   4   1          7.55          6.08         3.31 o                         
  -9   5   1        135.91        147.25         5.50 o                         
  -8   5   1         53.45         58.03         2.04 o                         
  -7   5   1        535.93        567.80         6.40 o                         
  -6   5   1         20.10         22.85         1.15 o                         
  -5   5   1         19.27         23.71         0.96 o                         
  -4   5   1       1884.40       2158.81        17.52 o                         
  -3   5   1       1444.93       1444.38        12.49 o                         
  -2   5   1        145.14        135.78         1.57 o                         
  -1   5   1        486.33        543.69         5.30 o                         
   0   5   1        533.77        476.21         5.25 o                         
   1   5   1        292.45        300.17         3.25 o                         
   2   5   1        218.71        250.83         2.48 o                         
   3   5   1        118.38        147.15         2.10 o                         
   4   5   1          0.85          8.52         0.61 o                         
   5   5   1        437.31        410.53         4.25 o                         
   6   5   1        904.78        935.19        10.43 o                         
   7   5   1          4.80          3.16         1.54 o                         
   8   5   1          4.14          6.17         1.77 o                         
   9   5   1         22.69         26.79         2.50 o                         
  -9   6   1        155.56        157.23         5.69 o                         
  -8   6   1        447.09        447.07         6.63 o                         
  -7   6   1         29.16         24.30         1.35 o                         
  -6   6   1       2458.43       2500.41        25.07 o                         
  -5   6   1        635.41        647.14         6.15 o                         
  -4   6   1       2441.52       2352.75        19.65 o                         
  -3   6   1       2323.63       2347.78        19.57 o                         
  -2   6   1      15829.73      14611.06       559.18 o                         
  -1   6   1        700.49        688.57         8.40 o                         
   0   6   1       1369.56       1421.89        12.71 o                         
   1   6   1        409.33        413.72         4.05 o                         
   2   6   1       7370.57       6789.91        61.32 o                         
   3   6   1       2051.41       2232.95        20.44 o                         
   4   6   1         20.43         40.17         1.13 o                         
   5   6   1          8.36          8.24         0.89 o                         
   6   6   1       1011.50       1041.09        10.89 o                         
   7   6   1       2920.90       2828.50        32.77 o                         
   8   6   1         89.65         87.56         3.38 o                         
   9   6   1        135.74        139.09         4.41 o                         
  -9   7   1          7.35          3.94         3.75 o                         
  -8   7   1         85.56         70.19         2.45 o                         
  -7   7   1        737.93        721.52         8.16 o                         
  -6   7   1        260.95        238.22         3.67 o                         
  -5   7   1        786.62        729.73         7.38 o                         
  -4   7   1         56.29         54.66         1.30 o                         
  -3   7   1       1479.64       1405.24        12.32 o                         
  -2   7   1        194.98        196.81         2.47 o                         
  -1   7   1          1.96          1.83         0.64 o                         
   0   7   1        641.52        792.82         7.79 o                         
   1   7   1       3938.02       3630.05        31.45 o                         
   2   7   1       2620.58       2586.35        22.23 o                         
   3   7   1         77.36         67.91         1.68 o                         
   4   7   1        356.76        377.01         3.79 o                         
   5   7   1          2.18          3.56         0.92 o                         
   6   7   1        844.78        802.47         9.12 o                         
   7   7   1        174.83        173.90         4.00 o                         
   8   7   1          1.94          3.80         1.97 o                         
   9   7   1          5.73          6.60         2.76 o                         
  -9   8   1          5.16          5.23         2.16 o                         
  -8   8   1        120.44        124.82         3.59 o                         
  -7   8   1        511.61        485.17         6.66 o                         
  -6   8   1       1187.74       1209.35        13.33 o                         
  -5   8   1          5.30          8.39         1.15 o                         
  -4   8   1       2302.79       2307.95        20.69 o                         
  -3   8   1         33.70         31.25         1.25 o                         
  -2   8   1       2257.17       2329.96        21.51 o                         
  -1   8   1        212.32        267.32         3.27 o                         
   0   8   1       3725.63       3670.20        43.08 o                         
   1   8   1        107.58        108.24         1.63 o                         
   2   8   1        438.17        462.58         4.53 o                         
   3   8   1          4.67          4.82         0.74 o                         
   4   8   1        573.18        564.95         5.27 o                         
   5   8   1       1644.49       1654.36        16.21 o                         
   6   8   1        412.62        389.08         5.10 o                         
   7   8   1          3.93          4.23         1.24 o                         
   8   8   1          8.72          7.11         2.50 o                         
   9   8   1        337.84        328.00         7.80 o                         
  -8   9   1          0.53          0.38         1.99 o                         
  -7   9   1        792.63        855.57         9.99 o                         
  -6   9   1         35.71         36.81         1.87 o                         
  -5   9   1         12.53          9.67         1.50 o                         
  -4   9   1         81.46         66.88         2.71 o                         
  -3   9   1       2062.20       2041.30        19.09 o                         
  -2   9   1          0.60          0.90         0.84 o                         
  -1   9   1       4577.81       4627.28        53.94 o                         
   0   9   1        107.77        147.09         2.22 o                         
   1   9   1       4150.28       3975.26        47.68 o                         
   2   9   1       3487.62       3511.40        31.11 o                         
   3   9   1       1200.99       1179.35        10.32 o                         
   4   9   1       1117.58       1144.08        11.61 o                         
   5   9   1         52.11         47.10         1.74 o                         
   6   9   1       1052.69       1094.93        11.26 o                         
   7   9   1        105.29         97.50         2.72 o                         
   8   9   1         38.99         31.70         2.85 o                         
  -8  10   1          7.42          9.30         2.41 o                         
  -7  10   1          2.01          3.85         1.92 o                         
  -6  10   1         41.54         46.09         2.05 o                         
  -5  10   1          1.45         -1.30         1.66 o                         
  -4  10   1         86.14         90.37         2.38 o                         
  -3  10   1       1068.81       1080.25        11.40 o                         
  -2  10   1        341.31        341.22         4.10 o                         
  -1  10   1          0.56          1.35         0.90 o                         
   0  10   1       1860.67       1834.78        16.71 o                         
   1  10   1         85.56         85.12         1.83 o                         
   2  10   1          4.47          4.54         1.01 o                         
   3  10   1         15.19         14.90         1.31 o                         
   4  10   1        429.62        448.92         5.35 o                         
   5  10   1        350.41        341.63         5.14 o                         
   6  10   1        270.13        267.11         4.43 o                         
   7  10   1          2.33          2.03         1.49 o                         
   8  10   1          3.68          2.69         3.14 o                         
  -8  11   1         20.62         23.14         2.72 o                         
  -7  11   1         16.10         13.59         2.45 o                         
  -6  11   1          2.66          1.56         1.71 o                         
  -5  11   1       1752.53       1746.19        19.77 o                         
  -4  11   1         35.08         35.22         2.17 o                         
  -3  11   1         28.79         21.49         1.62 o                         
  -2  11   1        171.44        174.98         3.00 o                         
  -1  11   1       3833.06       3678.34        33.82 o                         
   0  11   1       1045.93       1035.18        10.62 o                         
   1  11   1       2314.83       2340.76        21.85 o                         
   2  11   1        937.95        961.10        11.38 o                         
   3  11   1       1464.33       1494.52        17.09 o                         
   4  11   1       1199.08       1186.68        13.35 o                         
   5  11   1         23.86         24.62         1.66 o                         
   6  11   1         96.22        108.19         3.15 o                         
   7  11   1         34.67         37.52         2.30 o                         
   8  11   1        136.73        133.26         4.47 o                         
  -7  12   1        100.88         95.64         3.92 o                         
  -6  12   1        563.35        589.23         9.88 o                         
  -5  12   1         16.81         11.72         2.20 o                         
  -4  12   1        349.86        324.53         5.80 o                         
  -3  12   1        248.18        238.08         4.71 o                         
  -2  12   1         49.15         49.30         1.91 o                         
  -1  12   1        257.07        247.79         3.65 o                         
   0  12   1        100.70        104.77         2.58 o                         
   1  12   1         11.47         10.56         1.44 o                         
   2  12   1         61.35         62.21         2.21 o                         
   3  12   1        395.82        398.59         5.92 o                         
   4  12   1        124.65        112.69         3.49 o                         
   5  12   1          3.44          2.48         2.01 o                         
   6  12   1        123.25        139.24         4.05 o                         
   7  12   1          0.73          0.37         2.43 o                         
  -6  13   1         10.05          6.41         2.57 o                         
  -5  13   1         22.74         24.03         2.41 o                         
  -4  13   1          8.17          7.69         2.14 o                         
  -3  13   1        832.68        825.35        11.03 o                         
  -2  13   1        202.72        186.89         3.86 o                         
  -1  13   1        150.18        150.27         3.27 o                         
   0  13   1        231.16        232.64         4.67 o                         
   1  13   1        322.53        320.81         5.31 o                         
   2  13   1         11.00         10.57         1.87 o                         
   3  13   1        212.76        215.27         4.43 o                         
   4  13   1        960.45        957.45        12.66 o                         
   5  13   1        413.13        424.70         7.50 o                         
   6  13   1         30.98         30.45         2.83 o                         
  -6  14   1         54.55         48.30         3.52 o                         
  -5  14   1         16.17         19.80         2.91 o                         
  -4  14   1        231.54        243.34         5.52 o                         
  -3  14   1         38.69         37.99         2.50 o                         
  -2  14   1         80.76         80.44         2.98 o                         
  -1  14   1        275.98        268.12         4.80 o                         
   0  14   1        190.38        196.70         4.48 o                         
   1  14   1        169.36        166.76         4.84 o                         
   2  14   1        398.50        380.30         6.36 o                         
   3  14   1        225.80        217.95         5.03 o                         
   4  14   1        747.84        758.07        10.77 o                         
   5  14   1        201.79        224.91         6.36 o                         
   6  14   1         53.59         59.78         3.58 o                         
  -5  15   1         81.99         76.79         4.25 o                         
  -4  15   1          9.11         13.11         2.86 o                         
  -3  15   1        310.87        315.65         6.69 o                         
  -2  15   1         52.87         52.24         2.86 o                         
  -1  15   1         28.32         28.78         1.71 o                         
   0  15   1          2.84          0.75         2.13 o                         
   1  15   1         72.91         66.33         3.34 o                         
   2  15   1        153.85        149.23         5.45 o                         
   3  15   1         46.37         42.62         2.87 o                         
   4  15   1        113.45        110.75         4.75 o                         
   5  15   1         92.42         87.85         5.95 o                         
  -4  16   1        414.85        434.49         9.49 o                         
  -3  16   1          5.28          2.74         2.73 o                         
  -2  16   1        217.37        239.37         6.83 o                         
  -1  16   1         35.03         44.61         3.02 o                         
   0  16   1         98.35         94.35         3.39 o                         
   1  16   1         51.65         45.70         3.26 o                         
   2  16   1        343.39        340.12         7.99 o                         
   3  16   1        202.20        202.66         7.26 o                         
   4  16   1         49.71         51.21         4.59 o                         
  -2  17   1        174.43        183.46         6.75 o                         
  -1  17   1         23.45         24.07         3.61 o                         
   0  17   1         73.18         76.10         6.63 o                         
   1  17   1         92.60         85.16         4.62 o                         
   2  17   1          5.50          5.50         4.49 o                         
 -10   0   2        996.00       1033.96        23.74 o                         
  -9   0   2        196.71        177.22         5.21 o                         
  -8   0   2         58.49         62.29         3.07 o                         
  -7   0   2          7.30          6.54         1.19 o                         
  -6   0   2       1271.41       1327.77        17.64 o                         
  -5   0   2       6992.94       6678.35        85.33 o                         
  -4   0   2        342.54        367.01         5.25 o                         
  -3   0   2        869.96        967.89        12.62 o                         
  -2   0   2       2015.49       1831.89        25.51 o                         
  -1   0   2       1961.95       1869.23        28.37 o                         
   0   0   2         27.15         32.78         0.60 o                         
   1   0   2       7867.17       7718.35       281.74 o                         
   2   0   2        130.64        141.67         2.05 o                         
   3   0   2      14015.63      13057.33       963.12 o                         
   4   0   2        129.08        131.16         4.60 o                         
   5   0   2      10693.03      10354.46       166.19 o                         
   6   0   2       1927.58       1946.89        27.87 o                         
   7   0   2        646.29        580.72        11.91 o                         
   8   0   2        464.43        477.52         9.46 o                         
   9   0   2        713.82        705.99        14.78 o                         
  10   0   2          4.71         -6.79         6.79 o                         
 -10   1   2         21.35         27.51         3.33 o                         
  -9   1   2        146.78        140.03         3.74 o                         
  -8   1   2        245.94        251.28         4.06 o                         
  -7   1   2        358.81        368.94         5.15 o                         
  -6   1   2        108.47         91.01         2.58 o                         
  -5   1   2       5111.09       5143.74        51.78 o                         
  -4   1   2        327.71        342.01         3.59 o                         
  -3   1   2         97.63         85.74         1.25 o                         
  -2   1   2        311.30        336.85         3.54 o                         
  -1   1   2       1534.15       1446.90        13.70 o                         
   0   1   2       2736.44       2449.79        23.04 o                         
   1   1   2         48.87         69.94         0.77 o                         
   2   1   2       1828.33       1940.51        15.60 o                         
   3   1   2        317.36        322.46         3.86 o                         
   4   1   2       3853.18       3955.77        38.84 o                         
   5   1   2         11.66          4.75         1.05 o                         
   6   1   2       2545.50       2635.31        24.34 o                         
   7   1   2         64.93         61.67         3.00 o                         
   8   1   2        230.97        236.70         5.50 o                         
   9   1   2         68.53         65.74         3.23 o                         
  10   1   2         20.73         25.25         3.31 o                         
 -10   2   2        129.46        126.71         6.13 o                         
  -9   2   2          4.32          1.48         2.32 o                         
  -8   2   2       1561.71       1600.96        21.57 o                         
  -7   2   2       1290.15       1307.59        16.49 o                         
  -6   2   2        376.68        386.18         4.25 o                         
  -5   2   2        956.10        958.51         8.83 o                         
  -4   2   2         26.08         20.00         0.80 o                         
  -3   2   2       1784.04       1821.28        18.02 o                         
  -2   2   2         46.96         43.19         1.68 o                         
  -1   2   2      14636.50      14987.09       617.05 o                         
   0   2   2       5121.15       5019.95        76.07 o                         
   1   2   2       6260.09       5983.78       117.25 o                         
   2   2   2        586.53        513.90         4.59 o                         
   3   2   2      16118.26      16978.04       865.85 o                         
   4   2   2        426.66        513.76         5.34 o                         
   5   2   2       4076.11       4060.62        38.53 o                         
   6   2   2        534.87        548.93         5.80 o                         
   7   2   2       3502.54       3483.32        37.92 o                         
   8   2   2        190.72        178.60         4.76 o                         
   9   2   2          9.03         13.72         2.51 o                         
  10   2   2         53.75         55.23         3.57 o                         
 -10   3   2         76.53         88.35         4.86 o                         
  -9   3   2        366.43        367.48         6.43 o                         
  -8   3   2        228.15        217.17         4.80 o                         
  -7   3   2        133.26        129.59         3.55 o                         
  -6   3   2         13.22         11.33         0.91 o                         
  -5   3   2       5689.06       5467.59        57.00 o                         
  -4   3   2       4083.02       3962.73        33.67 o                         
  -3   3   2       1534.49       1476.53        13.60 o                         
  -2   3   2       3733.83       3517.03        31.85 o                         
  -1   3   2       4305.92       3895.99        36.61 o                         
   0   3   2      37636.93      41606.82      1923.31 o                         
   1   3   2          1.42          8.77         0.33 o                         
   2   3   2       1316.69       1436.17        11.99 o                         
   3   3   2       1520.21       1721.96        14.38 o                         
   4   3   2       1953.13       1901.80        16.99 o                         
   5   3   2        179.91        171.41         2.50 o                         
   6   3   2         30.15         27.78         1.38 o                         
   7   3   2          6.48          6.15         1.69 o                         
   8   3   2       1414.07       1490.63        17.84 o                         
   9   3   2         51.75         45.82         3.60 o                         
  10   3   2         12.26          1.77         3.13 o                         
 -10   4   2          8.43          8.28         4.43 o                         
  -9   4   2          5.43          4.27         2.17 o                         
  -8   4   2        329.46        314.34         5.73 o                         
  -7   4   2          4.10          3.17         1.44 o                         
  -6   4   2         85.34         86.07         1.91 o                         
  -5   4   2         70.63         61.89         1.68 o                         
  -4   4   2        379.10        449.87         4.42 o                         
  -3   4   2       6345.26       5920.76        93.75 o                         
  -2   4   2         59.56         47.75         0.98 o                         
  -1   4   2       2498.55       2487.97        22.67 o                         
   0   4   2        158.54        122.71         1.50 o                         
   1   4   2      10269.29       9686.03       326.94 o                         
   2   4   2        107.05         91.33         1.23 o                         
   3   4   2       2350.03       2444.63        22.24 o                         
   4   4   2        120.74         97.99         1.55 o                         
   5   4   2        752.77        775.98         7.96 o                         
   6   4   2          0.82         -0.33         1.16 o                         
   7   4   2        826.23        808.95        10.21 o                         
   8   4   2         22.93         23.98         2.37 o                         
   9   4   2          9.14          9.91         2.66 o                         
  -9   5   2         69.24         67.45         3.13 o                         
  -8   5   2          2.80         -0.15         1.54 o                         
  -7   5   2       2720.64       2618.76        27.48 o                         
  -6   5   2        141.70        156.42         3.36 o                         
  -5   5   2        837.78        912.48         8.25 o                         
  -4   5   2       1873.41       1804.36        17.33 o                         
  -3   5   2      12319.40      11896.33       163.81 o                         
  -2   5   2      18835.97      17554.23       591.30 o                         
  -1   5   2        927.66        947.25         8.94 o                         
   0   5   2       1459.64       1452.25        13.00 o                         
   1   5   2         31.70         22.45         0.92 o                         
   2   5   2      13566.82      12567.30       447.16 o                         
   3   5   2         87.67         96.83         1.46 o                         
   4   5   2         97.61         79.41         1.40 o                         
   5   5   2         22.14         23.23         0.88 o                         
   6   5   2       3113.02       3087.67        32.14 o                         
   7   5   2          9.38          9.65         1.66 o                         
   8   5   2        389.18        406.81         6.32 o                         
   9   5   2         88.19         85.18         3.63 o                         
  -9   6   2         14.54         12.54         2.35 o                         
  -8   6   2        187.72        174.73         4.17 o                         
  -7   6   2          7.30          3.97         1.64 o                         
  -6   6   2         56.32         57.09         1.99 o                         
  -5   6   2        602.49        634.84         6.49 o                         
  -4   6   2        118.65        116.95         2.00 o                         
  -3   6   2         49.41         52.55         1.31 o                         
  -2   6   2        488.25        509.48         4.80 o                         
  -1   6   2        553.34        563.05         6.94 o                         
   0   6   2       2248.87       2468.75        28.54 o                         
   1   6   2        112.49        110.15         1.54 o                         
   2   6   2          3.91          2.43         0.60 o                         
   3   6   2        679.58        653.14         5.87 o                         
   4   6   2         55.21         48.12         1.14 o                         
   5   6   2         85.18         94.68         2.04 o                         
   6   6   2        342.77        350.04         5.56 o                         
   7   6   2         66.14         59.10         2.45 o                         
   8   6   2         24.33         26.77         2.21 o                         
   9   6   2         76.43         77.07         3.54 o                         
  -9   7   2         20.52         19.81         2.82 o                         
  -8   7   2         11.10         13.61         1.87 o                         
  -7   7   2       1289.09       1366.65        15.73 o                         
  -6   7   2        469.56        433.41         5.32 o                         
  -5   7   2       1979.84       2009.67        18.73 o                         
  -4   7   2        551.34        583.19         5.99 o                         
  -3   7   2       3251.56       3234.19        36.23 o                         
  -2   7   2       4965.63       4813.51        59.31 o                         
  -1   7   2       1196.01       1155.54        11.51 o                         
   0   7   2       3932.53       3910.88        34.45 o                         
   1   7   2        187.93        228.84         2.57 o                         
   2   7   2       4481.28       4230.09        41.19 o                         
   3   7   2        789.99        838.66         7.24 o                         
   4   7   2        148.67        138.66         1.98 o                         
   5   7   2          0.80          0.39         0.93 o                         
   6   7   2       2962.87       3014.53        31.53 o                         
   7   7   2         80.65         81.96         4.23 o                         
   8   7   2         39.28         32.82         2.56 o                         
   9   7   2         77.84         69.18         3.98 o                         
  -9   8   2          2.32          2.73         2.64 o                         
  -8   8   2        392.13        399.36         6.29 o                         
  -7   8   2       1007.69       1003.83        11.95 o                         
  -6   8   2         25.87         22.01         1.56 o                         
  -5   8   2        113.87        114.26         2.34 o                         
  -4   8   2         54.32         67.55         1.72 o                         
  -3   8   2        865.98        854.31         8.13 o                         
  -2   8   2        432.79        476.00         5.21 o                         
  -1   8   2        332.53        337.01         3.67 o                         
   0   8   2        368.35        324.29         3.65 o                         
   1   8   2       5949.97       5870.02        76.40 o                         
   2   8   2       1633.12       1634.88        13.94 o                         
   3   8   2       2803.06       2798.02        23.45 o                         
   4   8   2        547.93        545.34         5.45 o                         
   5   8   2        596.62        592.32         6.78 o                         
   6   8   2          0.71         -0.96         1.11 o                         
   7   8   2        725.36        713.19         9.85 o                         
   8   8   2        133.20        124.83         4.98 o                         
   9   8   2          1.66         -2.90         3.58 o                         
  -8   9   2         76.29         77.65         3.16 o                         
  -7   9   2          5.11          9.49         1.76 o                         
  -6   9   2         44.61         41.46         2.14 o                         
  -5   9   2        751.77        748.57         9.19 o                         
  -4   9   2       1613.39       1608.72        16.55 o                         
  -3   9   2        495.64        532.75         5.70 o                         
  -2   9   2        354.01        385.61         4.21 o                         
  -1   9   2        413.47        361.22         4.01 o                         
   0   9   2       3175.13       3065.34        31.54 o                         
   1   9   2        671.36        696.29         6.86 o                         
   2   9   2         61.11         70.58         1.78 o                         
   3   9   2          2.61          4.82         0.89 o                         
   4   9   2       4047.36       3994.94        39.61 o                         
   5   9   2        165.43        164.69         3.20 o                         
   6   9   2         95.24         80.64         1.99 o                         
   7   9   2         18.33         19.14         2.04 o                         
   8   9   2        377.15        360.78         7.36 o                         
  -8  10   2         13.55         18.87         2.41 o                         
  -7  10   2        133.86        144.93         3.89 o                         
  -6  10   2        847.52        872.38        10.79 o                         
  -5  10   2       1223.72       1200.35        14.09 o                         
  -4  10   2         11.92         10.48         1.65 o                         
  -3  10   2       1427.15       1431.23        15.57 o                         
  -2  10   2        254.88        265.56         3.61 o                         
  -1  10   2        973.97        945.66         9.09 o                         
   0  10   2        498.79        432.04         4.82 o                         
   1  10   2       2430.99       2383.95        20.77 o                         
   2  10   2        647.47        649.26         6.72 o                         
   3  10   2       5238.33       5074.61        50.09 o                         
   4  10   2         41.84         39.80         1.68 o                         
   5  10   2       4022.10       3982.23        41.44 o                         
   6  10   2        887.40        850.05        10.00 o                         
   7  10   2        108.14        123.50         5.57 o                         
   8  10   2         21.00         18.11         3.34 o                         
  -8  11   2         13.93         14.53         2.70 o                         
  -7  11   2         22.63         19.54         2.63 o                         
  -6  11   2         53.44         60.89         2.56 o                         
  -5  11   2         19.27         16.41         2.00 o                         
  -4  11   2         61.77         50.77         2.11 o                         
  -3  11   2        799.38        763.88         8.95 o                         
  -2  11   2        430.07        423.14         5.34 o                         
  -1  11   2        643.13        626.16         6.48 o                         
   0  11   2         28.44         25.01         1.40 o                         
   1  11   2        254.29        235.68         3.70 o                         
   2  11   2         87.78         86.03         2.35 o                         
   3  11   2         31.16         30.78         1.46 o                         
   4  11   2         10.12         11.52         1.33 o                         
   5  11   2         36.95         38.55         1.85 o                         
   6  11   2         23.57         27.08         1.80 o                         
   7  11   2        118.48        119.38         3.78 o                         
  -7  12   2         33.64         27.51         3.00 o                         
  -6  12   2        225.83        236.48         6.11 o                         
  -5  12   2        422.80        448.26         6.99 o                         
  -4  12   2         17.73         14.65         1.95 o                         
  -3  12   2          8.03         10.94         2.26 o                         
  -2  12   2        387.53        361.14         5.44 o                         
  -1  12   2       2406.92       2400.19        24.37 o                         
   0  12   2        374.70        359.20         4.87 o                         
   1  12   2        750.30        723.13         9.11 o                         
   2  12   2          1.21          0.40         1.61 o                         
   3  12   2        481.24        476.73         6.35 o                         
   4  12   2        152.17        151.05         3.64 o                         
   5  12   2        796.36        805.10        10.18 o                         
   6  12   2         19.28         15.11         2.17 o                         
   7  12   2        130.99        128.47         4.18 o                         
  -6  13   2         25.16         21.27         3.01 o                         
  -5  13   2        641.73        670.64        10.36 o                         
  -4  13   2         63.35         53.58         2.93 o                         
  -3  13   2          0.79         -0.37         1.91 o                         
  -2  13   2        308.25        319.04         5.19 o                         
  -1  13   2        356.55        336.25         5.51 o                         
   0  13   2       1678.28       1652.87        17.29 o                         
   1  13   2        227.71        224.41         4.41 o                         
   2  13   2        364.04        364.33         6.18 o                         
   3  13   2         82.85         83.94         3.38 o                         
   4  13   2         19.92         23.82         2.16 o                         
   5  13   2         16.78         17.69         2.47 o                         
   6  13   2          8.18          6.03         2.59 o                         
  -6  14   2         24.62         17.60         3.27 o                         
  -5  14   2         78.63         72.44         3.53 o                         
  -4  14   2        604.61        601.35         9.16 o                         
  -3  14   2        352.55        364.73         6.54 o                         
  -2  14   2         22.18         23.15         2.21 o                         
  -1  14   2        366.49        361.99         5.90 o                         
   0  14   2          5.92          7.98         1.32 o                         
   1  14   2        632.04        626.41         9.17 o                         
   2  14   2        121.87        115.41         3.91 o                         
   3  14   2        750.64        752.32         9.92 o                         
   4  14   2          9.17          7.10         2.54 o                         
   5  14   2          4.71         -1.12         2.73 o                         
   6  14   2          0.37         -2.27         2.96 o                         
  -5  15   2        484.95        494.93         9.24 o                         
  -4  15   2        410.75        459.08         8.52 o                         
  -3  15   2        186.22        192.25         5.54 o                         
  -2  15   2        464.88        459.60         7.39 o                         
  -1  15   2          1.28          3.90         1.92 o                         
   0  15   2        260.19        276.56         5.41 o                         
   1  15   2          4.81          2.61         2.60 o                         
   2  15   2        337.54        338.17         7.58 o                         
   3  15   2          2.81          0.59         2.92 o                         
   4  15   2        108.68        104.25         4.17 o                         
   5  15   2         14.79          9.25         3.19 o                         
  -4  16   2        206.02        212.91         6.53 o                         
  -3  16   2        252.19        244.59         7.11 o                         
  -2  16   2          3.70          3.29         2.64 o                         
  -1  16   2         95.13         96.61         3.17 o                         
   0  16   2         37.95         43.49         2.84 o                         
   1  16   2         35.28         41.24         3.32 o                         
   2  16   2          1.15          1.02         3.14 o                         
   3  16   2          1.38          3.98         3.54 o                         
   4  16   2          0.44         -3.52         4.83 o                         
  -2  17   2        331.81        346.84         8.48 o                         
  -1  17   2         35.68         36.23         3.39 o                         
   0  17   2        225.30        230.83         6.62 o                         
   1  17   2         44.21         47.17         3.75 o                         
   2  17   2        398.86        405.99        17.34 o                         
 -10   1   3         64.73         68.84         4.78 o                         
  -9   1   3        698.63        728.93        12.12 o                         
  -8   1   3        332.23        310.61         5.63 o                         
  -7   1   3       1228.70       1254.29        16.99 o                         
  -6   1   3       2834.95       2883.72        31.31 o                         
  -5   1   3       1149.92       1248.27        13.84 o                         
  -4   1   3       4040.37       3988.34        40.82 o                         
  -3   1   3          1.46          1.67         0.53 o                         
  -2   1   3       1052.49       1073.17        14.12 o                         
  -1   1   3         16.42         22.26         0.94 o                         
   0   1   3      17566.16      19252.56       828.02 o                         
   1   1   3       2960.43       3050.47        27.72 o                         
   2   1   3       7828.62       7380.55       148.83 o                         
   3   1   3        146.40        123.25         1.49 o                         
   4   1   3      19337.92      19914.78       474.60 o                         
   5   1   3       1838.47       1793.62        15.70 o                         
   6   1   3       2542.33       2516.27        23.45 o                         
   7   1   3       2188.90       2191.50        24.64 o                         
   8   1   3        924.28        956.47        12.76 o                         
   9   1   3        736.64        726.88        11.39 o                         
  10   1   3         16.65          9.05         3.27 o                         
 -10   2   3         65.21         70.79         4.09 o                         
  -9   2   3        319.13        332.09         6.93 o                         
  -8   2   3        102.69         95.37         3.37 o                         
  -7   2   3          4.64          5.75         1.20 o                         
  -6   2   3        166.55        162.17         2.63 o                         
  -5   2   3       3297.23       3310.47        40.47 o                         
  -4   2   3       4124.38       4403.10        41.48 o                         
  -3   2   3        166.03        164.81         3.22 o                         
  -2   2   3       1085.93       1111.95        11.16 o                         
  -1   2   3     101727.69     127073.28      2620.26 o                         
   0   2   3        568.56        620.72         6.15 o                         
   1   2   3          6.25          5.50         0.48 o                         
   2   2   3        129.44        110.83         1.35 o                         
   3   2   3      10437.97      10106.89       159.99 o                         
   4   2   3         92.06         39.91         1.42 o                         
   5   2   3        152.86        146.62         2.32 o                         
   6   2   3          3.65          4.14         0.88 o                         
   7   2   3        580.55        616.20         7.20 o                         
   8   2   3         91.20         93.07         3.17 o                         
   9   2   3        553.16        560.21         9.37 o                         
  10   2   3         11.15          8.02         3.50 o                         
 -10   3   3          3.17          9.61         3.23 o                         
  -9   3   3        270.89        289.01         6.69 o                         
  -8   3   3         39.78         38.61         2.17 o                         
  -7   3   3        151.28        155.78         3.53 o                         
  -6   3   3        192.85        179.85         3.19 o                         
  -5   3   3        175.80        136.78         2.11 o                         
  -4   3   3        607.11        617.40         6.39 o                         
  -3   3   3        440.40        469.08         5.02 o                         
  -2   3   3       1379.95       1229.75        12.30 o                         
  -1   3   3       1215.98       1333.75        12.79 o                         
   0   3   3        928.57       1022.27         8.96 o                         
   1   3   3         76.64         57.42         1.41 o                         
   2   3   3       8637.52       8148.34        91.88 o                         
   3   3   3       1280.43       1543.48        13.02 o                         
   4   3   3        736.40        770.76         7.34 o                         
   5   3   3        337.96        333.88         3.62 o                         
   6   3   3       1351.41       1340.78        11.75 o                         
   7   3   3        509.65        491.30         6.10 o                         
   8   3   3         65.47         60.84         2.48 o                         
   9   3   3         57.98         65.44         3.35 o                         
  -9   4   3          2.67          4.74         2.68 o                         
  -8   4   3         85.31         91.25         2.69 o                         
  -7   4   3         67.05         65.59         2.79 o                         
  -6   4   3        946.34        988.43        11.00 o                         
  -5   4   3       1447.00       1510.98        14.21 o                         
  -4   4   3       1225.03       1123.69        10.21 o                         
  -3   4   3      12035.32      11572.73       163.35 o                         
  -2   4   3       3458.80       3399.39        32.07 o                         
  -1   4   3       6298.56       5811.49        52.58 o                         
   0   4   3        111.24        117.05         1.50 o                         
   1   4   3      17328.12      17704.90       407.02 o                         
   2   4   3       1485.81       1454.68        12.23 o                         
   3   4   3       2435.41       2447.31        20.39 o                         
   4   4   3        818.16        926.61         7.89 o                         
   5   4   3       1342.69       1303.17        11.68 o                         
   6   4   3         10.29          9.08         1.04 o                         
   7   4   3        443.93        431.23         5.57 o                         
   8   4   3        139.58        131.87         4.63 o                         
   9   4   3        228.82        233.18         6.12 o                         
  -9   5   3          0.16          1.88         2.77 o                         
  -8   5   3         99.34        104.20         3.03 o                         
  -7   5   3        609.02        589.01         7.65 o                         
  -6   5   3         55.01         56.11         2.56 o                         
  -5   5   3         76.98         82.08         1.62 o                         
  -4   5   3          0.46          4.37         0.73 o                         
  -3   5   3        566.11        535.69         5.18 o                         
  -2   5   3        458.61        486.16         4.73 o                         
  -1   5   3        451.93        522.95         5.16 o                         
   0   5   3        120.26        130.77         1.56 o                         
   1   5   3        104.01         91.12         1.28 o                         
   2   5   3        631.69        653.46         5.76 o                         
   3   5   3       1993.10       2202.75        18.44 o                         
   4   5   3        343.51        339.14         3.41 o                         
   5   5   3        460.85        498.04         5.22 o                         
   6   5   3        629.41        646.16         7.89 o                         
   7   5   3         28.58         19.55         1.83 o                         
   8   5   3        119.51        131.51         4.20 o                         
   9   5   3          8.91          6.37         2.97 o                         
  -9   6   3         91.39         97.26         3.94 o                         
  -8   6   3        280.48        260.22         8.12 o                         
  -7   6   3        410.79        405.93         5.87 o                         
  -6   6   3        806.37        781.26         8.14 o                         
  -5   6   3          5.41          7.92         0.85 o                         
  -4   6   3       4944.42       4840.68        43.99 o                         
  -3   6   3      15489.59      15252.39       209.81 o                         
  -2   6   3       1210.41       1219.15        13.08 o                         
  -1   6   3       3962.30       3868.94        38.36 o                         
   0   6   3       2577.64       2897.56        24.83 o                         
   1   6   3      22032.76      20410.21       943.45 o                         
   2   6   3        863.89        854.72         8.56 o                         
   3   6   3        637.92        655.65         6.08 o                         
   4   6   3         49.67         56.26         1.64 o                         
   5   6   3        724.25        759.46         7.38 o                         
   6   6   3         12.13         19.38         1.89 o                         
   7   6   3       1073.87       1038.67        14.20 o                         
   8   6   3          2.19          2.25         1.89 o                         
   9   6   3        181.47        198.02         6.66 o                         
  -9   7   3         76.55         74.36         3.89 o                         
  -8   7   3        214.22        206.57         5.80 o                         
  -7   7   3        252.64        242.33         4.16 o                         
  -6   7   3        111.08        107.57         2.25 o                         
  -5   7   3         10.25         11.57         1.27 o                         
  -4   7   3        897.22        908.70         8.59 o                         
  -3   7   3        267.16        272.73         3.06 o                         
  -2   7   3         73.14         82.34         1.57 o                         
  -1   7   3        689.52        787.01         7.88 o                         
   0   7   3        693.42        745.30         6.88 o                         
   1   7   3        507.44        569.82         5.79 o                         
   2   7   3       3641.90       3487.58        30.83 o                         
   3   7   3        726.45        783.82         7.23 o                         
   4   7   3        269.52        296.95         3.12 o                         
   5   7   3        241.92        244.28         3.31 o                         
   6   7   3       1314.26       1300.75        16.04 o                         
   7   7   3        226.93        250.25         5.47 o                         
   8   7   3         68.83         69.58         3.52 o                         
   9   7   3          3.49          2.00         3.28 o                         
  -9   8   3          4.72          8.36         2.88 o                         
  -8   8   3         27.14         25.80         2.95 o                         
  -7   8   3        172.12        181.64         3.94 o                         
  -6   8   3        506.49        499.15         6.39 o                         
  -5   8   3        457.10        464.17         5.58 o                         
  -4   8   3        169.17        158.87         2.64 o                         
  -3   8   3        596.33        584.18         5.67 o                         
  -2   8   3       1125.39       1121.33        10.45 o                         
  -1   8   3       4634.78       4618.97        49.18 o                         
   0   8   3        280.03        300.05         3.32 o                         
   1   8   3       3182.90       3061.11        27.30 o                         
   2   8   3         88.12         85.40         1.71 o                         
   3   8   3        790.17        817.56         7.62 o                         
   4   8   3         26.19         24.31         1.17 o                         
   5   8   3        799.57        841.33         8.72 o                         
   6   8   3        323.38        309.39         4.13 o                         
   7   8   3        117.72        114.24         4.26 o                         
   8   8   3         98.53         88.29         3.68 o                         
  -8   9   3        167.80        170.23         4.51 o                         
  -7   9   3        378.18        385.82         6.11 o                         
  -6   9   3        645.03        675.68         8.55 o                         
  -5   9   3         14.49         17.77         1.44 o                         
  -4   9   3          6.10          5.57         1.51 o                         
  -3   9   3         14.92         10.48         1.10 o                         
  -2   9   3        267.61        256.81         3.21 o                         
  -1   9   3         31.95         28.42         1.09 o                         
   0   9   3         36.12         35.16         1.11 o                         
   1   9   3        244.39        255.36         3.55 o                         
   2   9   3       2222.79       2226.52        19.40 o                         
   3   9   3        471.77        497.25         5.83 o                         
   4   9   3        907.16        887.67        10.02 o                         
   5   9   3        963.17        942.28        10.69 o                         
   6   9   3        861.80        921.65        10.69 o                         
   7   9   3        647.32        622.15         8.56 o                         
   8   9   3          4.60          4.27         3.05 o                         
  -8  10   3         91.40         87.63         4.77 o                         
  -7  10   3          8.44          7.47         2.02 o                         
  -6  10   3         18.92         20.98         2.49 o                         
  -5  10   3       1381.94       1428.08        16.43 o                         
  -4  10   3          7.53          5.06         1.62 o                         
  -3  10   3         22.26         21.45         1.55 o                         
  -2  10   3         70.07         69.61         1.93 o                         
  -1  10   3       2198.87       2180.67        20.10 o                         
   0  10   3         60.38         46.77         1.33 o                         
   1  10   3        275.60        252.26         3.30 o                         
   2  10   3        479.04        494.05         5.87 o                         
   3  10   3       3449.31       3400.04        37.16 o                         
   4  10   3        301.16        306.65         4.45 o                         
   5  10   3        632.29        615.56         7.62 o                         
   6  10   3          4.71          5.94         1.54 o                         
   7  10   3         32.53         36.73         1.92 o                         
   8  10   3        210.09        217.91         7.35 o                         
  -7  11   3        176.48        173.33         4.61 o                         
  -6  11   3        297.71        301.70         5.48 o                         
  -5  11   3        108.18        102.94         4.59 o                         
  -4  11   3       1075.33       1082.46        13.62 o                         
  -3  11   3         78.24         73.19         2.38 o                         
  -2  11   3        583.13        570.80         7.08 o                         
  -1  11   3        233.47        228.52         3.98 o                         
   0  11   3       2545.49       2562.79        25.82 o                         
   1  11   3          2.21          3.04         1.15 o                         
   2  11   3        470.61        475.50         6.04 o                         
   3  11   3        154.59        161.60         3.12 o                         
   4  11   3       4127.03       4128.66        42.97 o                         
   5  11   3        397.56        402.25         5.65 o                         
   6  11   3        385.52        373.45         5.53 o                         
   7  11   3         95.88         82.63         2.89 o                         
  -7  12   3          3.13          0.63         2.43 o                         
  -6  12   3          8.09          5.41         2.55 o                         
  -5  12   3         56.25         56.27         2.55 o                         
  -4  12   3         32.14         24.78         2.18 o                         
  -3  12   3        106.31         89.74         3.08 o                         
  -2  12   3        221.42        216.59         4.24 o                         
  -1  12   3        407.84        453.02         5.87 o                         
   0  12   3        484.45        461.03         5.53 o                         
   1  12   3         99.97         95.90         2.56 o                         
   2  12   3         46.21         41.38         1.72 o                         
   3  12   3         28.48         26.86         1.62 o                         
   4  12   3        133.47        128.91         3.48 o                         
   5  12   3          1.13          3.31         1.92 o                         
   6  12   3         74.60         74.48         3.23 o                         
   7  12   3          3.70          5.49         2.51 o                         
  -6  13   3        257.91        267.43         6.91 o                         
  -5  13   3        553.95        537.50         8.86 o                         
  -4  13   3        840.64        872.78        10.99 o                         
  -3  13   3         35.90         40.01         2.58 o                         
  -2  13   3        530.80        501.13         7.11 o                         
  -1  13   3         36.27         31.36         1.87 o                         
   0  13   3       1287.95       1229.94        12.63 o                         
   1  13   3        130.05        116.36         3.48 o                         
   2  13   3       2471.11       2468.75        29.28 o                         
   3  13   3        361.87        353.81         5.74 o                         
   4  13   3        640.26        626.16         7.96 o                         
   5  13   3         29.11         28.19         3.48 o                         
   6  13   3        269.08        276.85         6.71 o                         
  -6  14   3        133.51        131.98         5.24 o                         
  -5  14   3        688.48        686.39        11.40 o                         
  -4  14   3        254.43        264.48         6.47 o                         
  -3  14   3         30.73         33.26         2.78 o                         
  -2  14   3        292.30        296.89         5.64 o                         
  -1  14   3       2980.08       2903.81        32.37 o                         
   0  14   3         29.16         40.55         1.73 o                         
   1  14   3        446.63        458.07         6.98 o                         
   2  14   3        195.81        187.37         4.73 o                         
   3  14   3        602.31        603.73         9.04 o                         
   4  14   3         67.39         63.84         4.43 o                         
   5  14   3          6.29          9.45         3.39 o                         
  -5  15   3        151.04        167.39         6.71 o                         
  -4  15   3          0.92          0.39         2.86 o                         
  -3  15   3        150.59        133.64         5.27 o                         
  -2  15   3        536.34        539.94         8.30 o                         
  -1  15   3          9.19         16.25         2.66 o                         
   0  15   3        329.83        332.16         5.01 o                         
   1  15   3        189.38        206.30         5.75 o                         
   2  15   3         47.58         53.57         4.63 o                         
   3  15   3         51.87         49.39         3.65 o                         
   4  15   3          0.80          3.76         3.27 o                         
  -3  16   3        855.13        881.96        14.36 o                         
  -2  16   3          0.11         -1.63         2.68 o                         
  -1  16   3        444.72        439.49         7.37 o                         
   0  16   3          0.21          2.09         2.66 o                         
   1  16   3        738.81        777.23        11.21 o                         
   2  16   3         15.59         13.71         3.39 o                         
   3  16   3        206.21        215.78         7.94 o                         
  -1  17   3          5.13          6.40         3.01 o                         
   0  17   3          5.10          6.09         3.01 o                         
   1  17   3         77.58         84.08         4.22 o                         
 -10   0   4         51.04         49.67         6.38 o                         
  -9   0   4        266.05        240.40         9.46 o                         
  -8   0   4        266.34        257.70        10.49 o                         
  -7   0   4        585.74        603.90        21.90 o                         
  -6   0   4          1.70          0.84         1.83 o                         
  -5   0   4       3538.95       3157.45        53.21 o                         
  -4   0   4        150.95        177.14         3.42 o                         
  -3   0   4        271.27        345.99         7.27 o                         
  -2   0   4        630.47        608.31        10.74 o                         
  -1   0   4      16561.44      18512.78       709.40 o                         
   0   0   4       3442.76       3309.87        42.62 o                         
   1   0   4       7231.17       7136.58       268.48 o                         
   2   0   4       1581.65       1621.45        18.63 o                         
   3   0   4       1383.24       1155.00        16.66 o                         
   4   0   4       4646.17       4748.02        51.01 o                         
   5   0   4       1330.81       1470.66        20.96 o                         
   6   0   4       1122.11       1149.10        17.31 o                         
   7   0   4        732.31        745.90        15.15 o                         
   8   0   4       2613.36       2641.06        47.30 o                         
   9   0   4          0.70         -3.77         3.77 o                         
 -10   1   4         29.52         30.23         4.22 o                         
  -9   1   4          7.02          6.15         3.45 o                         
  -8   1   4          8.17          5.66         2.03 o                         
  -7   1   4          0.93          1.23         1.52 o                         
  -6   1   4        266.30        269.14         4.07 o                         
  -5   1   4        391.53        406.07         5.04 o                         
  -4   1   4        596.97        668.50         8.01 o                         
  -3   1   4        349.77        336.37         4.03 o                         
  -2   1   4       1113.50       1093.14        11.48 o                         
  -1   1   4       3851.44       3670.10        37.44 o                         
   0   1   4       3426.72       3564.88        35.98 o                         
   1   1   4       1610.14       1589.20        13.32 o                         
   2   1   4        325.68        407.41         3.52 o                         
   3   1   4       4934.02       4913.01        42.76 o                         
   4   1   4          5.67          1.56         0.60 o                         
   5   1   4          2.65          1.59         0.76 o                         
   6   1   4        135.22        119.41         2.74 o                         
   7   1   4        423.14        433.50         7.31 o                         
   8   1   4         34.50         34.45         4.02 o                         
   9   1   4          2.62         -0.01         2.74 o                         
 -10   2   4         44.55         46.14         4.09 o                         
  -9   2   4         93.79         89.76         5.22 o                         
  -8   2   4        514.10        532.39         9.31 o                         
  -7   2   4        697.92        684.04         9.32 o                         
  -6   2   4          6.89          7.56         1.51 o                         
  -5   2   4       3402.85       3580.21        34.94 o                         
  -4   2   4         11.17         22.63         0.92 o                         
  -3   2   4       2081.77       1886.69        17.99 o                         
  -2   2   4       1060.82       1098.40        10.64 o                         
  -1   2   4       2248.38       2329.19        21.35 o                         
   0   2   4       1452.49       1516.72        14.06 o                         
   1   2   4         93.29         97.05         1.27 o                         
   2   2   4          8.81         13.11         0.46 o                         
   3   2   4       4193.87       4302.92        37.80 o                         
   4   2   4        815.79        847.91         7.52 o                         
   5   2   4        486.66        477.93         5.45 o                         
   6   2   4        665.04        644.54         6.74 o                         
   7   2   4          5.07          5.55         1.09 o                         
   8   2   4        922.85        919.49        13.22 o                         
   9   2   4          2.80          1.64         2.52 o                         
  -9   3   4          5.41          8.44         3.07 o                         
  -8   3   4        158.74        165.06         5.22 o                         
  -7   3   4         61.73         55.99         2.08 o                         
  -6   3   4        701.09        723.32         8.80 o                         
  -5   3   4          4.15          7.01         0.85 o                         
  -4   3   4        282.59        270.88         3.36 o                         
  -3   3   4        406.99        358.58         4.15 o                         
  -2   3   4       2701.55       2649.09        31.02 o                         
  -1   3   4        401.99        447.90         5.87 o                         
   0   3   4       7826.81       7443.93        79.68 o                         
   1   3   4       4063.14       3879.21        43.97 o                         
   2   3   4       1469.61       1450.32        15.33 o                         
   3   3   4       3999.71       3853.91        31.81 o                         
   4   3   4        175.13        186.11         2.20 o                         
   5   3   4          5.76          8.27         0.92 o                         
   6   3   4         30.00         31.18         1.39 o                         
   7   3   4          8.96         13.31         1.40 o                         
   8   3   4         88.29         88.06         2.63 o                         
   9   3   4         64.01         55.81         4.10 o                         
  -9   4   4         80.51         76.69         6.91 o                         
  -8   4   4        365.82        352.24         6.20 o                         
  -7   4   4        689.45        721.97         9.38 o                         
  -6   4   4        463.81        509.44         6.61 o                         
  -5   4   4         21.34         26.57         1.17 o                         
  -4   4   4        723.68        726.68         9.08 o                         
  -3   4   4       3831.60       3766.75        35.41 o                         
  -2   4   4         76.69         85.11         1.46 o                         
  -1   4   4        373.07        392.85         4.38 o                         
   0   4   4       1067.53       1184.34        12.37 o                         
   1   4   4       6394.19       5880.46        72.52 o                         
   2   4   4       2494.92       2574.49        21.50 o                         
   3   4   4        653.42        686.98         5.79 o                         
   4   4   4        599.99        660.66         5.70 o                         
   5   4   4        572.04        579.23         5.57 o                         
   6   4   4       4000.23       3862.77        35.58 o                         
   7   4   4          1.14          0.60         1.42 o                         
   8   4   4         74.89         75.40         3.48 o                         
   9   4   4         29.44         28.72         3.39 o                         
  -9   5   4         18.05         15.94         3.14 o                         
  -8   5   4       1247.35       1317.56        17.29 o                         
  -7   5   4        593.43        567.20         8.45 o                         
  -6   5   4         27.74         25.81         1.52 o                         
  -5   5   4        351.98        378.07         4.67 o                         
  -4   5   4       2865.04       2838.91        27.01 o                         
  -3   5   4         17.19         17.12         0.92 o                         
  -2   5   4       6654.95       6470.49        63.29 o                         
  -1   5   4       3443.04       3724.06        39.77 o                         
   0   5   4       8173.07       7433.33        93.02 o                         
   1   5   4       8070.38       7706.89        74.03 o                         
   2   5   4       5309.97       5330.23        46.81 o                         
   3   5   4       2343.21       2295.68        18.71 o                         
   4   5   4         18.65         16.98         0.84 o                         
   5   5   4       1219.38       1258.37        11.10 o                         
   6   5   4         37.65         47.78         1.72 o                         
   7   5   4        255.05        227.76         4.66 o                         
   8   5   4         86.77         92.44         3.25 o                         
   9   5   4         19.88         23.26         3.48 o                         
  -9   6   4         16.32         11.43         3.90 o                         
  -8   6   4         51.54         42.96         2.65 o                         
  -7   6   4          8.28          4.94         1.90 o                         
  -6   6   4         48.72         39.74         1.71 o                         
  -5   6   4        190.48        200.16         3.00 o                         
  -4   6   4         24.92         22.63         0.92 o                         
  -3   6   4        149.43        195.62         2.54 o                         
  -2   6   4        674.76        712.03         7.80 o                         
  -1   6   4        843.90        900.82         9.50 o                         
   0   6   4         60.66         87.48         1.48 o                         
   1   6   4        151.94        172.10         2.09 o                         
   2   6   4        361.98        393.52         4.19 o                         
   3   6   4        217.49        239.25         2.59 o                         
   4   6   4        679.58        694.68         6.40 o                         
   5   6   4        292.65        302.10         3.69 o                         
   6   6   4        656.31        601.02         7.91 o                         
   7   6   4         27.27         20.60         1.97 o                         
   8   6   4          0.42          0.78         2.04 o                         
   9   6   4          0.39         -0.73         3.21 o                         
  -9   7   4         12.10         14.16         3.53 o                         
  -8   7   4        379.21        423.90         8.82 o                         
  -7   7   4         19.54         14.95         2.18 o                         
  -6   7   4        237.97        245.15         4.34 o                         
  -5   7   4        612.14        609.89         8.35 o                         
  -4   7   4       2393.97       2403.31        22.27 o                         
  -3   7   4        830.86        867.24         8.15 o                         
  -2   7   4       3313.90       3285.02        45.17 o                         
  -1   7   4         49.02         41.52         1.15 o                         
   0   7   4       4731.03       4603.70        39.23 o                         
   1   7   4       3689.71       3785.65        32.71 o                         
   2   7   4       1700.43       1708.88        16.01 o                         
   3   7   4       1719.49       1769.68        16.04 o                         
   4   7   4        728.90        746.91         6.67 o                         
   5   7   4       2450.70       2439.70        24.58 o                         
   6   7   4         37.31         36.93         2.14 o                         
   7   7   4          9.10         11.26         2.01 o                         
   8   7   4         20.76         17.68         2.39 o                         
   9   7   4        121.74        139.58         7.78 o                         
  -8   8   4          0.60          0.75         2.91 o                         
  -7   8   4        621.81        622.16         8.92 o                         
  -6   8   4          5.59          7.82         1.46 o                         
  -5   8   4        157.41        161.69         3.64 o                         
  -4   8   4       2218.50       2223.10        23.42 o                         
  -3   8   4       4235.71       4212.31        37.26 o                         
  -2   8   4       1187.79       1236.37        11.48 o                         
  -1   8   4       1412.03       1389.15        11.65 o                         
   0   8   4          2.66          1.60         0.69 o                         
   1   8   4       1535.66       1531.33        13.16 o                         
   2   8   4       1373.72       1495.67        14.21 o                         
   3   8   4          4.56          3.30         1.00 o                         
   4   8   4          8.62         11.99         1.24 o                         
   5   8   4        694.23        719.55         8.04 o                         
   6   8   4       1574.83       1548.55        16.09 o                         
   7   8   4        161.27        170.16         4.58 o                         
   8   8   4         32.83         33.19         2.66 o                         
  -8   9   4          7.36          9.61         3.10 o                         
  -7   9   4         17.80         18.47         2.61 o                         
  -6   9   4        747.19        741.87         8.86 o                         
  -5   9   4         85.71         81.42         2.84 o                         
  -4   9   4         91.64         89.87         2.47 o                         
  -3   9   4        169.69        186.89         2.94 o                         
  -2   9   4       1828.59       1788.72        16.37 o                         
  -1   9   4        395.36        387.93         3.94 o                         
   0   9   4        369.48        392.24         4.06 o                         
   1   9   4         34.00         35.23         1.10 o                         
   2   9   4        611.03        586.65         6.47 o                         
   3   9   4         20.31         29.24         2.30 o                         
   4   9   4          9.52         11.08         1.29 o                         
   5   9   4          2.46          3.81         1.32 o                         
   6   9   4        451.74        448.73         6.04 o                         
   7   9   4         37.73         46.36         2.64 o                         
   8   9   4          3.07          4.05         2.68 o                         
  -8  10   4        173.41        171.83         6.46 o                         
  -7  10   4        636.82        678.35        10.10 o                         
  -6  10   4          0.05          4.30         1.71 o                         
  -5  10   4       1253.96       1257.19        14.69 o                         
  -4  10   4         77.45         75.27         2.76 o                         
  -3  10   4         71.74         67.35         2.31 o                         
  -2  10   4        164.47        157.62         3.07 o                         
  -1  10   4        785.70        813.36         8.04 o                         
   0  10   4        329.76        329.43         3.86 o                         
   1  10   4         97.25         91.31         2.14 o                         
   2  10   4        236.11        240.75         4.36 o                         
   3  10   4        345.83        339.09         5.21 o                         
   4  10   4        411.87        405.95         5.49 o                         
   5  10   4        812.12        821.74         9.66 o                         
   6  10   4        354.69        379.24         5.50 o                         
   7  10   4         11.61         12.82         3.06 o                         
   8  10   4        553.86        562.30        10.09 o                         
  -7  11   4         83.54         80.41         3.28 o                         
  -6  11   4         18.42         17.71         2.18 o                         
  -5  11   4         10.28         16.02         2.16 o                         
  -4  11   4        214.81        225.86         4.73 o                         
  -3  11   4        144.93        132.24         3.56 o                         
  -2  11   4        810.29        809.40         9.51 o                         
  -1  11   4         76.15         74.08         2.65 o                         
   0  11   4         61.97         54.52         2.22 o                         
   1  11   4        631.02        658.25         8.26 o                         
   2  11   4          3.47          3.11         1.19 o                         
   3  11   4         63.97         57.71         2.01 o                         
   4  11   4        782.98        785.16         9.77 o                         
   5  11   4         89.67         98.06         3.47 o                         
   6  11   4         12.38          6.64         1.95 o                         
   7  11   4        276.25        271.47         6.46 o                         
  -7  12   4         78.35         67.41         3.49 o                         
  -6  12   4          1.34          2.88         2.76 o                         
  -5  12   4        604.00        628.79         9.18 o                         
  -4  12   4          9.63          7.42         2.17 o                         
  -3  12   4        167.48        175.45         4.34 o                         
  -2  12   4        103.41         93.03         4.17 o                         
  -1  12   4        407.47        398.18         5.47 o                         
   0  12   4        251.99        261.44         4.23 o                         
   1  12   4          4.99          4.24         1.54 o                         
   2  12   4          9.43         10.31         1.36 o                         
   3  12   4       1678.04       1641.10        18.72 o                         
   4  12   4       1192.61       1237.15        15.41 o                         
   5  12   4          3.21          3.50         1.60 o                         
   6  12   4         29.60         30.40         2.65 o                         
   7  12   4          6.13          7.85         2.57 o                         
  -6  13   4        175.01        154.74         5.65 o                         
  -5  13   4         17.42         15.80         2.75 o                         
  -4  13   4          4.79          4.63         2.40 o                         
  -3  13   4        108.86        110.78         3.78 o                         
  -2  13   4        281.89        279.90         5.45 o                         
  -1  13   4         99.43        107.96         3.15 o                         
   0  13   4        547.13        566.39         6.92 o                         
   1  13   4        406.12        392.44         5.60 o                         
   2  13   4        156.44        161.19         4.07 o                         
   3  13   4        839.40        845.29        11.27 o                         
   4  13   4          1.48          3.74         1.76 o                         
   5  13   4         10.58         11.94         2.75 o                         
   6  13   4         54.90         56.53         3.27 o                         
  -5  14   4          6.64          4.02         3.34 o                         
  -4  14   4        111.68        110.74         4.07 o                         
  -3  14   4        191.67        207.15         5.76 o                         
  -2  14   4         15.40         16.39         2.30 o                         
  -1  14   4        489.76        470.11         6.92 o                         
   0  14   4          6.59          5.47         1.69 o                         
   1  14   4        220.52        207.09         4.34 o                         
   2  14   4        292.93        287.92         4.84 o                         
   3  14   4         24.11         22.22         1.86 o                         
   4  14   4          7.78         11.98         3.22 o                         
   5  14   4         26.62         19.65         3.37 o                         
  -4  15   4        152.52        138.15         5.47 o                         
  -3  15   4          5.67          7.03         2.78 o                         
  -2  15   4        230.62        231.51         5.85 o                         
  -1  15   4         46.42         50.48         2.62 o                         
   0  15   4        492.65        501.48         8.45 o                         
   1  15   4          5.55          8.55         1.59 o                         
   2  15   4         41.27         45.11         3.83 o                         
   3  15   4        392.63        393.51         9.24 o                         
   4  15   4         21.92         19.69         3.56 o                         
  -3  16   4         48.89         41.87         3.66 o                         
  -2  16   4         55.82         51.38         5.38 o                         
  -1  16   4          7.96         11.51         2.44 o                         
   0  16   4          1.71          4.12         2.06 o                         
   1  16   4        402.96        400.77         8.16 o                         
   2  16   4        432.24        454.04        10.48 o                         
   3  16   4         25.78         41.07         5.66 o                         
   0  17   4        180.18        189.80         5.99 o                         
  -9   1   5          7.69          4.87         3.40 o                         
  -8   1   5         92.53         75.54         4.87 o                         
  -7   1   5          3.95          7.24         1.32 o                         
  -6   1   5       5414.94       5363.70        74.56 o                         
  -5   1   5       2417.41       2404.05        24.09 o                         
  -4   1   5       2793.17       2853.38        33.06 o                         
  -3   1   5       2442.45       2420.98        32.30 o                         
  -2   1   5       2559.63       2379.90        30.21 o                         
  -1   1   5       9325.28       8938.59       123.01 o                         
   0   1   5         81.56         67.88         1.47 o                         
   1   1   5         29.88         32.60         0.86 o                         
   2   1   5         27.67         38.38         0.82 o                         
   3   1   5       5349.87       5160.46        42.54 o                         
   4   1   5        343.82        294.81         3.13 o                         
   5   1   5        197.55        172.90         2.36 o                         
   6   1   5          1.19          0.75         1.21 o                         
   7   1   5       2524.18       2551.51        34.36 o                         
   8   1   5        339.62        301.45         7.00 o                         
   9   1   5        242.81        215.28         6.83 o                         
  -9   2   5         17.08         23.51         3.51 o                         
  -8   2   5          2.66         -1.72         2.70 o                         
  -7   2   5         14.36         22.59         2.12 o                         
  -6   2   5       1342.59       1328.12        18.05 o                         
  -5   2   5         99.80         98.78         2.57 o                         
  -4   2   5        208.02        235.34         3.30 o                         
  -3   2   5        754.15        842.54         9.63 o                         
  -2   2   5       1456.83       1425.83        14.37 o                         
  -1   2   5        273.71        258.52         2.73 o                         
   0   2   5       1766.85       1987.88        17.75 o                         
   1   2   5       1110.24       1162.14        12.31 o                         
   2   2   5       2666.77       2539.18        21.18 o                         
   3   2   5         66.78         88.99         1.44 o                         
   4   2   5       7543.95       7162.43        62.73 o                         
   5   2   5        272.87        275.36         3.06 o                         
   6   2   5       1085.88       1041.70        11.19 o                         
   7   2   5         98.96        103.19         4.60 o                         
   8   2   5        645.43        629.73        13.60 o                         
   9   2   5          6.90          2.93         2.87 o                         
  -9   3   5         44.15         44.93         3.91 o                         
  -8   3   5       1602.75       1591.10        23.73 o                         
  -7   3   5         14.15         11.57         2.00 o                         
  -6   3   5         50.63         53.15         2.74 o                         
  -5   3   5          0.77          1.11         0.93 o                         
  -4   3   5       5341.58       5354.86        70.19 o                         
  -3   3   5       4172.51       4152.27        42.52 o                         
  -2   3   5       2055.95       2175.86        20.06 o                         
  -1   3   5       3497.96       3505.69        47.96 o                         
   0   3   5       1444.71       1449.45        13.63 o                         
   1   3   5       6414.16       6044.02        57.74 o                         
   2   3   5        157.06        154.59         1.92 o                         
   3   3   5        117.05        124.74         1.72 o                         
   4   3   5         47.34         48.29         1.49 o                         
   5   3   5       4151.59       4205.60        36.06 o                         
   6   3   5          5.25          3.39         1.44 o                         
   7   3   5        689.28        666.05         8.64 o                         
   8   3   5          5.48          4.46         2.57 o                         
   9   3   5        507.93        546.32         9.86 o                         
  -9   4   5        676.42        714.61        14.02 o                         
  -8   4   5        208.60        208.81         4.97 o                         
  -7   4   5        498.31        496.33         7.59 o                         
  -6   4   5        404.99        419.28         5.75 o                         
  -5   4   5        540.06        568.13         6.21 o                         
  -4   4   5        819.91        838.69         8.17 o                         
  -3   4   5        150.38        198.32         2.55 o                         
  -2   4   5       3838.80       3778.86        43.33 o                         
  -1   4   5       9305.90       9286.53       131.15 o                         
   0   4   5       4547.51       4593.10        62.19 o                         
   1   4   5       2676.06       2586.41        26.74 o                         
   2   4   5      13738.99      12976.57       166.49 o                         
   3   4   5        699.87        705.47         6.76 o                         
   4   4   5       5024.71       5099.27        42.38 o                         
   5   4   5        752.50        763.81         7.06 o                         
   6   4   5       3685.02       3605.50        37.68 o                         
   7   4   5        201.95        209.21         5.04 o                         
   8   4   5         19.50         20.53         2.05 o                         
   9   4   5          1.29          0.29         3.38 o                         
  -9   5   5         76.20         69.56         4.29 o                         
  -8   5   5         34.06         47.73         3.86 o                         
  -7   5   5         86.56         79.36         2.97 o                         
  -6   5   5          2.63          3.31         1.86 o                         
  -5   5   5        106.96         82.20         2.69 o                         
  -4   5   5         53.57         53.93         2.02 o                         
  -3   5   5        302.37        289.66         3.19 o                         
  -2   5   5         20.80         22.08         1.13 o                         
  -1   5   5       2364.06       2418.87        26.66 o                         
   0   5   5         54.13        101.09         2.39 o                         
   1   5   5       2572.87       2529.58        28.84 o                         
   2   5   5        425.44        400.42         3.98 o                         
   3   5   5         15.37          5.43         0.67 o                         
   4   5   5         47.68         41.85         1.12 o                         
   5   5   5       1110.98       1120.99        10.93 o                         
   6   5   5        230.07        219.79         4.02 o                         
   7   5   5        115.11        136.78         4.13 o                         
   8   5   5         18.25         16.03         2.93 o                         
   9   5   5         79.31         86.62         4.38 o                         
  -9   6   5        231.51        246.63        10.47 o                         
  -8   6   5        133.09        140.96         5.08 o                         
  -7   6   5        209.63        219.02         4.91 o                         
  -6   6   5          4.48          3.62         1.73 o                         
  -5   6   5        211.59        214.38         4.19 o                         
  -4   6   5       1150.42       1150.02        10.71 o                         
  -3   6   5       1975.53       2006.34        17.50 o                         
  -2   6   5         48.47         48.23         1.40 o                         
  -1   6   5       1291.78       1263.33        16.22 o                         
   0   6   5       9768.20       9710.39       127.66 o                         
   1   6   5       1961.92       1803.10        21.36 o                         
   2   6   5      12693.28      12538.03       132.66 o                         
   3   6   5        155.54        169.78         2.39 o                         
   4   6   5       2396.00       2428.05        19.90 o                         
   5   6   5         59.14         50.51         1.63 o                         
   6   6   5       3025.09       3014.68        37.48 o                         
   7   6   5        211.08        191.51         4.51 o                         
   8   6   5         76.05         81.94         3.38 o                         
   9   6   5         55.42         52.19         3.99 o                         
  -9   7   5         28.80         22.34         3.54 o                         
  -8   7   5        232.44        216.03         6.71 o                         
  -7   7   5          4.47          3.57         1.96 o                         
  -6   7   5         35.58         29.57         2.06 o                         
  -5   7   5         58.44         64.85         2.30 o                         
  -4   7   5        636.36        618.31         6.67 o                         
  -3   7   5       1772.73       1762.41        15.49 o                         
  -2   7   5         16.14         12.82         1.00 o                         
  -1   7   5         47.29         54.24         1.94 o                         
   0   7   5        361.52        411.06         4.98 o                         
   1   7   5       1901.98       1911.91        16.79 o                         
   2   7   5        134.51        127.07         2.26 o                         
   3   7   5       1496.92       1437.73        12.78 o                         
   4   7   5        302.62        291.79         3.70 o                         
   5   7   5        936.16        907.72         9.84 o                         
   6   7   5         11.22          8.41         1.86 o                         
   7   7   5        129.47        124.72         3.91 o                         
   8   7   5          0.05          1.68         2.23 o                         
  -8   8   5          3.51          7.85         3.05 o                         
  -7   8   5        460.11        466.11         7.81 o                         
  -6   8   5         71.00         62.02         3.19 o                         
  -5   8   5        465.47        456.27         5.86 o                         
  -4   8   5       1022.60       1029.52        11.46 o                         
  -3   8   5       1051.79       1064.78        10.15 o                         
  -2   8   5       1142.91       1178.99        11.49 o                         
  -1   8   5        761.25        747.04         7.11 o                         
   0   8   5       3115.21       3021.75        27.00 o                         
   1   8   5        577.68        567.67         5.54 o                         
   2   8   5       3370.52       3262.27        30.10 o                         
   3   8   5        140.13        144.70         3.41 o                         
   4   8   5       4113.93       3981.94        43.38 o                         
   5   8   5          8.47          5.62         1.28 o                         
   6   8   5        324.16        357.08         5.05 o                         
   7   8   5          4.43          3.86         2.16 o                         
   8   8   5        298.97        293.03         6.31 o                         
  -8   9   5        394.06        377.41        11.78 o                         
  -7   9   5          7.96          5.67         2.54 o                         
  -6   9   5        495.14        494.73         7.71 o                         
  -5   9   5        161.50        169.68         3.68 o                         
  -4   9   5       2527.99       2505.42        27.71 o                         
  -3   9   5       2960.36       2953.95        29.61 o                         
  -2   9   5        264.26        277.46         4.03 o                         
  -1   9   5        954.79        934.97         9.38 o                         
   0   9   5         93.60         92.61         2.58 o                         
   1   9   5       1137.12       1140.36        10.16 o                         
   2   9   5        303.59        286.88         4.25 o                         
   3   9   5        498.22        510.35         7.02 o                         
   4   9   5         73.09         71.58         2.61 o                         
   5   9   5       1621.66       1616.52        19.56 o                         
   6   9   5        153.65        143.29         3.31 o                         
   7   9   5        217.54        213.22         6.27 o                         
   8   9   5         27.75         23.79         3.22 o                         
  -8  10   5         40.84         33.62         3.64 o                         
  -7  10   5        115.83        119.59         4.60 o                         
  -6  10   5        168.57        174.79         5.91 o                         
  -5  10   5         83.34         79.60         2.70 o                         
  -4  10   5         93.50         93.96         4.07 o                         
  -3  10   5         35.23         33.83         1.59 o                         
  -2  10   5       1532.25       1491.33        14.34 o                         
  -1  10   5          5.97          9.28         1.08 o                         
   0  10   5        131.06        120.07         2.60 o                         
   1  10   5          0.96          0.29         1.16 o                         
   2  10   5         23.24         25.70         1.58 o                         
   3  10   5         16.44         14.07         1.43 o                         
   4  10   5        247.30        229.85         4.02 o                         
   5  10   5          0.08          2.91         1.46 o                         
   6  10   5          7.62          9.18         1.81 o                         
   7  10   5          0.02         -1.98         2.50 o                         
  -7  11   5          0.62          0.34         2.88 o                         
  -6  11   5       1380.99       1448.10        20.41 o                         
  -5  11   5        496.96        484.06         7.81 o                         
  -4  11   5        291.77        311.00         5.30 o                         
  -3  11   5        239.13        251.20         4.44 o                         
  -2  11   5        912.00        853.18         9.68 o                         
  -1  11   5       3558.96       3537.57        32.78 o                         
   0  11   5        173.14        158.89         3.25 o                         
   1  11   5        371.37        357.04         5.21 o                         
   2  11   5         16.65         19.75         1.73 o                         
   3  11   5        909.04        922.65        11.88 o                         
   4  11   5          2.56          1.56         1.84 o                         
   5  11   5        166.95        170.05         3.74 o                         
   6  11   5          3.05          2.61         2.04 o                         
   7  11   5        853.76        847.24        12.48 o                         
  -6  12   5        163.74        171.98         6.82 o                         
  -5  12   5         80.42         83.63         3.86 o                         
  -4  12   5          6.23          3.15         2.14 o                         
  -3  12   5          6.73          7.01         1.97 o                         
  -2  12   5          2.17          3.52         1.85 o                         
  -1  12   5         63.70         53.97         2.05 o                         
   0  12   5         48.20         44.15         1.72 o                         
   1  12   5        845.23        810.70        10.55 o                         
   2  12   5        368.83        372.89         5.83 o                         
   3  12   5          0.01          0.62         1.55 o                         
   4  12   5        601.40        594.76         8.43 o                         
   5  12   5        332.17        308.39         6.28 o                         
   6  12   5         11.28          9.68         2.65 o                         
  -6  13   5        249.32        261.92         7.96 o                         
  -5  13   5        103.43        109.10         4.85 o                         
  -4  13   5        152.41        155.56         4.92 o                         
  -3  13   5        224.17        217.46         5.16 o                         
  -2  13   5        326.89        319.31         5.67 o                         
  -1  13   5        360.87        372.44         5.71 o                         
   0  13   5        119.15        132.01         3.12 o                         
   1  13   5        106.35        105.33         4.59 o                         
   2  13   5         20.72         23.72         1.75 o                         
   3  13   5        737.37        735.22         9.50 o                         
   4  13   5          1.88          1.56         2.95 o                         
   5  13   5        174.25        163.23         5.44 o                         
   6  13   5         37.22         38.29         3.43 o                         
  -5  14   5          3.63          2.32         4.05 o                         
  -4  14   5          0.61         -2.51         2.89 o                         
  -3  14   5         68.87         58.08         3.20 o                         
  -2  14   5        174.42        175.68         4.87 o                         
  -1  14   5        361.98        366.49         5.85 o                         
   0  14   5        462.13        476.62         6.24 o                         
   1  14   5         30.42         32.47         2.18 o                         
   2  14   5        180.63        178.95         4.00 o                         
   3  14   5         25.67         36.70         5.76 o                         
   4  14   5        780.68        797.98        14.32 o                         
   5  14   5         52.92         55.66         3.81 o                         
  -4  15   5        343.35        351.24         7.67 o                         
  -3  15   5          1.27         -1.78         2.69 o                         
  -2  15   5         50.10         53.79         3.04 o                         
  -1  15   5         24.68         21.77         2.50 o                         
   0  15   5        549.94        530.78         8.33 o                         
   1  15   5        876.95        917.68        14.39 o                         
   2  15   5         23.54         21.36         2.56 o                         
   3  15   5        121.09        117.91         6.18 o                         
   4  15   5          8.00          6.37         3.66 o                         
  -3  16   5        132.58        131.00         4.74 o                         
  -2  16   5        165.47        137.96         4.73 o                         
  -1  16   5        205.74        197.40        10.52 o                         
   0  16   5        248.73        256.33         7.74 o                         
   1  16   5         57.00         59.09         9.74 o                         
   2  16   5       1226.50       1206.69        22.93 o                         
  -9   0   6         87.57         57.40         6.64 o                         
  -8   0   6         29.39         28.56         5.13 o                         
  -7   0   6        415.12        361.28        12.68 o                         
  -6   0   6       1761.41       1793.27        45.29 o                         
  -5   0   6       4820.02       4911.89        75.14 o                         
  -4   0   6        486.61        515.92         8.35 o                         
  -3   0   6       2376.48       2459.24        49.46 o                         
  -2   0   6      27057.80      29256.58      1126.93 o                         
  -1   0   6        171.77        140.19         2.55 o                         
   0   0   6       2693.42       2580.72        48.76 o                         
   1   0   6          0.86          3.91         0.80 o                         
   2   0   6       8845.77       8555.00       102.45 o                         
   3   0   6          3.71         14.60         2.10 o                         
   4   0   6        716.51        761.29        10.04 o                         
   5   0   6        185.25        191.43         4.57 o                         
   6   0   6        291.21        306.93         7.87 o                         
   7   0   6         53.42         59.12         6.13 o                         
   8   0   6       1738.01       1757.23        38.29 o                         
   9   0   6        178.24        158.10        10.03 o                         
  -9   1   6          3.85          0.87         4.15 o                         
  -8   1   6        251.14        252.90         8.09 o                         
  -7   1   6        123.90        134.55         5.93 o                         
  -6   1   6         17.69          9.59         2.64 o                         
  -5   1   6        585.20        624.18         6.72 o                         
  -4   1   6        103.84         93.36         2.10 o                         
  -3   1   6        210.16        178.83         2.89 o                         
  -2   1   6         71.64         64.02         2.59 o                         
  -1   1   6        860.11        808.53         8.15 o                         
   0   1   6        483.82        511.12         5.75 o                         
   1   1   6          0.59         -0.21         0.61 o                         
   2   1   6       1160.44       1237.30        10.70 o                         
   3   1   6       6567.88       6587.71        50.02 o                         
   4   1   6        375.83        375.19         4.08 o                         
   5   1   6          9.99          9.12         1.37 o                         
   6   1   6          9.93          9.86         1.23 o                         
   7   1   6         63.13         66.40         3.51 o                         
   8   1   6        360.43        333.50         8.35 o                         
   9   1   6         16.09         16.01         3.82 o                         
  -9   2   6         60.38         54.77         4.14 o                         
  -8   2   6        123.13        114.62         6.53 o                         
  -7   2   6        275.70        273.19         6.31 o                         
  -6   2   6        173.40        163.41         5.09 o                         
  -5   2   6        477.95        472.14         7.05 o                         
  -4   2   6       2112.82       2140.12        20.09 o                         
  -3   2   6       1808.84       1822.12        19.85 o                         
  -2   2   6       6665.88       6473.94        60.84 o                         
  -1   2   6        154.75        152.23         2.71 o                         
   0   2   6       5248.13       4853.98        54.92 o                         
   1   2   6         59.15         66.86         1.79 o                         
   2   2   6        739.45        692.97         6.23 o                         
   3   2   6        282.10        302.29         3.18 o                         
   4   2   6        866.79        852.51         7.58 o                         
   5   2   6          1.62          2.13         0.92 o                         
   6   2   6       1360.14       1354.63        15.65 o                         
   7   2   6        111.25         97.38         3.76 o                         
   8   2   6        355.57        364.10         9.80 o                         
   9   2   6        213.51        212.77         7.18 o                         
  -9   3   6        118.95        100.80         5.06 o                         
  -8   3   6          1.42          1.46         2.33 o                         
  -7   3   6        296.20        324.00         6.32 o                         
  -6   3   6        132.30        141.18         3.57 o                         
  -5   3   6        764.45        783.30         9.37 o                         
  -4   3   6        106.67        101.31         1.95 o                         
  -3   3   6         20.14         20.87         1.01 o                         
  -2   3   6          4.26          0.30         0.62 o                         
  -1   3   6       7972.76       7827.28       116.35 o                         
   0   3   6        499.83        481.52         6.36 o                         
   1   3   6       1171.41       1170.56        13.41 o                         
   2   3   6        565.19        627.79         5.92 o                         
   3   3   6       8114.83       7671.85        72.46 o                         
   4   3   6        146.29        129.99         2.30 o                         
   5   3   6       1825.62       1907.40        17.99 o                         
   6   3   6       1917.49       1854.36        20.96 o                         
   7   3   6        869.10        963.84        12.50 o                         
   8   3   6        312.15        328.04         7.70 o                         
   9   3   6          1.71          0.06         3.41 o                         
  -9   4   6         34.62         38.35         5.07 o                         
  -8   4   6          0.69          0.71         2.44 o                         
  -7   4   6        190.30        189.97         4.97 o                         
  -6   4   6         43.18         40.39         2.17 o                         
  -5   4   6        193.22        193.60         3.30 o                         
  -4   4   6       3265.36       3246.86        29.85 o                         
  -3   4   6         21.97         19.96         0.96 o                         
  -2   4   6       2134.81       2258.73        32.45 o                         
  -1   4   6       5456.14       5750.57        66.00 o                         
   0   4   6       3420.55       3413.85        44.65 o                         
   1   4   6        579.03        560.28         5.63 o                         
   2   4   6          3.42          4.03         0.80 o                         
   3   4   6        766.07        781.97         6.93 o                         
   4   4   6        143.77        141.05         2.05 o                         
   5   4   6          1.48          0.78         1.28 o                         
   6   4   6        128.56        116.87         3.42 o                         
   7   4   6         15.97          8.19         1.93 o                         
   8   4   6          6.82          4.88         2.30 o                         
   9   4   6         13.73         19.07         3.97 o                         
  -9   5   6          4.86          5.02         3.82 o                         
  -8   5   6        403.65        439.46         9.16 o                         
  -7   5   6        241.98        242.93         5.18 o                         
  -6   5   6          3.72          3.83         1.71 o                         
  -5   5   6        446.42        471.02         6.29 o                         
  -4   5   6          8.07          9.00         1.05 o                         
  -3   5   6       1645.61       1658.73        15.65 o                         
  -2   5   6       1103.31       1221.63        13.94 o                         
  -1   5   6        472.48        517.99         7.96 o                         
   0   5   6       1164.90       1311.85        13.32 o                         
   1   5   6      10262.46      10027.62       130.83 o                         
   2   5   6          1.66          0.75         0.74 o                         
   3   5   6       3716.24       3762.73        29.67 o                         
   4   5   6        711.51        681.11         6.32 o                         
   5   5   6       2719.91       2667.86        25.81 o                         
   6   5   6        451.88        468.58         6.65 o                         
   7   5   6        149.79        144.03         5.37 o                         
   8   5   6         69.25         76.52         4.52 o                         
  -9   6   6          7.29         11.22         3.51 o                         
  -8   6   6         68.28         67.39         3.85 o                         
  -7   6   6         12.57          9.07         2.18 o                         
  -6   6   6         27.09         24.52         2.06 o                         
  -5   6   6          0.07          0.25         1.81 o                         
  -4   6   6       1143.54       1185.52        12.45 o                         
  -3   6   6         56.55         69.29         1.75 o                         
  -2   6   6         74.89         85.81         2.01 o                         
  -1   6   6        273.89        323.25         4.46 o                         
   0   6   6        253.88        248.99         3.15 o                         
   1   6   6       1212.55       1260.42        14.44 o                         
   2   6   6          0.75          0.45         0.80 o                         
   3   6   6        240.60        237.88         3.07 o                         
   4   6   6          2.09          1.43         0.97 o                         
   5   6   6        129.02        125.88         2.98 o                         
   6   6   6          4.08          4.29         1.68 o                         
   7   6   6          1.91          0.07         1.87 o                         
   8   6   6         16.81         14.13         2.73 o                         
  -8   7   6        172.44        183.23         6.38 o                         
  -7   7   6        166.40        171.76         4.51 o                         
  -6   7   6        291.34        290.69         5.62 o                         
  -5   7   6         12.13         15.51         1.54 o                         
  -4   7   6        320.84        302.44         4.21 o                         
  -3   7   6        363.46        366.55         4.31 o                         
  -2   7   6         88.48        104.78         2.26 o                         
  -1   7   6        174.01        185.84         2.72 o                         
   0   7   6        113.92        125.39         2.09 o                         
   1   7   6       3854.94       3743.65        34.51 o                         
   2   7   6       1416.22       1445.46        13.95 o                         
   3   7   6        547.27        523.07         5.88 o                         
   4   7   6        296.33        290.71         4.34 o                         
   5   7   6       2711.96       2696.73        27.13 o                         
   6   7   6        643.39        625.21         8.75 o                         
   7   7   6         11.43         10.17         2.48 o                         
   8   7   6         48.44         42.90         5.38 o                         
  -8   8   6         93.72         97.16         5.27 o                         
  -7   8   6         58.22         49.71         3.12 o                         
  -6   8   6        148.40        154.36         4.68 o                         
  -5   8   6       1226.30       1227.11        13.61 o                         
  -4   8   6        446.51        441.71         5.88 o                         
  -3   8   6        344.50        338.94         4.43 o                         
  -2   8   6        743.41        770.65         8.64 o                         
  -1   8   6         77.75         84.30         2.89 o                         
   0   8   6       2795.54       2771.31        26.94 o                         
   1   8   6        819.78        791.85         7.87 o                         
   2   8   6        151.27        155.14         2.90 o                         
   3   8   6        515.48        545.85         6.74 o                         
   4   8   6        242.95        242.43         4.10 o                         
   5   8   6         17.35         11.67         1.37 o                         
   6   8   6        427.60        392.45         5.63 o                         
   7   8   6         93.11         98.47         4.28 o                         
   8   8   6        124.84        129.63         5.03 o                         
  -8   9   6         38.57         40.55         4.28 o                         
  -7   9   6          1.21          2.22         2.65 o                         
  -6   9   6         23.70         25.35         2.25 o                         
  -5   9   6        190.59        183.01         4.29 o                         
  -4   9   6        225.16        236.42         4.03 o                         
  -3   9   6        114.72        106.50         2.78 o                         
  -2   9   6         35.74         33.02         1.87 o                         
  -1   9   6       1937.85       1984.30        20.34 o                         
   0   9   6          6.02          9.17         1.08 o                         
   1   9   6          3.18          5.88         0.98 o                         
   2   9   6        406.67        422.32         5.84 o                         
   3   9   6       2882.63       2829.97        31.28 o                         
   4   9   6        255.33        253.25         5.00 o                         
   5   9   6          2.77          1.79         1.57 o                         
   6   9   6         18.72         26.21         1.45 o                         
   7   9   6        433.66        432.43         7.69 o                         
  -7  10   6        219.33        215.11         6.35 o                         
  -6  10   6         74.84         70.52         3.86 o                         
  -5  10   6        117.61        111.66         5.65 o                         
  -4  10   6       1020.76        982.16        11.34 o                         
  -3  10   6        483.28        485.11         6.14 o                         
  -2  10   6       1047.46       1153.00        12.39 o                         
  -1  10   6        144.76        140.79         3.19 o                         
   0  10   6        815.48        809.41         9.09 o                         
   1  10   6          8.12          4.49         1.25 o                         
   2  10   6        308.90        310.95         5.61 o                         
   3  10   6         69.45         70.41         3.01 o                         
   4  10   6        523.67        535.16         8.42 o                         
   5  10   6         12.97         12.36         2.00 o                         
   6  10   6         79.10         75.63         3.63 o                         
   7  10   6          2.14          3.56         2.38 o                         
  -7  11   6         42.96         43.76         3.41 o                         
  -6  11   6        301.29        279.37         7.52 o                         
  -5  11   6         78.55         74.18         2.98 o                         
  -4  11   6         59.75         65.95         2.38 o                         
  -3  11   6          1.57          0.69         1.23 o                         
  -2  11   6        161.81        148.83         2.88 o                         
  -1  11   6        744.19        697.89         9.03 o                         
   0  11   6          2.17          7.00         1.40 o                         
   1  11   6         13.89         10.35         1.46 o                         
   2  11   6        238.23        218.00         4.26 o                         
   3  11   6         64.98         66.24         2.85 o                         
   4  11   6        163.47        160.49         4.13 o                         
   5  11   6         43.48         38.14         2.35 o                         
   6  11   6         28.91         32.14         2.11 o                         
  -6  12   6        357.51        367.69         9.33 o                         
  -5  12   6        245.54        252.73         7.23 o                         
  -4  12   6         45.49         53.68         2.99 o                         
  -3  12   6        507.46        516.36         7.96 o                         
  -2  12   6       2854.85       2799.57        32.97 o                         
  -1  12   6         27.59         20.60         2.19 o                         
   0  12   6        263.58        279.65         5.20 o                         
   1  12   6        122.11        123.41         3.09 o                         
   2  12   6        958.53        963.65        13.28 o                         
   3  12   6        110.30        117.09         3.20 o                         
   4  12   6        396.03        397.08         6.73 o                         
   5  12   6         50.76         51.08         3.96 o                         
   6  12   6        352.85        364.61         8.26 o                         
  -5  13   6        112.81        103.28         5.78 o                         
  -4  13   6         32.99         26.39         3.21 o                         
  -3  13   6         63.87         63.73         3.32 o                         
  -2  13   6         49.95         43.95         3.25 o                         
  -1  13   6        260.50        259.04         5.67 o                         
   0  13   6        150.21        146.69         3.86 o                         
   1  13   6          1.98          1.65         1.87 o                         
   2  13   6         19.78         16.39         1.77 o                         
   3  13   6        560.83        579.47         8.00 o                         
   4  13   6         97.07         98.96         4.50 o                         
   5  13   6        162.85        163.45         7.38 o                         
  -5  14   6         71.56         64.85         4.44 o                         
  -4  14   6        246.96        281.62         7.82 o                         
  -3  14   6          1.92          1.78         2.89 o                         
  -2  14   6         17.19         19.63         2.94 o                         
  -1  14   6        201.41        225.60         6.56 o                         
   0  14   6        681.18        699.92         9.16 o                         
   1  14   6          6.05          2.22         3.36 o                         
   2  14   6        601.99        623.34        11.81 o                         
   3  14   6          1.82          0.31         3.23 o                         
   4  14   6        212.23        217.82         7.19 o                         
  -3  15   6         14.42         11.05         3.65 o                         
  -2  15   6          4.30          3.35         3.06 o                         
  -1  15   6        134.69        131.21         5.12 o                         
   0  15   6         73.56         75.64         3.17 o                         
   1  15   6        690.60        724.17        11.21 o                         
   2  15   6         25.65         29.10         3.80 o                         
   3  15   6        734.85        735.36        15.14 o                         
  -2  16   6         49.95         47.94         3.64 o                         
  -1  16   6        122.18        129.74         4.67 o                         
   0  16   6          8.51         12.10         2.76 o                         
   1  16   6        116.10        113.45         7.45 o                         
  -9   1   7         30.08         30.92         4.46 o                         
  -8   1   7         62.91         48.33         4.87 o                         
  -7   1   7        377.49        394.35         9.74 o                         
  -6   1   7         32.74         19.97         2.86 o                         
  -5   1   7        586.29        538.44         7.46 o                         
  -4   1   7        227.43        225.27         2.87 o                         
  -3   1   7       3161.14       3113.63        35.89 o                         
  -2   1   7        984.49       1001.42        10.76 o                         
  -1   1   7      11233.06      11276.79       122.92 o                         
   0   1   7       1290.16       1329.30        12.65 o                         
   1   1   7        777.54        770.99         8.71 o                         
   2   1   7       4315.32       4089.18        41.19 o                         
   3   1   7        351.77        328.02         3.28 o                         
   4   1   7        509.85        534.81         5.27 o                         
   5   1   7         47.76         39.82         1.61 o                         
   6   1   7        192.46        211.39         3.23 o                         
   7   1   7         94.15         87.22         4.31 o                         
   8   1   7        189.97        167.07         6.75 o                         
   9   1   7         45.97         58.50         4.74 o                         
  -9   2   7        121.01        109.24         5.94 o                         
  -8   2   7         30.22         27.22         5.65 o                         
  -7   2   7         12.40          7.01         2.37 o                         
  -6   2   7        568.54        526.15         8.30 o                         
  -5   2   7          0.12          0.82         1.29 o                         
  -4   2   7        143.34        153.64         2.49 o                         
  -3   2   7        104.83        101.79         1.93 o                         
  -2   2   7       3087.06       3235.04        43.42 o                         
  -1   2   7        747.13        686.71         9.37 o                         
   0   2   7        923.28        874.14        12.29 o                         
   1   2   7       1408.38       1464.80        13.96 o                         
   2   2   7       1607.24       1597.65        15.15 o                         
   3   2   7       2714.18       2776.12        24.07 o                         
   4   2   7         91.61         95.49         1.80 o                         
   5   2   7          3.45          3.73         1.18 o                         
   6   2   7        471.96        456.49         5.94 o                         
   7   2   7       1488.13       1512.95        19.73 o                         
   8   2   7          0.03         -1.69         3.20 o                         
   9   2   7          5.26          1.37         3.55 o                         
  -9   3   7         73.01         76.39         5.10 o                         
  -8   3   7        159.04        156.87         6.28 o                         
  -7   3   7          8.43          6.63         2.31 o                         
  -6   3   7        182.64        170.69         4.76 o                         
  -5   3   7        817.27        849.78        11.27 o                         
  -4   3   7         87.01         85.96         2.07 o                         
  -3   3   7       2219.42       2297.68        25.38 o                         
  -2   3   7          0.49          0.47         0.72 o                         
  -1   3   7        341.37        252.95         3.77 o                         
   0   3   7       4268.82       4376.19        46.55 o                         
   1   3   7       3258.79       3300.52        38.18 o                         
   2   3   7        901.49        959.96         9.55 o                         
   3   3   7         10.26          8.31         0.69 o                         
   4   3   7        266.64        252.22         3.23 o                         
   5   3   7          8.37          3.98         1.03 o                         
   6   3   7         21.91         17.04         1.43 o                         
   7   3   7         22.52         24.96         2.07 o                         
   8   3   7         32.99         42.19         3.57 o                         
  -9   4   7         57.57         60.00         5.21 o                         
  -8   4   7        128.18        116.93         4.87 o                         
  -7   4   7          7.36          6.66         2.27 o                         
  -6   4   7       1360.93       1404.38        19.37 o                         
  -5   4   7         83.64         74.74         3.60 o                         
  -4   4   7        530.46        520.65         6.99 o                         
  -3   4   7        757.19        787.95         7.91 o                         
  -2   4   7        620.59        654.49         6.70 o                         
  -1   4   7         10.03         15.32         1.04 o                         
   0   4   7         41.97         49.18         1.97 o                         
   1   4   7        184.27        179.06         2.62 o                         
   2   4   7       1623.58       1689.93        15.49 o                         
   3   4   7        502.02        521.17         5.26 o                         
   4   4   7       1496.10       1462.91        14.53 o                         
   5   4   7       1726.81       1680.76        17.40 o                         
   6   4   7         41.86         25.93         1.35 o                         
   7   4   7       1249.67       1213.88        18.03 o                         
   8   4   7         38.18         36.85         3.64 o                         
  -9   5   7        147.51        147.77         6.67 o                         
  -8   5   7          0.15         -0.29         3.21 o                         
  -7   5   7         13.65         10.69         2.30 o                         
  -6   5   7         18.19         17.50         2.20 o                         
  -5   5   7        297.12        309.62         4.59 o                         
  -4   5   7        754.20        738.77         8.51 o                         
  -3   5   7        193.14        195.94         2.81 o                         
  -2   5   7        217.24        247.88         3.52 o                         
  -1   5   7        131.71        139.76         2.88 o                         
   0   5   7          0.86          0.51         0.89 o                         
   1   5   7        418.02        379.80         4.25 o                         
   2   5   7          1.87          1.85         1.02 o                         
   3   5   7        318.47        333.94         4.11 o                         
   4   5   7        513.40        500.73         5.51 o                         
   5   5   7        179.63        182.19         3.14 o                         
   6   5   7        217.87        234.48         4.64 o                         
   7   5   7          4.38          1.97         2.68 o                         
   8   5   7          0.21          1.18         3.06 o                         
  -8   6   7        820.40        837.19        14.55 o                         
  -7   6   7         56.25         70.72         3.02 o                         
  -6   6   7        222.55        239.65         6.25 o                         
  -5   6   7        713.74        736.19        13.10 o                         
  -4   6   7       3399.79       3462.41        33.20 o                         
  -3   6   7       1075.81       1071.42        11.00 o                         
  -2   6   7         43.66         45.13         1.79 o                         
  -1   6   7        347.95        352.43         5.61 o                         
   0   6   7       2776.73       2749.22        29.36 o                         
   1   6   7       2538.95       2708.87        23.59 o                         
   2   6   7        372.57        378.05         4.05 o                         
   3   6   7        169.14        161.05         2.68 o                         
   4   6   7       1380.67       1397.53        14.63 o                         
   5   6   7       5383.20       5358.75        55.49 o                         
   6   6   7        239.98        240.52         4.49 o                         
   7   6   7        235.49        220.46         5.83 o                         
   8   6   7         25.98         20.38         3.38 o                         
  -8   7   7        113.05        114.55         5.54 o                         
  -7   7   7         38.00         41.66         2.83 o                         
  -6   7   7         62.47         56.77         2.89 o                         
  -5   7   7        693.04        706.27        10.04 o                         
  -4   7   7        214.65        224.81         3.67 o                         
  -3   7   7        481.19        483.19         6.28 o                         
  -2   7   7         71.02         71.13         2.21 o                         
  -1   7   7        974.12        947.21         9.51 o                         
   0   7   7        826.13        891.80         9.41 o                         
   1   7   7        370.44        388.63         4.78 o                         
   2   7   7       1487.81       1462.67        14.05 o                         
   3   7   7          2.89          1.56         1.15 o                         
   4   7   7        134.37        143.04         3.42 o                         
   5   7   7         68.57         62.74         2.48 o                         
   6   7   7        106.67         94.47         2.97 o                         
   7   7   7         38.11         34.37         2.78 o                         
   8   7   7        107.90        113.88         6.47 o                         
  -8   8   7        129.15        131.15         6.00 o                         
  -7   8   7          0.66         -2.18         2.66 o                         
  -6   8   7        353.56        368.80         6.68 o                         
  -5   8   7          0.22         -0.74         1.71 o                         
  -4   8   7         59.55         56.09         3.50 o                         
  -3   8   7          1.31          3.64         1.65 o                         
  -2   8   7        829.27        854.21         9.54 o                         
  -1   8   7        177.95        195.57         3.59 o                         
   0   8   7        427.08        415.97         4.66 o                         
   1   8   7        196.32        196.42         3.61 o                         
   2   8   7        102.36         96.71         2.84 o                         
   3   8   7        584.05        584.92         6.85 o                         
   4   8   7        145.88        153.33         4.35 o                         
   5   8   7        417.27        403.93         6.75 o                         
   6   8   7         25.88         19.56         1.70 o                         
   7   8   7        487.24        469.87         8.09 o                         
  -7   9   7        149.11        159.84         5.59 o                         
  -6   9   7         29.31         24.54         2.79 o                         
  -5   9   7         81.46         65.44         3.07 o                         
  -4   9   7          0.61          2.30         1.66 o                         
  -3   9   7       2231.83       2240.03        24.00 o                         
  -2   9   7        110.06        131.54         3.52 o                         
  -1   9   7       1347.76       1324.80        14.05 o                         
   0   9   7       2119.63       2160.80        21.19 o                         
   1   9   7       1021.05        972.19        12.34 o                         
   2   9   7        582.41        614.13         8.35 o                         
   3   9   7        137.57        124.89         3.71 o                         
   4   9   7        832.86        798.14        10.67 o                         
   5   9   7          0.86         -1.77         2.08 o                         
   6   9   7          2.15          1.94         1.71 o                         
   7   9   7         64.55         66.02         4.28 o                         
  -7  10   7          8.55          5.66         3.25 o                         
  -6  10   7         74.21         68.28         3.47 o                         
  -5  10   7        226.68        208.00         4.53 o                         
  -4  10   7          1.06          0.03         1.71 o                         
  -3  10   7        148.79        149.21         3.52 o                         
  -2  10   7        544.73        534.13         7.47 o                         
  -1  10   7         91.18        101.74         2.82 o                         
   0  10   7        109.37         83.73         3.02 o                         
   1  10   7        174.14        175.01         4.50 o                         
   2  10   7        695.11        648.72         8.89 o                         
   3  10   7       1172.68       1171.90        14.01 o                         
   4  10   7         69.29         77.19         3.27 o                         
   5  10   7        222.24        229.15         5.26 o                         
   6  10   7          0.22         -1.46         1.81 o                         
   7  10   7         91.29         76.63         5.38 o                         
  -6  11   7          0.31         -0.69         2.69 o                         
  -5  11   7        217.26        206.31         5.57 o                         
  -4  11   7         39.34         44.78         2.25 o                         
  -3  11   7       1075.80       1065.07        13.52 o                         
  -2  11   7        120.76        145.13         4.07 o                         
  -1  11   7       1414.83       1516.57        19.60 o                         
   0  11   7        741.51        732.99         8.86 o                         
   1  11   7        319.51        322.17         5.60 o                         
   2  11   7        640.74        658.00         9.93 o                         
   3  11   7         65.65         64.94         2.79 o                         
   4  11   7        242.51        250.99         6.64 o                         
   5  11   7         94.91         94.22         4.13 o                         
   6  11   7          2.73          1.44         2.69 o                         
  -6  12   7         99.73         99.74         5.14 o                         
  -5  12   7        155.56        151.05         4.70 o                         
  -4  12   7          2.15          0.97         2.79 o                         
  -3  12   7        190.99        193.87         5.21 o                         
  -2  12   7          6.70          5.76         1.81 o                         
  -1  12   7        121.84        125.07         5.22 o                         
   0  12   7        211.90        199.94         4.52 o                         
   1  12   7        329.13        332.62         5.90 o                         
   2  12   7        265.37        255.06         5.75 o                         
   3  12   7        104.12         99.09         5.05 o                         
   4  12   7        139.23        149.85         5.52 o                         
   5  12   7         36.84         39.27         3.38 o                         
  -5  13   7        348.25        356.63        10.22 o                         
  -4  13   7          0.02         -2.98         2.98 o                         
  -3  13   7         61.64         64.71         3.61 o                         
  -2  13   7         96.28         99.03         7.40 o                         
  -1  13   7        404.58        400.53         7.32 o                         
   0  13   7         11.43         13.04         1.97 o                         
   1  13   7        208.01        218.62         5.23 o                         
   2  13   7        302.79        300.82         6.80 o                         
   3  13   7        423.69        447.70        10.81 o                         
   4  13   7          6.74          8.01         3.33 o                         
   5  13   7          7.13         11.38         3.47 o                         
  -4  14   7         34.83         36.17         4.21 o                         
  -3  14   7         48.94         41.34         3.55 o                         
  -2  14   7         20.17         14.52         3.08 o                         
  -1  14   7         63.54         67.09         3.64 o                         
   0  14   7          2.87          7.91         2.33 o                         
   1  14   7          9.31          5.83         3.16 o                         
   2  14   7        453.85        461.36        11.24 o                         
   3  14   7        191.18        211.80         7.82 o                         
   4  14   7         56.36         57.54         4.10 o                         
  -3  15   7         14.88         16.18         3.63 o                         
  -2  15   7          1.44          5.16         3.62 o                         
  -1  15   7          2.21          1.01         2.97 o                         
   0  15   7          0.09          1.23         2.81 o                         
   1  15   7          8.56          9.40         4.60 o                         
   2  15   7         27.84         28.01         4.47 o                         
  -9   0   8         40.82         29.92        13.81 o                         
  -8   0   8          2.68         -5.34         5.34 o                         
  -7   0   8        296.62        302.33        12.45 o                         
  -6   0   8        254.06        229.60        10.27 o                         
  -5   0   8          2.32         -2.10         2.10 o                         
  -4   0   8       1048.30       1044.83        18.56 o                         
  -3   0   8        624.48        655.61        10.20 o                         
  -2   0   8       2431.41       2447.95        41.43 o                         
  -1   0   8       5667.75       5876.31        95.23 o                         
   0   0   8       4345.96       4191.32        73.10 o                         
   1   0   8       4621.23       4593.02        80.64 o                         
   2   0   8        130.09        175.15         3.03 o                         
   3   0   8      11371.39      10898.04       123.08 o                         
   4   0   8          2.39          2.31         1.43 o                         
   5   0   8         12.70         10.54         1.92 o                         
   6   0   8         25.44         23.74         1.47 o                         
   7   0   8       1419.77       1422.38        32.05 o                         
   8   0   8          1.66          0.93         4.97 o                         
  -9   1   8         56.25         40.15         6.49 o                         
  -8   1   8          0.67         -1.45         3.64 o                         
  -7   1   8        404.59        421.53        12.64 o                         
  -6   1   8        323.60        292.49         8.03 o                         
  -5   1   8        152.02        148.55         2.56 o                         
  -4   1   8         33.36         33.08         1.84 o                         
  -3   1   8        247.40        236.56         3.31 o                         
  -2   1   8       1420.92       1401.90        13.89 o                         
  -1   1   8        539.18        605.06         6.51 o                         
   0   1   8        534.97        513.19         7.34 o                         
   1   1   8          0.71         -0.70         0.95 o                         
   2   1   8        462.25        451.91         4.67 o                         
   3   1   8          0.17         -0.87         0.87 o                         
   4   1   8         17.52         15.11         1.00 o                         
   5   1   8         29.55         31.27         1.24 o                         
   6   1   8        399.76        412.88         5.25 o                         
   7   1   8         64.93         55.60         3.96 o                         
   8   1   8          5.51          2.31         3.68 o                         
  -9   2   8          9.67          5.02         4.45 o                         
  -8   2   8        339.15        364.06        13.83 o                         
  -7   2   8         52.53         52.67         4.26 o                         
  -6   2   8        345.95        342.36         5.47 o                         
  -5   2   8        116.66        114.34         2.83 o                         
  -4   2   8        717.62        739.87         9.68 o                         
  -3   2   8        494.10        474.31         5.61 o                         
  -2   2   8       3676.61       3630.34        35.61 o                         
  -1   2   8        976.55       1011.36        12.41 o                         
   0   2   8       2308.97       2333.88        28.04 o                         
   1   2   8       5976.49       5912.47        75.67 o                         
   2   2   8       2253.19       2331.12        22.72 o                         
   3   2   8       4036.90       4058.21        33.91 o                         
   4   2   8        115.40        122.12         2.20 o                         
   5   2   8        909.63        878.27         9.20 o                         
   6   2   8          0.39          1.70         1.29 o                         
   7   2   8        132.18        144.29         5.26 o                         
   8   2   8          5.37          0.98         3.46 o                         
  -8   3   8         97.66         89.62         4.63 o                         
  -7   3   8        742.64        757.57        14.14 o                         
  -6   3   8        494.15        472.83         8.53 o                         
  -5   3   8       1026.84       1048.15        13.69 o                         
  -4   3   8        347.74        354.55         5.73 o                         
  -3   3   8        348.53        351.70         4.15 o                         
  -2   3   8       1486.58       1385.79        12.79 o                         
  -1   3   8        564.79        596.80         6.33 o                         
   0   3   8          5.18          9.83         0.95 o                         
   1   3   8         13.28          9.32         0.77 o                         
   2   3   8       1279.20       1271.08        12.98 o                         
   3   3   8        541.88        537.62         5.75 o                         
   4   3   8        123.19        121.61         2.37 o                         
   5   3   8        441.54        436.18         5.37 o                         
   6   3   8       1224.75       1264.10        14.20 o                         
   7   3   8        101.98         93.35         3.59 o                         
   8   3   8        369.06        352.26         8.54 o                         
  -8   4   8         42.10         39.70         3.88 o                         
  -7   4   8        122.12        125.82         3.95 o                         
  -6   4   8         72.19         67.32         3.61 o                         
  -5   4   8          7.71          6.30         1.63 o                         
  -4   4   8        258.92        258.46         5.20 o                         
  -3   4   8         47.82         48.66         1.72 o                         
  -2   4   8        330.33        348.01         4.31 o                         
  -1   4   8       1212.55       1229.14        11.51 o                         
   0   4   8        415.37        397.84         4.94 o                         
   1   4   8       2170.02       2206.79        21.36 o                         
   2   4   8         16.93         13.87         1.29 o                         
   3   4   8        247.28        255.68         3.69 o                         
   4   4   8        192.41        197.63         3.50 o                         
   5   4   8       4131.92       4131.21        43.05 o                         
   6   4   8         77.99         61.62         2.98 o                         
   7   4   8         22.19         22.82         2.38 o                         
   8   4   8          2.29          3.16         3.35 o                         
  -8   5   8         28.85         21.91         3.71 o                         
  -7   5   8        271.57        267.89         5.77 o                         
  -6   5   8        128.81        141.96         4.43 o                         
  -5   5   8       1881.94       1928.16        22.71 o                         
  -4   5   8        857.78        860.35        10.85 o                         
  -3   5   8        815.58        858.28        10.49 o                         
  -2   5   8       1678.82       1697.69        16.80 o                         
  -1   5   8        115.40        118.09         2.27 o                         
   0   5   8       1960.77       1937.71        17.86 o                         
   1   5   8        272.84        276.56         4.26 o                         
   2   5   8         39.82         35.88         1.34 o                         
   3   5   8        949.80        918.15         9.35 o                         
   4   5   8       2507.20       2544.31        27.00 o                         
   5   5   8          0.06         -1.39         1.39 o                         
   6   5   8       2371.99       2311.26        24.83 o                         
   7   5   8          0.46          0.63         2.17 o                         
   8   5   8        776.64        797.04        14.64 o                         
  -8   6   8          3.13          4.07         3.94 o                         
  -7   6   8          1.23          2.13         2.66 o                         
  -6   6   8          7.73          4.52         2.28 o                         
  -5   6   8        134.38        132.97         3.73 o                         
  -4   6   8         67.79         59.73         2.00 o                         
  -3   6   8         18.01         15.08         1.57 o                         
  -2   6   8        203.42        181.75         4.68 o                         
  -1   6   8         40.68         56.97         2.59 o                         
   0   6   8        168.60        164.99         2.47 o                         
   1   6   8        207.72        209.81         2.94 o                         
   2   6   8         20.85         23.89         1.70 o                         
   3   6   8        204.79        195.49         3.39 o                         
   4   6   8         64.71         67.38         2.46 o                         
   5   6   8        482.00        469.60         6.79 o                         
   6   6   8        276.38        253.98         4.72 o                         
   7   6   8         79.28         75.37         3.41 o                         
   8   6   8         42.82         47.97         7.94 o                         
  -8   7   8          9.75          5.03         4.26 o                         
  -7   7   8        313.86        328.68         7.33 o                         
  -6   7   8         19.87         16.27         2.70 o                         
  -5   7   8       1168.02       1192.49        14.72 o                         
  -4   7   8       1723.07       1683.91        18.20 o                         
  -3   7   8        447.11        465.54         6.83 o                         
  -2   7   8        105.23         90.55         2.69 o                         
  -1   7   8        226.26        241.77         3.94 o                         
   0   7   8       1279.71       1250.92        12.66 o                         
   1   7   8        343.62        330.23         4.68 o                         
   2   7   8       1099.01       1142.94        12.27 o                         
   3   7   8        183.30        178.16         3.93 o                         
   4   7   8       2346.24       2342.27        26.37 o                         
   5   7   8         40.80         37.66         2.53 o                         
   6   7   8        518.47        491.17         8.15 o                         
   7   7   8         34.79         27.24         3.94 o                         
  -7   8   8          0.48         -2.83         2.83 o                         
  -6   8   8          6.57          2.79         2.59 o                         
  -5   8   8        215.60        208.90         5.67 o                         
  -4   8   8        444.11        426.29         6.12 o                         
  -3   8   8         72.69         60.52         2.52 o                         
  -2   8   8        868.38        922.81        11.78 o                         
  -1   8   8        369.56        369.62         5.46 o                         
   0   8   8        564.79        519.81         6.61 o                         
   1   8   8       3636.65       3737.83        43.16 o                         
   2   8   8          9.14          8.74         1.54 o                         
   3   8   8        863.37        864.12        10.87 o                         
   4   8   8         92.50         93.88         2.88 o                         
   5   8   8        556.05        550.61         8.14 o                         
   6   8   8         24.83         32.03         1.91 o                         
   7   8   8         51.12         61.61         4.45 o                         
  -7   9   8        324.11        348.40         8.19 o                         
  -6   9   8         51.56         49.86         3.71 o                         
  -5   9   8         48.65         49.38         2.66 o                         
  -4   9   8        305.58        288.26         4.98 o                         
  -3   9   8        977.43        939.71        12.84 o                         
  -2   9   8       1332.57       1374.54        16.91 o                         
  -1   9   8        421.95        401.59         6.25 o                         
   0   9   8         31.67         26.14         1.57 o                         
   1   9   8        561.56        535.72         7.72 o                         
   2   9   8        560.59        551.43         7.46 o                         
   3   9   8          7.28         10.69         1.98 o                         
   4   9   8        125.67        119.18         4.56 o                         
   5   9   8         43.24         41.86         2.56 o                         
   6   9   8        237.47        232.08         4.71 o                         
   7   9   8          9.97          6.27         4.13 o                         
  -6  10   8        168.78        151.29         5.81 o                         
  -5  10   8         11.05          8.82         2.51 o                         
  -4  10   8        368.03        354.21         5.73 o                         
  -3  10   8        129.87        122.79         4.10 o                         
  -2  10   8       1038.20       1015.73        13.92 o                         
  -1  10   8        934.85        943.99        13.03 o                         
   0  10   8       1537.56       1473.31        16.21 o                         
   1  10   8       1635.15       1594.95        18.38 o                         
   2  10   8        179.16        165.21         4.30 o                         
   3  10   8       1575.69       1560.68        20.42 o                         
   4  10   8         23.83         17.04         2.54 o                         
   5  10   8        426.63        438.13         8.62 o                         
   6  10   8         10.69          6.85         2.63 o                         
  -6  11   8          7.96          7.02         3.53 o                         
  -5  11   8         25.58         18.95         2.82 o                         
  -4  11   8         30.45         28.53         2.48 o                         
  -3  11   8          6.15          3.35         1.83 o                         
  -2  11   8         35.30         42.49         2.38 o                         
  -1  11   8        212.04        238.30         5.21 o                         
   0  11   8          1.62          7.32         1.69 o                         
   1  11   8          0.91          2.65         2.76 o                         
   2  11   8        300.18        278.49         5.91 o                         
   3  11   8         10.16          9.93         2.38 o                         
   4  11   8          7.63          7.98         3.12 o                         
   5  11   8        158.82        150.67         5.28 o                         
  -5  12   8         17.52         14.58         2.77 o                         
  -4  12   8        163.69        153.99         5.26 o                         
  -3  12   8        330.43        331.02         6.07 o                         
  -2  12   8        235.82        234.06         5.76 o                         
  -1  12   8        765.32        794.49        12.53 o                         
   0  12   8        222.90        246.45         4.71 o                         
   1  12   8        350.37        346.65         5.88 o                         
   2  12   8         78.46         63.98         3.09 o                         
   3  12   8       1625.73       1619.68        25.25 o                         
   4  12   8         12.53         10.72         3.42 o                         
   5  12   8          4.14          2.53         3.30 o                         
  -4  13   8         84.17         90.80         4.58 o                         
  -3  13   8          0.41          2.65         2.96 o                         
  -2  13   8        337.14        361.72         7.78 o                         
  -1  13   8        169.02        167.62         7.77 o                         
   0  13   8          0.47         -1.39         3.26 o                         
   1  13   8          1.60          2.41         2.81 o                         
   2  13   8         25.03         27.81         3.62 o                         
   3  13   8          0.37          2.64         3.51 o                         
   4  13   8          8.89         10.86         3.63 o                         
  -3  14   8        140.38        127.51         5.04 o                         
  -2  14   8        199.36        199.68         6.85 o                         
  -1  14   8        123.67        127.33         4.60 o                         
   0  14   8          7.52          5.12         2.84 o                         
   1  14   8        238.80        242.92         9.29 o                         
   2  14   8         41.93         58.28         5.33 o                         
   3  14   8          1.54         -2.78         3.63 o                         
  -1  15   8          4.51          1.64         3.36 o                         
   0  15   8         20.04         22.62         2.95 o                         
   1  15   8          1.09          2.54         4.11 o                         
  -8   1   9         77.22         74.30         5.17 o                         
  -7   1   9         47.71         61.12         4.58 o                         
  -6   1   9        514.24        506.38         9.75 o                         
  -5   1   9         12.62          8.99         1.16 o                         
  -4   1   9         12.70          9.51         1.21 o                         
  -3   1   9         25.95         22.92         1.45 o                         
  -2   1   9       1805.61       1813.02        16.61 o                         
  -1   1   9        178.65        184.70         2.93 o                         
   0   1   9       1049.06       1064.54        10.52 o                         
   1   1   9        170.60        164.72         3.03 o                         
   2   1   9       8060.64       7849.76        83.56 o                         
   3   1   9        511.18        500.68         5.40 o                         
   4   1   9       1255.25       1295.51        13.21 o                         
   5   1   9        696.39        667.57         7.73 o                         
   6   1   9        373.63        425.23         5.28 o                         
   7   1   9        496.84        516.46        10.82 o                         
   8   1   9         21.07         16.49         4.07 o                         
  -8   2   9          6.58         -0.17         4.17 o                         
  -7   2   9        141.99        127.84         6.23 o                         
  -6   2   9        326.77        329.07         6.50 o                         
  -5   2   9          1.75          2.97         1.11 o                         
  -4   2   9        523.62        534.10         7.33 o                         
  -3   2   9       2334.96       2388.13        26.23 o                         
  -2   2   9        639.18        679.63         7.11 o                         
  -1   2   9        107.93        106.99         2.14 o                         
   0   2   9         13.44         20.87         1.22 o                         
   1   2   9        583.04        547.48         6.40 o                         
   2   2   9        335.86        339.50         4.44 o                         
   3   2   9        124.22        129.56         2.39 o                         
   4   2   9         93.53         89.74         2.04 o                         
   5   2   9         13.04          8.63         1.16 o                         
   6   2   9          4.64          1.47         1.39 o                         
   7   2   9        703.02        731.44        11.22 o                         
   8   2   9        185.57        159.76         6.93 o                         
  -8   3   9         28.17         16.55         4.05 o                         
  -7   3   9          0.84          0.76         1.96 o                         
  -6   3   9          5.21          3.04         1.97 o                         
  -5   3   9          7.76          7.35         1.44 o                         
  -4   3   9        664.39        659.03         8.92 o                         
  -3   3   9        204.72        205.63         3.47 o                         
  -2   3   9         18.87         17.49         1.21 o                         
  -1   3   9        428.21        443.38         4.85 o                         
   0   3   9       2640.17       2698.55        24.36 o                         
   1   3   9        175.89        178.85         4.09 o                         
   2   3   9        215.75        197.88         3.38 o                         
   3   3   9         27.60         24.81         1.56 o                         
   4   3   9       1347.28       1332.67        13.56 o                         
   5   3   9        244.82        260.51         3.72 o                         
   6   3   9        218.18        220.88         4.01 o                         
   7   3   9         35.28         33.31         2.79 o                         
   8   3   9         36.55         40.99         4.21 o                         
  -8   4   9        120.46        105.16         5.61 o                         
  -7   4   9         35.10         21.56         2.48 o                         
  -6   4   9        128.06        131.47         4.83 o                         
  -5   4   9       1204.40       1249.94        15.14 o                         
  -4   4   9         73.17         70.39         2.97 o                         
  -3   4   9       1513.65       1510.62        17.99 o                         
  -2   4   9         15.36         22.52         1.36 o                         
  -1   4   9       1742.99       1665.67        15.50 o                         
   0   4   9        109.36        119.59         2.40 o                         
   1   4   9         97.78         95.91         2.26 o                         
   2   4   9        214.53        186.89         3.88 o                         
   3   4   9        278.01        272.44         4.22 o                         
   4   4   9         39.70         30.47         1.65 o                         
   5   4   9       1056.75       1056.13        11.57 o                         
   6   4   9         56.91         51.29         2.03 o                         
   7   4   9        399.96        407.45         7.82 o                         
  -8   5   9          1.77          3.55         4.43 o                         
  -7   5   9         23.12         18.41         2.89 o                         
  -6   5   9         93.51         80.74         3.46 o                         
  -5   5   9        183.98        186.75         4.07 o                         
  -4   5   9         43.05         36.55         2.17 o                         
  -3   5   9          3.88          7.24         1.43 o                         
  -2   5   9        905.71        885.24        10.07 o                         
  -1   5   9          0.06          0.53         0.97 o                         
   0   5   9        342.90        333.85         3.75 o                         
   1   5   9        227.79        230.00         3.58 o                         
   2   5   9        469.41        440.54         5.50 o                         
   3   5   9         58.15         64.75         2.20 o                         
   4   5   9         54.48         45.30         2.51 o                         
   5   5   9         45.79         51.66         1.96 o                         
   6   5   9        103.60        109.34         4.35 o                         
   7   5   9          6.57          9.71         2.48 o                         
  -8   6   9         61.93         58.35         4.90 o                         
  -7   6   9          6.24         -0.28         2.91 o                         
  -6   6   9        450.79        467.18         8.45 o                         
  -5   6   9        237.01        231.00         5.64 o                         
  -4   6   9        263.49        265.98         5.24 o                         
  -3   6   9        240.38        273.34         4.67 o                         
  -2   6   9        801.39        788.66        10.24 o                         
  -1   6   9       1173.79       1163.73        13.67 o                         
   0   6   9        750.58        757.18         7.52 o                         
   1   6   9         67.24         70.23         1.79 o                         
   2   6   9        633.87        620.12         7.38 o                         
   3   6   9         62.86         62.16         2.87 o                         
   4   6   9         31.96         27.27         1.87 o                         
   5   6   9        370.43        351.74         5.72 o                         
   6   6   9         21.43         25.03         2.12 o                         
   7   6   9        157.25        158.77         6.25 o                         
  -7   7   9          9.15          5.26         3.08 o                         
  -6   7   9          2.42          5.09         2.55 o                         
  -5   7   9         27.25         27.82         2.33 o                         
  -4   7   9         56.02         57.93         2.97 o                         
  -3   7   9          7.24          8.77         1.86 o                         
  -2   7   9        670.00        679.79         9.17 o                         
  -1   7   9        388.10        368.06         5.49 o                         
   0   7   9       1622.87       1626.34        16.90 o                         
   1   7   9         15.93         12.86         1.30 o                         
   2   7   9          3.56          1.34         1.36 o                         
   3   7   9          1.24          1.46         1.35 o                         
   4   7   9        507.92        521.20         6.92 o                         
   5   7   9        301.04        320.83         6.14 o                         
   6   7   9         58.44         50.09         3.39 o                         
   7   7   9          2.44          3.09         4.08 o                         
  -7   8   9          3.36         -0.80         3.50 o                         
  -6   8   9        103.67        107.48         4.20 o                         
  -5   8   9        203.26        190.25         4.92 o                         
  -4   8   9        215.68        234.07         4.82 o                         
  -3   8   9        340.84        348.12         6.20 o                         
  -2   8   9         27.43         27.62         2.89 o                         
  -1   8   9        242.60        257.84         4.72 o                         
   0   8   9        229.88        256.14         3.95 o                         
   1   8   9        246.40        242.28         4.12 o                         
   2   8   9          7.82          1.70         1.63 o                         
   3   8   9        432.31        449.74         6.53 o                         
   4   8   9         27.56         28.52         1.98 o                         
   5   8   9        153.97        141.17         4.09 o                         
   6   8   9          4.79          6.46         2.32 o                         
  -6   9   9          1.26          0.68         3.00 o                         
  -5   9   9          1.78         -2.00         2.50 o                         
  -4   9   9        181.21        156.59         4.22 o                         
  -3   9   9          4.23          2.46         2.46 o                         
  -2   9   9          7.71          2.53         2.04 o                         
  -1   9   9         51.52         55.39         2.81 o                         
   0   9   9        629.96        624.23         8.26 o                         
   1   9   9        384.51        361.71         5.67 o                         
   2   9   9       1205.18       1207.47        16.29 o                         
   3   9   9        225.25        226.82         5.15 o                         
   4   9   9        515.92        507.72         7.77 o                         
   5   9   9        347.11        350.74         7.46 o                         
   6   9   9          9.51         16.68         3.11 o                         
  -6  10   9         10.10          2.09         3.33 o                         
  -5  10   9          4.56         -1.31         2.64 o                         
  -4  10   9         89.06         87.14         3.66 o                         
  -3  10   9        111.64        101.78         4.18 o                         
  -2  10   9         21.45         19.44         3.42 o                         
  -1  10   9          0.76          5.45         3.02 o                         
   0  10   9        571.13        568.81         7.35 o                         
   1  10   9        259.19        257.48         5.04 o                         
   2  10   9         63.08         73.36         3.07 o                         
   3  10   9        427.44        429.75         7.55 o                         
   4  10   9          3.66          5.01         3.12 o                         
   5  10   9          9.54          9.80         3.46 o                         
  -5  11   9          5.68          6.51         3.26 o                         
  -4  11   9          2.36          0.85         2.53 o                         
  -3  11   9         79.11         74.98         4.37 o                         
  -2  11   9        721.37        724.03        11.39 o                         
  -1  11   9         83.11         86.99         3.92 o                         
   0  11   9        266.33        263.34         5.40 o                         
   1  11   9          9.99          6.89         2.10 o                         
   2  11   9       1188.36       1199.76        15.55 o                         
   3  11   9        203.60        220.89         7.48 o                         
   4  11   9        181.34        174.45         6.34 o                         
   5  11   9         24.25         18.92         4.96 o                         
  -5  12   9         14.45          4.78         3.38 o                         
  -4  12   9         51.61         50.38         4.24 o                         
  -3  12   9         89.13        104.86         5.31 o                         
  -2  12   9        275.63        307.77         7.61 o                         
  -1  12   9          0.44          2.37         2.47 o                         
   0  12   9         51.18         43.56         3.32 o                         
   1  12   9         80.54         84.76         6.55 o                         
   2  12   9         15.32         15.21         3.66 o                         
   3  12   9          8.06         10.08         3.27 o                         
   4  12   9          0.06         -2.90         5.02 o                         
  -4  13   9         13.22         11.28         3.82 o                         
  -3  13   9         56.05         53.71         4.07 o                         
  -2  13   9        367.37        356.96         8.01 o                         
  -1  13   9          0.24         -2.29         2.56 o                         
   0  13   9        164.12        181.01         8.40 o                         
   1  13   9          2.43          3.33         3.01 o                         
   2  13   9        308.18        290.84         7.69 o                         
   3  13   9         19.91         14.60         3.84 o                         
  -2  14   9         21.39         28.92         3.76 o                         
  -1  14   9         41.10         48.12         3.54 o                         
   0  14   9         27.81         20.60         3.45 o                         
   1  14   9          3.60          5.66         3.29 o                         
   2  14   9        192.59        218.45         8.16 o                         
  -8   0  10         29.14         37.17         7.85 o                         
  -7   0  10        359.82        376.20        22.61 o                         
  -6   0  10          0.12         -4.88         4.88 o                         
  -5   0  10        185.46        185.55         4.85 o                         
  -4   0  10         44.29         40.56         2.57 o                         
  -3   0  10       1336.85       1337.47        21.69 o                         
  -2   0  10        131.98        108.66         4.63 o                         
  -1   0  10        263.43        294.12        10.99 o                         
   0   0  10        306.84        272.24         6.52 o                         
   1   0  10       3430.93       3639.27        59.54 o                         
   2   0  10       2631.39       2744.25        47.96 o                         
   3   0  10        609.41        624.91        10.02 o                         
   4   0  10        384.40        376.38         6.96 o                         
   5   0  10       1074.59       1072.77        16.51 o                         
   6   0  10       2075.16       2143.69        31.25 o                         
   7   0  10          5.19         -0.65         4.99 o                         
  -8   1  10         56.62         70.59         6.73 o                         
  -7   1  10         33.58         27.07         4.40 o                         
  -6   1  10         49.50         33.38         2.44 o                         
  -5   1  10         74.57         70.80         2.49 o                         
  -4   1  10         18.81         17.58         1.45 o                         
  -3   1  10         15.56         12.41         1.35 o                         
  -2   1  10       1383.95       1440.81        15.70 o                         
  -1   1  10         34.57         36.29         1.77 o                         
   0   1  10         41.98         43.55         1.68 o                         
   1   1  10          6.66          5.81         1.21 o                         
   2   1  10        557.98        585.07         7.33 o                         
   3   1  10        152.87        167.29         2.87 o                         
   4   1  10          8.15          8.07         1.27 o                         
   5   1  10         32.01         28.49         1.59 o                         
   6   1  10         27.89         21.64         1.67 o                         
   7   1  10         57.26         50.97         4.30 o                         
  -8   2  10          1.38         -2.82         4.62 o                         
  -7   2  10        321.75        323.31        10.01 o                         
  -6   2  10          5.34          0.30         1.85 o                         
  -5   2  10        103.01        109.62         3.15 o                         
  -4   2  10         44.99         47.69         2.44 o                         
  -3   2  10        100.33        101.05         2.70 o                         
  -2   2  10        292.61        289.30         4.34 o                         
  -1   2  10        138.67        143.24         3.50 o                         
   0   2  10         73.04         75.09         1.88 o                         
   1   2  10        721.56        754.70         8.15 o                         
   2   2  10        436.16        437.68         5.29 o                         
   3   2  10       1314.02       1307.07        14.35 o                         
   4   2  10       1730.87       1738.76        18.01 o                         
   5   2  10         19.41         29.03         1.52 o                         
   6   2  10       1181.60       1172.37        14.21 o                         
   7   2  10          1.80          2.17         2.32 o                         
  -8   3  10         15.36          9.14         4.74 o                         
  -7   3  10         13.89         13.85         1.90 o                         
  -6   3  10         60.37         44.75         3.72 o                         
  -5   3  10        427.47        420.73         7.33 o                         
  -4   3  10        551.08        574.96         8.05 o                         
  -3   3  10         72.18         67.73         2.33 o                         
  -2   3  10       1978.66       2003.89        23.58 o                         
  -1   3  10        654.49        713.27         7.53 o                         
   0   3  10        256.04        267.38         3.68 o                         
   1   3  10        737.97        696.96         7.42 o                         
   2   3  10         17.25         19.99         1.37 o                         
   3   3  10         50.10         51.36         2.47 o                         
   4   3  10         13.73          8.43         1.56 o                         
   5   3  10         45.77         44.30         1.86 o                         
   6   3  10         35.79         37.67         2.32 o                         
   7   3  10        143.71        125.69         4.58 o                         
  -7   4  10          6.21          2.54         2.51 o                         
  -6   4  10         54.07         62.62         3.08 o                         
  -5   4  10        905.58        908.48        11.58 o                         
  -4   4  10        244.17        224.78         4.23 o                         
  -3   4  10         70.81         77.50         2.65 o                         
  -2   4  10        263.42        263.83         5.24 o                         
  -1   4  10       1006.70        991.40        11.51 o                         
   0   4  10       1622.46       1645.08        15.82 o                         
   1   4  10         62.55         56.90         2.01 o                         
   2   4  10         29.48         28.22         1.73 o                         
   3   4  10        408.63        391.36         5.62 o                         
   4   4  10        991.93        973.04        11.61 o                         
   5   4  10          1.78         -1.12         1.46 o                         
   6   4  10          0.67         -1.89         2.12 o                         
   7   4  10          0.72         -0.85         2.08 o                         
  -7   5  10         46.50         47.02         3.00 o                         
  -6   5  10        621.49        631.09        10.50 o                         
  -5   5  10        120.93        114.19         5.23 o                         
  -4   5  10       1578.67       1609.34        18.41 o                         
  -3   5  10         10.64         15.60         1.68 o                         
  -2   5  10       1237.16       1235.87        15.19 o                         
  -1   5  10        940.31        974.94        10.54 o                         
   0   5  10       1511.77       1575.39        15.82 o                         
   1   5  10       2552.88       2569.96        25.19 o                         
   2   5  10        200.10        188.50         3.89 o                         
   3   5  10        506.37        493.75         6.83 o                         
   4   5  10          6.00          4.20         1.78 o                         
   5   5  10         38.52         42.75         2.55 o                         
   6   5  10        120.60        114.25         3.95 o                         
   7   5  10         20.45         19.20         5.04 o                         
  -7   6  10         15.61         10.85         3.62 o                         
  -6   6  10         80.83         68.92         3.50 o                         
  -5   6  10        131.47        142.19         4.25 o                         
  -4   6  10        224.17        236.81         5.18 o                         
  -3   6  10        488.74        497.39         7.14 o                         
  -2   6  10        254.33        270.58         4.43 o                         
  -1   6  10         22.44         18.31         1.26 o                         
   0   6  10          0.32          1.21         0.89 o                         
   1   6  10         92.18        100.66         3.07 o                         
   2   6  10         98.59         90.73         3.04 o                         
   3   6  10        243.22        226.88         4.37 o                         
   4   6  10          0.94         -1.16         1.81 o                         
   5   6  10         11.00          4.64         1.89 o                         
   6   6  10         47.47         57.79         4.00 o                         
  -7   7  10         16.57         14.40         3.38 o                         
  -6   7  10        191.67        187.31         6.14 o                         
  -5   7  10          1.15          3.34         2.56 o                         
  -4   7  10       1116.83       1127.89        14.19 o                         
  -3   7  10        335.54        339.18         5.67 o                         
  -2   7  10       1177.18       1174.70        14.56 o                         
  -1   7  10        559.30        538.70         7.77 o                         
   0   7  10       1530.29       1502.69        18.35 o                         
   1   7  10        259.31        259.14         4.25 o                         
   2   7  10         25.67         28.20         1.63 o                         
   3   7  10        273.62        266.02         4.55 o                         
   4   7  10        202.36        224.88         4.75 o                         
   5   7  10        622.57        628.36         9.45 o                         
   6   7  10         93.19         87.74         7.95 o                         
  -6   8  10         52.37         47.40         3.53 o                         
  -5   8  10        147.10        156.44         5.52 o                         
  -4   8  10        188.87        171.66         4.19 o                         
  -3   8  10         46.27         43.23         3.44 o                         
  -2   8  10        125.65        115.16         3.95 o                         
  -1   8  10        620.49        587.39         8.99 o                         
   0   8  10        438.45        432.85         6.76 o                         
   1   8  10         76.50         84.64         3.95 o                         
   2   8  10        157.71        142.41         4.49 o                         
   3   8  10        685.90        676.45         9.13 o                         
   4   8  10       2111.65       2122.81        25.65 o                         
   5   8  10         48.38         60.56         4.16 o                         
   6   8  10        184.22        177.46        11.30 o                         
  -6   9  10         20.01         16.89         3.67 o                         
  -5   9  10          9.10         12.95         2.90 o                         
  -4   9  10        159.51        153.24         4.68 o                         
  -3   9  10          8.50          2.96         2.40 o                         
  -2   9  10        229.67        248.03         5.69 o                         
  -1   9  10         65.49         60.74         2.78 o                         
   0   9  10         35.83         40.20         2.88 o                         
   1   9  10          1.62          4.12         1.61 o                         
   2   9  10        262.58        264.30         6.46 o                         
   3   9  10        293.58        295.40         5.73 o                         
   4   9  10         71.55         70.89         3.15 o                         
   5   9  10         42.46         45.37         3.51 o                         
  -5  10  10         84.53         67.05         4.04 o                         
  -4  10  10        157.73        156.21         5.40 o                         
  -3  10  10         78.73         88.64         3.67 o                         
  -2  10  10         59.14         62.34         3.42 o                         
  -1  10  10         45.89         44.40         2.50 o                         
   0  10  10         22.82         15.69         2.21 o                         
   1  10  10        636.26        645.90         8.94 o                         
   2  10  10        608.78        651.46         9.06 o                         
   3  10  10        358.94        374.88         7.84 o                         
   4  10  10        590.24        583.74        10.66 o                         
   5  10  10         49.81         39.47         4.75 o                         
  -5  11  10          7.32          3.91         3.30 o                         
  -4  11  10         46.80         38.85         3.45 o                         
  -3  11  10          0.08         -2.83         3.11 o                         
  -2  11  10          4.69          5.06         3.70 o                         
  -1  11  10        332.19        324.61         7.11 o                         
   0  11  10          1.91          1.91         2.61 o                         
   1  11  10         59.53         63.60         3.08 o                         
   2  11  10        314.59        316.64         6.74 o                         
   3  11  10        108.80        102.20         5.58 o                         
   4  11  10        108.92        108.78         5.94 o                         
  -4  12  10         26.27         23.71         3.27 o                         
  -3  12  10        307.35        283.89         7.44 o                         
  -2  12  10         94.18         98.93         6.69 o                         
  -1  12  10        101.82        110.23         4.12 o                         
   0  12  10          9.38          9.01         3.20 o                         
   1  12  10        660.72        663.62        11.75 o                         
   2  12  10        447.42        462.60         9.22 o                         
   3  12  10        134.23        125.66         6.86 o                         
  -2  13  10        296.75        319.97         9.39 o                         
  -1  13  10        150.48        154.82         6.47 o                         
   0  13  10         15.78         18.97         3.55 o                         
   1  13  10        152.68        158.83         8.64 o                         
   2  13  10          0.51          6.97         3.22 o                         
  -7   1  11        113.61         86.58         5.81 o                         
  -6   1  11        116.86        120.27         4.88 o                         
  -5   1  11         64.07         61.99         3.50 o                         
  -4   1  11        302.05        315.31         5.08 o                         
  -3   1  11        626.99        591.20         7.98 o                         
  -2   1  11         36.16         35.28         2.44 o                         
  -1   1  11          2.90          2.86         2.08 o                         
   0   1  11        184.39        171.67         3.70 o                         
   1   1  11        337.08        333.93         5.18 o                         
   2   1  11        341.21        340.08         5.34 o                         
   3   1  11        730.53        740.05         8.95 o                         
   4   1  11        499.38        498.40         7.02 o                         
   5   1  11       1364.79       1386.83        14.81 o                         
   6   1  11         28.17         26.60         3.52 o                         
   7   1  11        584.87        572.76        12.40 o                         
  -7   2  11          3.98         -4.96         4.96 o                         
  -6   2  11         21.57         15.68         2.37 o                         
  -5   2  11         21.78         16.97         1.84 o                         
  -4   2  11          3.93          4.24         1.49 o                         
  -3   2  11        422.84        417.67         6.07 o                         
  -2   2  11        491.26        464.97         6.34 o                         
  -1   2  11        539.58        507.31         6.60 o                         
   0   2  11        111.81        110.14         3.23 o                         
   1   2  11          5.58          6.14         1.57 o                         
   2   2  11       2588.20       2604.89        28.96 o                         
   3   2  11        104.26        103.62         2.46 o                         
   4   2  11        340.03        345.51         5.16 o                         
   5   2  11         87.74         75.51         3.48 o                         
   6   2  11        372.29        388.70         8.12 o                         
   7   2  11          0.09         -0.08         3.73 o                         
  -7   3  11        105.78         81.32        11.51 o                         
  -6   3  11        529.98        564.70        10.25 o                         
  -5   3  11         10.52          9.13         1.74 o                         
  -4   3  11         86.26         88.00         2.86 o                         
  -3   3  11          0.51         -0.56         1.49 o                         
  -2   3  11        258.67        253.43         4.80 o                         
  -1   3  11        339.65        348.03         4.91 o                         
   0   3  11        132.70        130.58         3.21 o                         
   1   3  11          2.82          4.21         1.17 o                         
   2   3  11        679.45        673.05         7.95 o                         
   3   3  11        221.67        208.65         3.79 o                         
   4   3  11          2.61          1.70         1.93 o                         
   5   3  11        473.16        456.08         6.77 o                         
   6   3  11         10.23         17.16         3.34 o                         
   7   3  11        333.85        318.54        10.71 o                         
  -7   4  11        113.52        104.07         4.80 o                         
  -6   4  11         23.94         16.72         2.59 o                         
  -5   4  11        204.45        194.56         6.13 o                         
  -4   4  11          9.74          8.66         1.79 o                         
  -3   4  11        757.71        752.74         9.96 o                         
  -2   4  11        124.62        126.13         3.07 o                         
  -1   4  11        989.86        984.04        12.66 o                         
   0   4  11       1615.45       1639.93        18.81 o                         
   1   4  11        788.33        788.37         9.47 o                         
   2   4  11        479.12        464.43         6.10 o                         
   3   4  11          0.37         -0.69         1.84 o                         
   4   4  11        378.18        379.55         5.85 o                         
   5   4  11         51.05         46.07         2.42 o                         
   6   4  11          9.09          8.49         3.33 o                         
  -7   5  11         46.06         35.48         3.06 o                         
  -6   5  11         15.31          9.11         2.62 o                         
  -5   5  11        147.24        140.56         4.41 o                         
  -4   5  11         25.04         24.14         2.28 o                         
  -3   5  11        117.80        107.43         5.00 o                         
  -2   5  11         52.38         53.22         2.01 o                         
  -1   5  11         46.35         40.06         1.81 o                         
   0   5  11         85.26         88.66         3.30 o                         
   1   5  11         74.90         80.21         3.20 o                         
   2   5  11          1.09         -1.61         1.61 o                         
   3   5  11        323.34        314.95         5.40 o                         
   4   5  11         14.37         13.50         2.19 o                         
   5   5  11         74.77         63.29         3.03 o                         
   6   5  11         10.01         11.97         3.77 o                         
  -6   6  11          5.47          3.50         2.58 o                         
  -5   6  11        365.44        365.02         6.97 o                         
  -4   6  11         19.14         15.84         2.09 o                         
  -3   6  11        940.52        964.94        11.74 o                         
  -2   6  11        438.81        437.74         7.13 o                         
  -1   6  11        903.82        901.50        10.98 o                         
   0   6  11       1941.45       1980.64        23.88 o                         
   1   6  11         79.71         71.23         2.63 o                         
   2   6  11        501.03        494.48         7.00 o                         
   3   6  11         51.36         47.81         2.62 o                         
   4   6  11       1548.57       1531.79        17.49 o                         
   5   6  11         14.88         15.49         3.42 o                         
   6   6  11          3.27          8.04         4.17 o                         
  -6   7  11        126.13        127.71         6.40 o                         
  -5   7  11        415.90        436.90         8.59 o                         
  -4   7  11         33.68         26.11         2.47 o                         
  -3   7  11         22.82         17.37         1.90 o                         
  -2   7  11         32.84         26.60         1.94 o                         
  -1   7  11         34.30         36.36         1.68 o                         
   0   7  11         18.82         18.24         2.50 o                         
   1   7  11          9.90          9.08         1.95 o                         
   2   7  11        269.16        279.91         5.10 o                         
   3   7  11        128.78        127.98         4.13 o                         
   4   7  11          2.05          3.39         2.74 o                         
   5   7  11        546.39        571.95        11.01 o                         
  -6   8  11          2.20         -0.22         3.29 o                         
  -5   8  11        179.81        188.61         6.26 o                         
  -4   8  11          1.99          0.04         3.05 o                         
  -3   8  11        354.12        364.70         6.57 o                         
  -2   8  11         61.41         74.08         2.83 o                         
  -1   8  11        515.15        504.09         7.18 o                         
   0   8  11        414.31        386.21         6.91 o                         
   1   8  11        136.47        130.54         4.49 o                         
   2   8  11        394.96        423.31         6.86 o                         
   3   8  11         42.59         51.27         3.13 o                         
   4   8  11         59.07         68.72         3.81 o                         
   5   8  11        208.20        207.39         8.52 o                         
  -5   9  11        113.98        108.09         4.45 o                         
  -4   9  11         67.82         69.59         3.76 o                         
  -3   9  11          2.06          9.24         2.84 o                         
  -2   9  11         11.08          5.85         2.73 o                         
  -1   9  11         66.84         56.39         5.48 o                         
   0   9  11         43.89         44.18         3.52 o                         
   1   9  11          8.46         11.68         1.71 o                         
   2   9  11        191.54        185.70         5.78 o                         
   3   9  11        384.39        378.57         8.85 o                         
   4   9  11        160.81        164.79        11.98 o                         
   5   9  11        345.81        366.42         9.64 o                         
  -4  10  11         66.55         53.88         3.77 o                         
  -3  10  11          0.48          0.91         3.14 o                         
  -2  10  11        136.07        135.72         5.32 o                         
  -1  10  11          0.73          1.48         3.18 o                         
   0  10  11        132.42        127.77         7.97 o                         
   1  10  11        226.30        215.45         6.27 o                         
   2  10  11        194.86        188.02         6.38 o                         
   3  10  11         39.38         43.65         3.27 o                         
   4  10  11          6.60          7.82         3.48 o                         
  -4  11  11        106.00         89.58         4.05 o                         
  -3  11  11        257.35        277.67         9.04 o                         
  -2  11  11          2.50         -0.28         3.13 o                         
  -1  11  11         29.60         22.29         2.36 o                         
   0  11  11        227.24        225.21         6.69 o                         
   1  11  11        115.66        130.00         4.60 o                         
   2  11  11         16.06         12.28         2.95 o                         
   3  11  11        219.26        218.00         8.55 o                         
  -2  12  11         18.42         25.65         3.88 o                         
  -1  12  11         30.00         28.70         3.56 o                         
   0  12  11         12.48         12.78         3.26 o                         
   1  12  11          5.80          0.88         2.80 o                         
   2  12  11        158.62        184.02         5.98 o                         
  -7   0  12        183.82        197.28        20.72 o                         
  -6   0  12         21.17          7.33         3.30 o                         
  -5   0  12        420.04        437.84        10.75 o                         
  -4   0  12        849.08        899.32        16.96 o                         
  -3   0  12        398.86        382.97         8.24 o                         
  -2   0  12        272.22        264.79         7.16 o                         
  -1   0  12         20.39         12.75         3.04 o                         
   0   0  12        261.33        237.48         7.24 o                         
   1   0  12        334.12        334.51         7.80 o                         
   2   0  12         64.70         69.71         5.21 o                         
   3   0  12         49.82         43.75         3.13 o                         
   4   0  12         40.46         46.98         4.62 o                         
   5   0  12         32.08         26.43         3.49 o                         
   6   0  12        896.69        905.21        37.06 o                         
  -7   1  12         67.17         58.56         6.75 o                         
  -6   1  12          1.24         -3.16         3.16 o                         
  -5   1  12        109.48        102.20         4.04 o                         
  -4   1  12          6.26          3.08         1.63 o                         
  -3   1  12        153.29        171.77         4.21 o                         
  -2   1  12        180.99        172.32         6.85 o                         
  -1   1  12         19.96         18.67         2.07 o                         
   0   1  12        140.29        137.71         4.29 o                         
   1   1  12        411.11        420.36         6.27 o                         
   2   1  12         64.44         57.39         2.41 o                         
   3   1  12         67.75         68.57         2.58 o                         
   4   1  12        102.90         92.66         3.69 o                         
   5   1  12          3.50          6.75         2.90 o                         
   6   1  12        167.58        169.02         6.60 o                         
  -7   2  12         27.81         29.50         5.54 o                         
  -6   2  12        325.44        316.30        11.73 o                         
  -5   2  12          4.17          6.24         2.34 o                         
  -4   2  12        285.66        282.13         5.55 o                         
  -3   2  12         57.02         65.20         3.22 o                         
  -2   2  12        459.79        450.02         7.69 o                         
  -1   2  12         16.17         19.58         2.21 o                         
   0   2  12         47.64         49.85         2.43 o                         
   1   2  12         11.79          9.66         2.13 o                         
   2   2  12        291.07        278.39         4.84 o                         
   3   2  12          0.34         -1.91         1.91 o                         
   4   2  12        307.18        315.82         5.52 o                         
   5   2  12          5.35          2.71         2.68 o                         
   6   2  12        255.08        263.77        10.21 o                         
  -6   3  12          9.67          7.17         2.92 o                         
  -5   3  12         43.38         46.61         4.66 o                         
  -4   3  12         14.20         14.07         1.68 o                         
  -3   3  12        409.02        405.52         6.70 o                         
  -2   3  12        153.80        149.81         4.74 o                         
  -1   3  12        231.62        250.65         4.57 o                         
   0   3  12         12.29          9.82         1.55 o                         
   1   3  12       2873.54       2858.49        30.30 o                         
   2   3  12        538.34        542.41         6.80 o                         
   3   3  12        258.75        254.65         4.01 o                         
   4   3  12        127.00        134.61         4.31 o                         
   5   3  12        142.62        151.52         5.66 o                         
   6   3  12        148.23        160.51        10.56 o                         
  -6   4  12         10.80          4.87         3.54 o                         
  -5   4  12          9.69          9.88         2.55 o                         
  -4   4  12          8.55          6.92         2.05 o                         
  -3   4  12        113.77        110.90         3.70 o                         
  -2   4  12         51.91         48.88         2.63 o                         
  -1   4  12         54.51         55.65         2.52 o                         
   0   4  12          7.68          5.61         1.58 o                         
   1   4  12        257.70        252.82         5.10 o                         
   2   4  12        152.83        151.50         4.03 o                         
   3   4  12          4.28          7.01         1.59 o                         
   4   4  12        323.80        321.47         6.27 o                         
   5   4  12         38.80         39.48         3.96 o                         
   6   4  12          2.54          4.30         4.67 o                         
  -6   5  12          0.96         -0.67         2.75 o                         
  -5   5  12         37.12         43.18         2.89 o                         
  -4   5  12         29.50         24.74         2.37 o                         
  -3   5  12         77.98         63.81         2.99 o                         
  -2   5  12        207.86        197.72         4.89 o                         
  -1   5  12       1629.96       1684.28        21.70 o                         
   0   5  12          4.49          7.45         1.44 o                         
   1   5  12        170.76        170.91         5.20 o                         
   2   5  12          5.04          6.35         1.96 o                         
   3   5  12        997.90       1021.40        12.81 o                         
   4   5  12        696.09        722.90        11.44 o                         
   5   5  12         52.61         53.44         4.39 o                         
  -6   6  12          0.07         -2.88         2.88 o                         
  -5   6  12          0.85          0.73         2.84 o                         
  -4   6  12        100.72        101.14         4.12 o                         
  -3   6  12         41.31         30.23         2.31 o                         
  -2   6  12        105.79         95.30         2.83 o                         
  -1   6  12        101.05        114.28         4.22 o                         
   0   6  12         16.77         14.24         2.38 o                         
   1   6  12         15.77         13.57         2.23 o                         
   2   6  12        131.58        142.39         4.09 o                         
   3   6  12         38.94         34.25         2.48 o                         
   4   6  12        159.90        177.86         6.50 o                         
   5   6  12         51.32         48.56         4.61 o                         
  -5   7  12        202.63        190.86         6.44 o                         
  -4   7  12          1.51          0.43         2.83 o                         
  -3   7  12        104.86         80.60         4.52 o                         
  -2   7  12        103.10        106.76         3.97 o                         
  -1   7  12        432.68        431.39         8.49 o                         
   0   7  12         32.87         28.80         2.88 o                         
   1   7  12        683.91        700.85        10.14 o                         
   2   7  12         72.43         70.42         3.53 o                         
   3   7  12        287.43        288.52         6.17 o                         
   4   7  12         23.02         19.99         3.33 o                         
   5   7  12          4.81          4.41         3.88 o                         
  -5   8  12          1.56          2.51         3.09 o                         
  -4   8  12         32.14         35.08         3.34 o                         
  -3   8  12         47.96         44.12         3.33 o                         
  -2   8  12         49.22         54.84         3.21 o                         
  -1   8  12        596.49        582.25         7.67 o                         
   0   8  12          1.28          0.29         2.83 o                         
   1   8  12          5.21          3.39         2.90 o                         
   2   8  12         33.62         37.19         3.04 o                         
   3   8  12          7.25          2.68         2.67 o                         
   4   8  12         21.08         17.61         4.15 o                         
  -4   9  12         68.51         75.92         4.58 o                         
  -3   9  12        604.76        612.44        10.82 o                         
  -2   9  12         24.19         22.41         3.05 o                         
  -1   9  12         13.05         12.09         1.98 o                         
   0   9  12         10.78         16.33         3.24 o                         
   1   9  12        197.76        206.07         6.69 o                         
   2   9  12         11.00          7.80         3.08 o                         
   3   9  12         22.95         24.15         4.40 o                         
  -3  10  12        120.91        112.94         7.49 o                         
  -2  10  12        107.85        117.60         6.83 o                         
  -1  10  12          1.61          7.58         4.12 o                         
   0  10  12         18.82         15.23         2.35 o                         
   1  10  12          0.11         -0.46         3.24 o                         
   2  10  12         43.56         51.78         3.99 o                         
   3  10  12          0.23          0.26         3.45 o                         
  -2  11  12          7.37          3.30         2.81 o                         
  -1  11  12         11.07          3.76         3.01 o                         
   0  11  12         25.65         29.58         4.53 o                         
   1  11  12         16.24         18.95         4.08 o                         
  -6   1  13        164.41        153.82         6.98 o                         
  -5   1  13        222.67        231.59         6.64 o                         
  -4   1  13          0.39          4.35         2.55 o                         
  -3   1  13       1117.37       1166.62        17.11 o                         
  -2   1  13         94.51         91.35         4.14 o                         
  -1   1  13        207.05        200.78         5.47 o                         
   0   1  13         65.61         56.01         3.77 o                         
   1   1  13        274.26        279.05         6.02 o                         
   2   1  13         98.46         99.05         3.42 o                         
   3   1  13         26.82         19.78         2.12 o                         
   4   1  13          2.29          5.24         3.57 o                         
   5   1  13        157.35        148.57         6.73 o                         
  -6   2  13          0.72         -3.93         3.93 o                         
  -5   2  13         61.81         54.76         5.71 o                         
  -4   2  13        130.61        135.56         5.15 o                         
  -3   2  13         44.52         44.79         2.57 o                         
  -2   2  13         13.67         12.66         2.65 o                         
  -1   2  13        275.71        257.79         5.99 o                         
   0   2  13        624.61        634.09        10.06 o                         
   1   2  13         78.30         76.63         3.50 o                         
   2   2  13        108.93        112.68         6.75 o                         
   3   2  13          4.50          0.83         2.83 o                         
   4   2  13        235.15        228.02         7.45 o                         
   5   2  13        326.80        333.97         9.08 o                         
  -6   3  13         39.38         36.43         3.60 o                         
  -5   3  13        262.44        263.43         7.47 o                         
  -4   3  13          7.75         13.58         2.73 o                         
  -3   3  13        109.84         98.46         4.04 o                         
  -2   3  13         75.54         71.08         3.36 o                         
  -1   3  13        457.98        470.62         8.26 o                         
   0   3  13        563.58        556.13         9.21 o                         
   1   3  13          2.89          0.64         2.15 o                         
   2   3  13         80.48         67.85         3.50 o                         
   3   3  13         76.79         77.99         6.01 o                         
   4   3  13         77.81         83.89         3.37 o                         
   5   3  13         55.44         54.83         4.68 o                         
  -5   4  13         84.73         84.21         4.93 o                         
  -4   4  13          9.91         10.08         3.01 o                         
  -3   4  13          1.80          2.88         2.07 o                         
  -2   4  13         95.31        100.52         3.63 o                         
  -1   4  13          2.31         -1.22         1.93 o                         
   0   4  13        484.76        502.41         7.78 o                         
   1   4  13        344.21        332.83         7.36 o                         
   2   4  13       1024.81       1040.26        13.86 o                         
   3   4  13        631.98        657.15        10.54 o                         
   4   4  13        136.31        145.20         5.50 o                         
   5   4  13        731.89        741.35        13.47 o                         
  -5   5  13         25.18         19.85         3.07 o                         
  -4   5  13         15.81         15.00         2.95 o                         
  -3   5  13          1.97         -2.62         2.78 o                         
  -2   5  13         13.76         13.07         2.26 o                         
  -1   5  13        154.40        145.35         4.54 o                         
   0   5  13          0.94         -1.12         1.76 o                         
   1   5  13         56.34         53.52         3.10 o                         
   2   5  13         13.38         13.93         2.22 o                         
   3   5  13         46.78         52.11         2.95 o                         
   4   5  13        102.77        104.81         5.80 o                         
  -5   6  13         16.30          5.94         3.51 o                         
  -4   6  13         50.42         49.48         3.53 o                         
  -3   6  13         18.92         12.56         2.90 o                         
  -2   6  13        600.24        604.62        10.20 o                         
  -1   6  13        348.09        338.45         6.05 o                         
   0   6  13        375.43        384.56         7.84 o                         
   1   6  13          1.24          1.37         2.47 o                         
   2   6  13        830.87        841.92        12.70 o                         
   3   6  13       1055.76       1079.87        15.62 o                         
   4   6  13         62.69         77.66         4.94 o                         
  -4   7  13          0.40         -0.47         3.25 o                         
  -3   7  13         24.67         23.02         3.08 o                         
  -2   7  13          5.72          7.74         2.66 o                         
  -1   7  13        143.43        145.30         4.67 o                         
   0   7  13        423.53        432.17         8.63 o                         
   1   7  13         36.57         36.34         3.14 o                         
   2   7  13         11.16         16.02         2.87 o                         
   3   7  13          7.99          8.72         3.06 o                         
   4   7  13          4.85         12.16         4.14 o                         
  -4   8  13        161.15        156.42         7.47 o                         
  -3   8  13         86.53         87.15         5.32 o                         
  -2   8  13         76.57         68.40         3.94 o                         
  -1   8  13          5.92          4.04         2.27 o                         
   0   8  13        325.15        324.57         8.22 o                         
   1   8  13        125.88        144.84         9.61 o                         
   2   8  13        104.77        112.08         6.19 o                         
   3   8  13        322.83        310.59         7.40 o                         
  -3   9  13        182.32        198.10         6.93 o                         
  -2   9  13        265.30        268.18         7.06 o                         
  -1   9  13        158.06        171.05         7.72 o                         
   0   9  13        122.57        113.79         7.66 o                         
   1   9  13          3.33          5.33         4.84 o                         
   2   9  13        107.46        104.21         8.56 o                         
  -1  10  13         10.52          8.48         4.46 o                         
   0  10  13         55.58         49.55         4.35 o                         
  -5   0  14          8.04          5.42         5.44 o                         
  -4   0  14        353.48        387.27        11.82 o                         
  -3   0  14        168.39        184.16         8.43 o                         
  -2   0  14        517.31        530.07        13.29 o                         
  -1   0  14        151.41        144.88         7.83 o                         
   0   0  14         19.07         22.46         4.64 o                         
   1   0  14       1661.50       1706.43        32.48 o                         
   2   0  14        173.49        160.62        10.16 o                         
   3   0  14        106.15         99.92         7.28 o                         
   4   0  14        253.19        242.67        13.42 o                         
  -5   1  14          0.09          1.14         3.40 o                         
  -4   1  14         18.88         24.36         3.13 o                         
  -3   1  14          4.76          2.69         2.90 o                         
  -2   1  14          5.33         10.53         2.97 o                         
  -1   1  14          1.91         -0.75         2.78 o                         
   0   1  14          7.71          4.50         2.79 o                         
   1   1  14          0.14          2.11         3.23 o                         
   2   1  14        159.28        168.01         7.20 o                         
   3   1  14         60.70         57.82         4.69 o                         
   4   1  14         38.85         34.89         5.07 o                         
  -5   2  14          9.61         10.59         3.62 o                         
  -4   2  14        112.89        117.07         4.71 o                         
  -3   2  14         52.51         45.59         4.05 o                         
  -2   2  14        116.74        125.02         5.17 o                         
  -1   2  14        246.90        264.25         6.66 o                         
   0   2  14        129.92        122.30         5.06 o                         
   1   2  14         16.80         11.57         3.54 o                         
   2   2  14         33.02         25.93         3.73 o                         
   3   2  14        113.98        121.83         6.08 o                         
   4   2  14         25.78         24.89         4.46 o                         
  -4   3  14        160.69        165.55         6.10 o                         
  -3   3  14         33.26         28.75         4.29 o                         
  -2   3  14          2.31         -3.25         3.25 o                         
  -1   3  14         16.46         11.62         3.40 o                         
   0   3  14          2.60          2.50         3.39 o                         
   1   3  14         88.62         98.31         4.61 o                         
   2   3  14         28.76         33.38         3.92 o                         
   3   3  14        144.03        144.22         6.35 o                         
   4   3  14        260.20        270.02         9.65 o                         
  -4   4  14         29.72         26.96         4.13 o                         
  -3   4  14         19.44         13.71         3.59 o                         
  -2   4  14         98.81         95.43         4.10 o                         
  -1   4  14        104.88        108.66         5.25 o                         
   0   4  14         50.15         47.96         3.99 o                         
   1   4  14         15.00          8.99         3.54 o                         
   2   4  14         79.14         78.72         4.56 o                         
   3   4  14        189.82        194.73         8.53 o                         
  -4   5  14          2.46          4.00         3.21 o                         
  -3   5  14         51.24         50.58         3.53 o                         
  -2   5  14         14.75         20.03         2.73 o                         
  -1   5  14         13.02          9.59         2.52 o                         
   0   5  14         45.08         46.48         3.23 o                         
   1   5  14        401.18        408.43         7.94 o                         
   2   5  14        202.03        205.01         5.79 o                         
   3   5  14         63.23         66.36         4.76 o                         
  -3   6  14         14.57         15.17         3.38 o                         
  -2   6  14          0.06         -2.64         2.64 o                         
  -1   6  14         22.87         27.83         2.47 o                         
   0   6  14          2.82          5.49         3.09 o                         
   1   6  14         86.79         72.76         3.96 o                         
   2   6  14         49.41         52.78         3.37 o                         
   3   6  14         10.03          6.08         2.83 o                         
  -3   7  14         25.42         18.15         3.44 o                         
  -2   7  14         12.10         12.01         3.07 o                         
  -1   7  14        121.29        124.18         5.50 o                         
   0   7  14          8.74         10.77         2.99 o                         
   1   7  14        116.41        103.19         4.96 o                         
   2   7  14        153.58        161.86         6.38 o                         
  -1   8  14        314.34        330.02        10.88 o                         
   0   8  14         15.83         10.14         3.73 o                         
   1   8  14          0.85          3.66         3.56 o                         
  -3   1  15          3.79          8.01         3.35 o                         
  -2   1  15        116.42        115.30         4.88 o                         
  -1   1  15         58.85         58.76         4.34 o                         
   0   1  15        918.71        975.00        15.83 o                         
   1   1  15        202.37        216.58         7.60 o                         
   2   1  15        287.86        300.92         9.41 o                         
   3   1  15        111.00        111.77         5.92 o                         
  -3   2  15         37.77         37.50         3.74 o                         
  -2   2  15          2.80         -0.03         3.77 o                         
  -1   2  15         19.29         22.46         3.92 o                         
   0   2  15        126.11        128.77         7.15 o                         
   1   2  15         88.86         99.87         5.17 o                         
   2   2  15          2.32         -1.43         4.39 o                         
  -3   3  15        135.35        140.49         5.73 o                         
  -2   3  15        347.26        368.89         9.37 o                         
  -1   3  15         13.56         13.09         3.95 o                         
   0   3  15         29.79         27.51         4.17 o                         
   1   3  15         41.75         41.95         4.54 o                         
   2   3  15        103.91        113.12         7.78 o                         
  -2   4  15         13.26          9.12         3.98 o                         
  -1   4  15         21.34         23.40         4.11 o                         
   0   4  15          0.93         -1.97         3.90 o                         
   1   4  15         17.89         15.17         4.27 o                         
   2   4  15         23.59         22.51         4.41 o                         
  -2   5  15          0.08         -0.75         2.73 o                         
  -1   5  15          0.65         -3.00         3.00 o                         
   0   5  15         14.46          8.78         4.00 o                         
   1   5  15          5.25          7.19         4.28 o                         
                                                                                
